# Supplementary material for: Nurses and physicians attitudes towards factors related to hospitalized patient safety
Source: PLoS One. 2021 Dec 7;16(12):e0260926. doi: 10.1371/journal.pone.0260926 (PMC8651112; doi:10.1371/journal.pone.0260926)
Supplement: S1 Data — (XLSX) [file pone.0260926.s001.xlsx]

## Sheet: Arkusz1
id_szpitala	id_lekarza	bezp_1	bezp_2	bezp_3	bezp_4	bezp_5	bezp_6	bezp_7	bezp_8	bezp_9	bezp_10	bezp_11	bezp_12	bezp_13	bezp_14	bezp_15	bezp_16	bezp_17	bezp_18	bezp_19	bezp_20	bezp_21	bezp_22	bezp_23	KIER 24A	bezp_24	KIER 25A	bezp_25	KIER 26A	bezp_26	KIER 27A	bezp_27	KIER 28A	bezp_28	bezp_29	bezp_30	bezp_31	bezp_32	bezp_33	bezp_34	bezp_35	bezp_36	bezp_d_1	bezp_d_2	bezp_d_3	bezp_d_3_dodatkowe	bezp_d_4	bezp_d_5	bezp_d_6
21	599	4	4	3	5	5	3	4	5	5	3	3	2	2	3	3	3	3	3	4	4	4	4	4	3	3	3	4	3	3	3	3	3	3	1	3	5	3	3	4	1	3	2		1		1	1	7
21	600	4	2	3	3	3	4	4	4	4	4	4	4	3	4	4	4	4	4	4	3	3	3	2	4	2	4	2	4	3	3	1	3	3	1	3	3	5	5	4	6	2	2		3		2	1	3
21	601	5	4	4	4	4	4	4	4	4	4	3	4	4	3	4	4	4	4	4	2	2	2	2	4	3	4	3	4	3	4	3	4	3	1	3	4	4	4	4	6	4	2	salowa			2	1	6
21	602	4	4	4	3	4	4	4	4	3	3	3	2	3	3	4	4	4	4	4	3	2	4	3	3	3	3	3	3	3	3	3	3	3	1	1	2	3	4	4	4	4	2		6		2	1	7
21	603	4	2	4	4	4	4	4	4	4	4	2	4	4	4	4	4	4	4	3	2	2	2	2	4	3	4	3	4	3	4	3	4	3	1	3	3	3	4	4	6	3	3		6		2	1	7
21	604	1	2	1	3	3	3	3	3	5	3	5	5	3	3	5	3	3		4	3	4	3	3		3		4		3		4		4	3	3	3	3	3	3	3	3	2		3		2		1
21	605	5	1	4	4	4	4	4	4	4	4	2	4	4	4	5	4	4	4	5	5	5	5	5	5	3	5	3	5	3	5	3	5	3	1	3	4	5	5	5	3	2	3		1		1		4
21	606	5	2	4	4	4	4	4	4	4	4	2	4	4	4	4	4	4	4	4	4	4	4	4	4	3	4	3	4	3	4	3	4	3	2	4	4	4	4	4	4	4	2		2		2	1	5
21	607
21	608	4	2	3	4	4	4	4	5	5	5	2	5	3	3	3	3	3	3	3	3	3	4	1	4	1	4	3	3	3	1	1	1	1	1	4	4	4	4	4	6	3	2		6		2	1	7
21	609	5	2	4	4	4	4	5	5	5	4	2	4	5	5	5	5	5	5	5	4	4	4	4	4	3	4	3	4	3	4	3	4	3	2	4	4	5	5	5	2	5	2		2		1	1	4
21	610	5	2	5	5	5	5	4	5	5	4	5	4	5	5	5	5	5	4	5	4	4	4	4	3	3	5	5	5	2	5	3	4	4	2	3	4	4	4	4	4	2	3		3			1	3
21	611	4	3	3	5	5	5	5	3	4	3	3	4	4	3	5	3	4	4	3	3	4	4	4	3	3	5	3	3	3	5	1	3	2	1	4	3	2	4	4	3	1	3		3		2	1	3
21	612	3	3	3	3	3	3	3	3	3	3	3	3	3	3	3	3	3	3	3	3	3	3	3	3	1	3	1	3	1	3	1	3	1	3	3	3	3	3	3	3	3			3		1	1	1
21	613	4	4	4	4	4	4	4	4	4	4	4	4	4	4	4	4	4	4	4	4	4	4	4	4	1	4	1	4	1	4	1	4	1	4	4	4	4	4	4	4	4	2		3			1	4
21	614	4	2	4	4	4	4	4	4	4	4	3	4	4	4	4	3	4	4	4	4	4	4	4	4	1	4	1	4	1	4	1	4	1	1	1	3	3	4	4	1	1	2		11		1		7
21	615
21	616	2	2	2	3	3	3	2	2	4		2	2	2	3	3	3	3	3	2	2	4	4	4	3	3	3	3	3	3	3	3	3	3	2	2	2	3	3	3	3	3	3		8				4
21	617	3	3	3	2	2	3	3	2	3	2	2	2	2	3	3	3	3		4	3	3	2	3	3	3	3	3	3	3	3	3	3	3	1	1	2	2	3	3	3	3	2		3		1		3
21	618	1	2	2	2	3	3	3	3	3	3	2	3		3	2	2	2	3	2	3	2	3	3	3	3	3	3	3	3	3	3	3	3	3	3	3	3	3	3	3	3	3		2				2
21	619	4	3	2	4	4	3	4	2	4	3	5	3	3	2	5	3	4	4	4	5	5	4	5	1	4	5	3	4	3	1	1	3	2	1	3	3	5	4	5	4	5	2		3		1	1	2
21	620	4	5	2	4	5	2	5	5	1	1	4	3	3	1	5	3	5	3	4	5	5	3	5	1	1	1	1	1	1	1	1	1	1	5	3	4	5	2	5	6	4	2		3		2	1	4
21	621	3	4	4	4	3	4	4	4	3	2	3	3	3	4	3	3	3	3	3	3	4	4		3	2	4	3	3	3	3	3	3	3	1	3	4	4	4	4	6	2	2		3		2	1	4
21	623	4	2	3	5	5	3	4	5	3	4	2	3	4	4	4	3	3	4	4	3	3	3	2	4		4		4		4		4		2	4	3	4	4	5	3	3			3		2	1	4
21	624	3	5	5	3	3	3	3	4	3	3	3	3	4	2	4	2	2	3	3	4	4	4	4	1	1	3	3	1	1	1	1	1	1	4	2	4	4	2	3	3	4	2		1		2	1	5
21	627	3	2	4	5	4	4	3	3	4	3	2	3	3	2	5	3	3	4	3	5	5	5	5	2	3	3	3	3	3	3	3	3	3	2	3	3	4	3	4		3	2		3		1	1	2
21	628	1	2	1	1	1	1	1	1	2	3	2	1	1	2	2	1	1	1	1	2	2	2	4		3		2		1		2		2	3	2	1	1	2	1	2	3	2		3		2	1
21	629	4	3	3	4	4	3	3	2	4	2	4	3	2	2	2	1	2	2	2	5	5	5	5	2	1	3	1	3	2	3	2	3	3	1	2	2	3	4	4	6	4	2		3		1	1	4
21	630	2	5	5	4	4	3	4	3	4	4	1	3	4	3	4	4	4	5	4	4	4	4	3	5	1	5	1	5	1	4	1	4	1	4	3	4	4	4	4	4	3	2		4		1	1	7
21	632	3	5	3	2	1	3	2	2	2	2	4	2	2	3	4	4	4	4	4	5	5	5	5	3	1	2	2	3	2	3	2	4	3	4	5	5	4	4	4	3	3	2		3		2	1	3
21	634	4	3	3	3	2	2	4	4	3	4	4	3	2	2	3	3	3	3	3	3	5	4	4	3	3	3	3	3	3	3	3	3	3	2	2	2	3	4	4	3	4	2		3		1	1	3
21	635	4	2	4	5	5	4	4	2	2	3	2	5	4	2	4	4	4	3	2	5	5	5	5	2	2	5	3	4	3	2	2	4	1	1	1	2	4	4	5	3		2		3
21	636	4	2	4	4	4	4	4	3	2	4	2	3	4	3	4	3	3	3	2	5	5	5	5	2	2	3	4	2	2	3	2	3	3	1	2	4	2	4	4	4	3	2		3		1		3
21	637	4	4	2	3	2	1	2	1	2	1	4	1	1	2	5	3	2		4	5	5	4	4	2	1	3	3	2	2	1	3	2	2	1	1	2	2	4	4	3	5	2		1		1	1	6
21	638	5	3	3	3	3	4	2	3	2	1	4	3	4	2	4	1	3	2	1	5	5	5	4	3	1	3	1	3	1	3	1	3	1	1	2	4	2	4	4	3	2	2		3		1	1	4
21	639	5	5	4	4	4	5	5	5	4	4	4	4	4	2	6	4	3	3	1	6	6	6	6	3	1	6	2	3	1	3	1	3	2	1	1	3	3	5	5	2	3	2		3		2	1	5
21	640	4	4	3	2	3	2	3	1	1	2	4	1	1	1	1	1	2	2	2	5	5	5	2	4	1	2	6			4	1	4	1	1	1	3	1	2	2	6	5	2		3		1	1	5
21	641	5	1	5	5	5	5	5	5	5	5	1	5	5	5	5	5	5	5	5	4	4	4	4	5	5	5	5	5	5	5	5	5	5	5	5	5	5	5	5	5	5	2		6		2		6
21	642	5	1	5	5	5	5	5	5	5	5	1	5	5	5	5	5	5	5	5	2	2	2	2	5	5	5	5	5	5	5	5	5	5	5	5	5	5	5	5	5	1	2		3		2	1	4
21	643	5	1	4	4	5	5	4	4	5	4	2	2	3	4	5	4	2	4	4	5	3	5	4	4	3	5	3	5	3	4	3	5	3	1	1	3	5	5	5	3	3	2		1		1	1	6
21	644	4	4	2	2	2	3	3	4	3	2	4	1	1	2	5	2	2	2	2	5	5	5	5	1	1	2	2	1	2	1	1	1	1	1	1	2	1	4	2	3	5	2		1		2	1	6
21	646	4	5	1	2	2	2	2	1	3	1	5	1	1	3	1	2	1	2	1	5	5	5	5	2	2	5	6	1	1	1	6	1	1	1	1	3	2	5	3	6	5	2		1		2	1	6
21	647	5	2	4	5	4	4	4	5	5	4	2	5	4	5	5	4	4	5	3	5	5	5	5	3	3	5	5	3	3	3	4	4	4	4	4	4	4	5	4	4	3			2		1	1	6
21	648	3	4	2	3	5	4	3	4	4	1	4	4	4	4	5	5	1	3	3	5	5	5	5	5	2	5	3	5	2	3	1	6	1	1	2	5	3	5	5	3	1	2		1		1	1	5
21	649	5	3	4	2	4	2	3	3	4	2	2	2	2	3	3	2	2	2	2	5	5	5	5		1	5	2	3	3	3	1	3	1	1	1	3	2	4	3	3	4	2		1		1	1	7
21	650	2	3	2	2	2	4	3	4	4	2	4	4	2	3	5	1	4	4	2	5	5	5	5	1	3	5	3	2	3	2	3	2	3	5	5	2	2	4	4	4	4	2		3			1	4
21	651	4	2	1	1	2	3	3	2	1	2	5	1	1	1	2	1	1	1	1		5	5	5	1	1	2	4	1	1	1	1	1	1	1	1	4	1	4	2	4	4	2		3		2	1	5
21	652	3	2	4	4	4	4	5	4	4	4	4	4	4	4	4	4	5	5	4	4	5	5	5	4	1	5	3	5	3	4	3	4	3	1	3	4	4	5	5	6	1	2		1		1	1	7
21	653	5	1	5	4	4	5	5	5	5	5	1	5	5	5	5	5	5	5	5	5	5	5	5	5	1	5	1	5	1	5	1	5	1	1	2	2	4	5	4	3	2			1		1	1	7
21	654	2	2	2	3	3	2	3	4	3	2	2	2	3	3	3	3	3	3	3	3	4	4	4	3	1	3	1	3	1	3	1	3	1	3	2	2	2	2	2	2	2					2	1	6
21	655	4	4	4	4	3	3	3	3	3	3	3	3	3	3	3	3	3	3	3	3	3	3	3	3	1	3	1	3	1	3	1	3	1	3	3	3	3	3	3	3	3	2		2		1	1	7
21	656	2	2	3	2	2	2	2	2	2	2	2	2	3	3	3	3	3	3	3	4	4	4	4	4	2	4	2	4	2	4	2	4	2	3	3	3	3	3	3	2	3	2		3			1	4
21	657	5	1	5	5	5	5	5	5	5	5	5	5	5	5	5	5	5	5	5	5	5	5	5	4	1	4	1	4	1	4	1	4	1	2	2	2	3	5	5	2	3	1		2		1	1
21	658	4	2	4	4	4	4	4	4	4	4	2	4	4	4	4	4	4	4	4	5	5	5	5	5	1	5	1	5	1	5	1	5	1	1	2	3	3	4	4	2	3			1		1	1	5
21	659	4	3	3	3	2	4	4	4	4	4	2	4	4	4	4	3	4	4	4	5	5	5	5	5	1	5	1	5	1	5	1	5	1	2	3	4	4	4	4	3	3	2		2		1	1	6
21	660	4	2	2	3	5	4	4	4	4	3	2	2	3	2	4	2	2	3	2	5	5	5	5	3	1	5	1	3	1	1	1	3	1	1	2	3	2	4	4	4	3	2		1		1	1	6
21	661	2	4	4	2	2	2	3	2	3	3		4	2	4	5	3	4	4	4	5	5	5	5	5	1	5	1	5	1	5	1	4	1	1	1	3	4	1	4	6	4	2		3		1	1	5
21	662	3	2	5	3	4	5	5	5	4	4	1	4	3	5	5	2	5	5	5	4	5	5	4	5	6	5	6	4	6	5	6	4	6	2	4	4	4	4	5	4	1	2		2		2	1	1
21	663	3	2	6	4	3	4	5	5	4	4	1	5	4	4	5	2	5	5	4	4	4	2	3	4	6	5	6	5	6	4	6	4	6	4	4	5	3	5	5	6	2	2		2		1	1	3
21	666	3		4	4	4	4	4	4	4	4		4	4	4	4	4	4	4	4	5	5	5	5	4	3	4	4	4	2	4	2	4	4	2	4	3	4	4	4	4	2	2		1		1	1	7
21	668	4	1	5	5	5	5	4	4	5	4	1	5	2	5	5	5	5	5	4	5	5	5	5	5	1	5	1	5	1	5	1	5	1	2	2	5	4	5	5	3	1	3		1		1	1	7
21	669	5	1	5	5	5	5	5	5	5	5	1	5	5	5	5	3	5	5	5	5	5	5	2	5	1	5	5	5	3	5	3	5	3	3	3	5	5	5	5	5	1	2		1		1	1	7
21	670
28	870	3	4	2	4	4	3	3	2	4	4	4	2	2	4	3	3	3	3	3	5	5	5	5	4	1	5	1	4	2	4	1	4	2	1	2	2	4	3	4	2	4	2		1		2	1	5
28	871	3	2	3	4	4	2	3	5	4	3	3	4	4	4	3	3	3	3	3	3	4	3	3	4	3	5	2	5	2	4	2	3	3	2	3	3	3	4	4	6	4	2		3		2	1	2
28	874	3	3	3	4	5	4	4	5	4	4	4	3	3	3	4	4	3	3	3	5	5	5	3		3		3		4		3		3	2	4	4	4	2	4	3	4	2		3		2	1	4
28	875	3	2	2	3	3	3	3	4	4	4	2	4	4	3	4	3	3	3	3	3	3	4	4	3	3	3	3	3	3	2	3	2	3	3	2	2	3	4	3	4	4	2		3		2	1	4
28	876	4	4	4	4	4	3	3	4	4	4	4	3	4	4	3	3	3	3	4	4	4	4	3	2	3	2	3	3	3	3	3	3	3	3	3	3	3	4	4	4	4			4		1	1	4
28	877	5	4	3	2	5	3	3	2	4	2	3	2	4	3	5	4	4	4	4	5	5	5	5	1	3	1	4	1	4	1	3	1	4	1	2	2	3	5	5	5	4	2		3
28	878	2	5	4	2	2	1	1	5	4	3	3	3	1	3	3	4	1	4	4	5	5	5	5	1	1	4	4	5	5	1	1	3	3	3	4	3	4	3	4	3	3	2		3		2		4
28	879	5	1	5	5	5	5	5	5	5	5	1	4	5	4	5	5	5	5	5	3	1	2	3	5	5	5	5	5	5	5	5	5	5	5	5	5	5	5	5	5	1	2		3		2		5
28	880	5	2	3	4	4	4	5	5	5	4	2	4	3	4	4	3	5	5	3	5	5	2	5											5	4	5	4	5	5	5	2	2		1		2	1	6
28	881	4	2	4	4	4	4	4	4	4	4	2	2	4	4	5	5	4	4	4	5	5	4	5	5	4	5	3	5	3	4	3	4	3	1	4	4	2	3	5	4	2	2		3		2	1	3
28	882	3	5	5	2	2	1	3	4	3	5	5	3	3	2	4	3	3	3	3	5	5	5	4	3	1	4	1	2	1	3	1	3	1	4	2	3	2	3	2	4	2	2		3		2	1	4
28	883	5	5	5	5	5	4	5	5	5	5	1	5	5	5	5	5	5	4	4	4	4		5	5	5	5	5	4	5	3	5	5	5	2	5	5	5	5	5	5	1	2		1		2	1	7
28	884	3	2	1	3	5	3	3	2	2	2	2	3	4	2	5	4	3	3	3	4	4	5	5	4	1	4	1	3	1	3	1	3	1	2	2	4	2	1	5	5	3	2		1		1	1	5
28	885	2	3	3	5	4	2	4	2	5	1	2	5	5	2	2	4	4	5	5	5	5	5	5	6	1	6	6	6	4	6	1	6	2	2	4	4	4	4	4	4	4	2		1		1	1	7
28	886	4	2	4	4	5	3	5	4	4	4	2	3	2	4	5	3	4	4	4	4	4	4	4	4	2	4	4	4	3	4	2	3	3	2	4	4	4	4	4	4	2	2		1		1		6
28	887	1		2	2	5	2	3	2	4	3	2	2	4	2	4	4	2	3	3	5	5	4	4	5	1	5	1	3	1	3	2	4	1	4	3	2	1	1	4	3	5	2		3		2		4
28	888	4	1	4	5	5	3	4	5	5	5	2	5	5	5	5	4	5	5	5	5	5	5	4	5	4	5	4	5	4	5	4	5	4	3	5	5	5	4	5	6	2	2		3		2	1	4
28	889	3	4	5	5	5	2	3	3	3	3	2	3	3	3		2	3	3	2	3	3	3	3	2	3	2	3	2	3	2	3	2	2	3	4	3	3	3	3	3	3	2		4		1	1	1
28	890	4	3	3	3	4	4	4	4	4	4	1	3	3	4	4	5	4	4	4	5	5	5	5	5	4	4	4	4	4	4	4	4	4	3	4	4	4	4	5	6	3	2		3		2	1	4
28	891	3	2	5	4	4	4	5	4	4	3	2	3	5	5	3	6	4	3	4	5	5	5	4	4		5	3	5				4		5	4	5	4	4	4	6	2	2	stażysta			2	1	1
28	892	3	2	1	1	1	2	3	1	1	3	1	5	5	3	4	4	4	4	3	3	3	3	4	5	3	5	3	5	1	5		5	4	5	3	4	4	4	5	3	6	2		2		2	1	5
28	893	3	2	3	4	4	2	3	3	2	3	2	3	3	3	3	4	4	4	4	5	5	5	5	5	1	5	3	5	3	5	2	5	2	1	2	3	3	2	5	3	2	2		3		2	1	3
28	894	1	1	5	5	5	2	3	5	5	5	1	5	3	5	5	5	5	5	5	5	5	5	2	5	1	5	3	5	1	5	1	5	1	3	4	4	3	2	5	4	5	2		3		1	1	4
28	895	5	1	1	6	6	5	5	5	4	4	2	5	5	5	6	6	5	6	6	6	6	6	6	6	1	6	2	6	2	6	2	6	2	1	1	5	5	5	5	5	1	2		3		1		3
28	896	5	2	2	5	4	3	4	4	3	4	1	3	3	5	5	3	3	4	4	5	5	5	5	6	3	6	5	6	6	4	6	6	6	2	3	6	3	3	5	5	3	2		1		1	1	7
28	897	4	4	2	4	5	3	3	4	3	3	4	4	4	4	4	3	4	4	3	5	1	5	5	5	1	5	5	5	2	5	1	4	4	4	4	5	5	2	5	6	1	2		1		1	1	6
28	899	2	3	3	3	5	1	2	3		3	3	3	4	4	5	4	4	4	4		5	5	5	5	2	5	2	5	2	5	2	5	2	1	2	4	3	4	4	4	3	2		4		2		6
28	901	2	2	2	5	5	2	2	2	3	3	3	3	3	3	5	5	4	2	1	1	1	1	1	2		2		2		2		2		2	3	3	3	2	3	2	3	2		3		2	1	4
28	902	4	1	4	5	5	5	5	4	5	4	2	4	4	4	5	5	3	4	3	4	4	5	5	4	2	4	3	5	3	4	3	5	4	2	3	4	4	5	5	6	2	2		3		2	1	4
28	908	3		5	5	5	4	4	4	5	4	1	4	5	4	4	5	4	4	4	3	4	5	4	5	3	5	3	5	3	4	2	5	3	3	4	4	4	3	5	6	2	2		3		2	1	4
28	909	3	2	4	4	4	2	5	4		5	4	2	3	3	4	5	4	4	4	5	5	5	5	4	6	5	5	5	5	5	5	5	5	4	5	5	5	5	6		3	2		3		2	1	1
28	910	2	4	2	4	4	1	4	3	4	3	5	3	4	3	3	5	2	4	3	5	5	5	5	3	1	5	3	3	3	2	1	3	3	1	4	4	3	4	4	6	2	2		3		1	1	4
28	911	2	2	4	4	5	2	4	5	4	4	3	4	3	4	5	4	4	4	5	4	4	5	5	5	6	3	4	5	5	4	3	3	2	4	5	3	4	5	3	4	2	2		3		1		3
28	912	3	3	3	3	3	3	3	3	3	3	3	3	3	3	3	3	3	3	3	3	3	3	3	4	3	5	3	5	3	4	3	4	3	3	3	3	3	3	3	3	3	2		3		1	1	4
28	913	4	1	2	4	3	1	4	5	3	4	1	3	3	4	5	2	4	3	2	5	5	3	2	5		4		4		3		5		3	2	4	4	3	4	3	2	2		3		1	1	4
28	914	2	4	1	4	5	2	2	4	4	4	2	3	3	5	5	5	4	4	4	5	5	5	5	4	2	5	6	5	4	3	6	5	6	1	2	3	4	1	4	3	3			3		2	1	3
28	915	2	4	1	4	5	2	2	5	5	5	2	3	3	5	5	5	4	4	4	5	5	5	5	4	2	5	6	5	4	3	6	5	6	1	2	3	4	1	4	3	3			3		2	1	2
28	916	2	3	5	5	4	5	3	5	4	3	4	5	4	5	3	2	4	3	4	5	4	3	5	4		5		5		4		3		2	3	5	4	3	4	3	1	2		3		1	1	4
28	917	5	1	5	5	5	5	5	5	5	4	5	5	5	5	5	5	5	5	5	5	5	5	5		6	5		5		5		4		2	4	4	5	5	5	5	1	2		1		1	1	6
28	918	5	1	5	5	5	5	5	5	5	5	1	5	5	5	5	5	5	5	5		1	1	1	5	5	5	5	5	5	5	5		1	5	2	5	5	5	5	5	1	2		2		1	1	6
28	919	5	5	5	5	5	5	5	5	5	5	1	5	5	5	5	5	5	5	5	2	2	4	4	5	5	5	5	5	5	5	5	5	5	1	5	5	5	5	5	6	1	2		3			1	3
28	920	4	4	2	6	3	3	1	3	1	3	2	4	1	2	5	1	4	4	1	5	5	2	5	3	2	3	1	2	4	1	2	6	6	1	1	5	2	1	4	6	3	2		3		1	1	1
28	921	5	1	5	5	5	5	5	5	5	5	1	5	5	5	5	5	5	5	5	1	1	2	1	5	5	5	5	5	5	5	5		4	1	5	5	5	5	5	6	1	2		3		1	1	5
28	922	4	2	4	4	4	2	3	2	4	2	4	4	2	4	4	2	4	4	4	2	4	4	2	4	2	4	2	4	2	3	2	4	4	2	2	4	4	4	4	4	2	2		1		1	1	7
28	923	4	3	3	6	5	4	5	5	4	3	3	3	4	3	5	3	3	3	4	5	5	5	6	3	3	5	3	3	3	3	3	4	3	2	4	4	5	5	5	5	6	2		4		1	1	7
28	924	2	1	4	5	5	2	5	5	4	4	2	3	3	4	5	2	4	4	2	5	5	5	4	5	3	5	3	4	3	5	3	4	3	1	2	4	4	4	4	6	3	2		1		1		5
27	784
27	785
27	786
27	787
27	788
27	789
27	790
27	791
27	792
27	793
27	794
27	795
27	796
27	797
27	798
27	800	4	5	2	4	2	1	2	2	2	4	1	2	1	2	5	1	2	4	5	5	5	5	5	2	5	5	1	2	2	2	1	5	3	1	1	4	2	5	4	4	5	2		1		2	1	5
27	801	3	2	3	5	5	3	4	2	3	4	3	2	4	2	6	3	4	5	3	5	5	5	2	3	1	3	1	3	1	3	1	3	1	1	2	3	4	3	3	3	2	2		1		1	1	6
27	803	4	4	3	5	5	5	4	4	5	3	4	5	5		5	5	3	3	3	5	5	5	5	3	3	5	3	5	3			3	3	1	1	3	2	5	4	3	3	2		2				7
27	805	3	4	3	3	4	3	4	5	4	2	3	2	3	4	4	4	4	4	4	2	4	4	4	4	1	4	2	4	2	4	1	4	1	2	2	3	3	3	4	2	3	2		1			1	6
27	806	3	5	1	1	1	1	1	1	6	1	5	1	1	5	5	5	6	3	2	1	1	1	6	3	1	2	1	3	1	1	1	3	1	1	1	1	5	3	3	6	5	2		1		1	1	7
27	807	3	5	4	1	2	2	3	2	3	2	4	3	3	2	3	3	3	1	1	5	5	5	5	2	1	3	2	2	1	2	1	3	1	1	1	2	2	2	3	3	2	2		2				6
27	808	4	2	4	5	5	3	3	3	4	4	3	5	3	3	3	3	3	4	3	5	5	5	4	4	1	4	1	4	1	4	1	4	1	1	2	2	3	4	4	3	3			3		2	1	5
27	809	3	3	3	3	4	4	4	3	3	3	4	3	4	3	4	2	3	3	2	5	5	4	3	3	1	4	1	3	1	3	1	3	2	1	2	4	3	3	4	6	3	2		3		1	1	3
27	810	1		3	3	3	3	3	3	3	3	3	3	3	3	3	3	3	3	3	3	3	3	3		3		3		3		3		3	3	3	3	3	3	3	3	3	2		1		1		7
27	812	4	2	5	4	5	4	4	5	5	4	2	5	3	5	4	3	3	4	2	5	3	2	2	5	1	5	1	5	1	5	1	4	2	1	4	4	4	5	3	4	2	2		3		1	1
27	813
27	814
27	815
27	816
27	817
27	818
27	819
27	820
27	821
27	822
27	823
27	824
27	825	4	4	2	3	5	3	4	3	4	3	2	3	4	5	5	3	4	3	5	5	5	5	4	6	1	6	2	6	2	6	2	6	1		3	5	4	4	4	6	2	2		1		1	1	7
27	826	2	2	4	4	4		4	4	5	3	2	2	2	3	5	3	3		3	5	5	5	5	4	2	4	3	3	2	4	3	3		1	2	5	2	4	4	4	2	2		2		1	1	6
27	827	5	1	3	3	5	3	3	5	5	3	1	3	3	5	5	3	3	3	1	5	5	5	1	5	1	5	1	5	1	3	1	1	1	1	1	1	1	4	4	4	3	2		1		1	1	7
27	828	6	1	5	5	6	4	6	5	5	5	2	3	4	4	6	5	5	5	5	6	6	6	6	6	5	6	6	5	4	5	4	5	5	3	4	6	5	5	5	5	5	2		1		1	1	7
27	829	5	3	4	4	5	4	3	2	4	2	5	3	2	2	4	3	4	3	3	5	5	2	4	4	3	5	5	2	2	2	3	2	3	1	1	4	5	3	6	6	4	2		1		1	1	7
27	830	4	5	4	4	2	2	4	3	5	2	5	1	1	1	4	3	3	2	1	5	5	5	2	3	2	3	2	3	3	3	3	3	1	1	1	5	1	5	3	4	5	2		1		1	1	6
27	831	4	2	4	3	3	4	3	3	3	2	4	2	3	3	4	2	2	3	2	5	4	4	4	4	1	5	2	4	2	3	2	4	2	1	2	2	2	4	2	4	5	2		1		2	1	7
27	832	2	3	4	2	4	3	3	2	1	2	4	5	2	4	2	4	2	2	3	3	4	2	4	2	4	1	5	1	4	2	4	2	2	3	3	1	3	2	3	3	2	2		3		1	1	2
27	833	2	3	3	2	3	2	4	4	4	4	4	3	3	3	3	1	2	3	4		5	5	5	4	1	4	2	4	1	4	1	4	1	1	2	3	3	3	4	4	4	2		3		1	1	5
27	834	4	3	5	4	4	3	4	4	5	3	2	5	3	5	4	3	3	4	4	5	5	5	4	3	3	5	4	4	3	4	4	3	4	2	3	3	3	4	4	3	3	2		15		1	1	7
27	835	5	3	4	4	4	4	4	4	4	2	2	4	4	4	5	3	3	3	3	5	5	5	5	5	1	5	1	5	2	4	2	3	1	1	2	2	2	5	4	4	2	2		1		1		7
27	836	4	3	3	5	3	3	4	5	5	4	4	3	4	2	5	3	2	2	2	5	5	4	4	4	3	4	1	4	1	3	1	4	1	1	1	2	3	4	5	4	3	2		3		1	1	5
27	839	4	4	2	2	3	1	2	3	4	2	5	2	2	3	3	2	2	2	2	5	5	5	4	2	2	3	3	3	3	3	3	3	3	2	2	3	2	4	3	4	3	2		1		1	1	6
27	852	5	2	4	5	5	5	5	5	5	5	2	5	5	5	5	5	5	4	5	4	4	5	5	4	2	4	2	4	3	4	3	4	2	3	4	4	4	4	4	4	3	2		1		1	1	6
22	674	4	2	4	3	4	4	4	4	4	3	2	4	4	4	4	1	4	3	3	5	5	5	4	3	2	4	2		2	3	1	3	3	1	4	4	2	4	3	3	5	2		1		2	1	5
22	676	5	1	4	4	5	5	5	5	5	5	1	4	5	4	5	5	5	4	4	4	4	4	4	5	3	5	3	5	3	5	3	5	4	1	3	5	5	5	5	5	2	2		1		1	1	7
22	677	3	1	4	4	5	3	5	5	5	4	2	5	5	4	4	3	3	4	2	5	5	4	2	1	1	4	1	3	1	4	1	5	1	1	3	5	4	3	5	5	4	2		3		1	1	4
22	678	5	1	4	5	5	5	5	5	5	5	1	4	4	5	5	5	5	5	5	4	4	4	1	5	5	5	5	5	5	5	5	5	5	2	5	5	5	5	5	6	1	2		1		1	1	7
22	680	4	2	4	2	5	4	4	4	4	3	2	3	4	2	4	4	3	4	5	5	5	5	5	2	4	5	5	2	4	3	4	4	3	1	4	4	2	4	3	3	3	2		1		1	1	5
22	681	5	4	4	4	5	5	5	5	5	4	3	4	4	4	4	3	4	4	4	4	4	5	5	4	4	4	4	4	4	4	4	4	4	1	4	4	4	4	4	4	1	2		1		2	1	7
22	683	4	3	3	4	5	3	4	5	5	3	3	3	3	4	4	3	4	4	4	3	5	3	4	3	1	4	3	4	3	3	1	4	3	1	2	4	3	3	4	6	3	2		1		2	1	7
22	685	3	2	5	4	2	2	1	4	4	3	3	3	3	3	4	3	2	3	2	5	5	5	5	4	1	5	1	3	1	4	1	3	5	1	3	3	2	1	4	3	5	2		1		2	1	6
22	688	3	3	2	4	2	2	2	2	2	2	3	2	1	1	5	1	1	1	1	5	5	5	5	1	1	1	1	1	1	1	1	1	1	1	1	3	1	3	3	4	5	2		1		2	1	2
22	689	1	1	1	1	5	5	1	1	1	1	5	1	1	1	5	1	1	1	1	1	5	5	5	1	1	1	1	1	1	1	1	1	1	1	1	1	1	5	5	5	1	1		1		2	1	6
22	690	4	2	2	4	5	4	5	5	5	3	4	4	4	2	5	2	3	3	2	5	5	5	5	4	3	2	2	4	3	3	3	4	3	1	2	3	2	4	4	4	4	2		3		2	1	4
22	691	3	1	2	2	5	3	2	3	3	2	5	3	2	3	5	2	3	3	2	5	5	5	5											1	1	3	1	4	4	3	2	2		1		1	1	5
22	692	3	5	1	5	4	3	3	4	4	2	5	4	1	2	4	1	2	3		3	5	5	5	2	1	3	2	1	1	1	2	4	4	1	3	3	3	4	4	5	4	2		1		2	1	5
22	693	4	4	2	4	3	4	4	2	3	2	4	2	2	4	2	2	3	1	1	5	5	5	4	4	1	5	6	4	3	3	1	4	2	1	1	2	3	4	4	4	3	2		1		1	1	5
22	694	5	4	4	5	5	5	5	5	5	3	3	2	3	4	3	3	4	4	2	5	5	5	5	4	2	5	3	4	2	4	2	4	2	1	2	4	4	4	4	4	2	2		1		1		6
22	695	5	3	5	5	5	5	5	5	5	3	2	5	5	5	4	5	5	4	4	3	5	4	5	5	1	5	3	5	2	4	1	5	1	2	3	4	4	4	4	4	2	2		1		2	1	7
22	696	5	2	4	4	4	4	4	3	4	3	3	5	3	3	4	3	3	3	3	4	4	4	2	4	2	4	4	3	2	4	2	4	2	1	2	4	4	4	4	3	2	2		1		1	1	7
22	697	3	3	3	3	4	4	4	4	3	4	4	4	4	4	4	4	3	4	3	3	3	3	3	2	3	2	3	3	3	3	3	3	3	3	3	3	3	3	3	3	3	2		4			1	7
22	698	5	3	4	3	3	3	4	3	4	3	3	2	3	4	3	3	3	3	3	4	5	4	4	5	2	5	4	4	2	2	2	4	2	1	2	3	3	3	3	3	3	2		1		1	1	7
22	699	3	2	4	4	4	3	3	4	5	3	4	3	4	4	4	3	4	4	4	4	3	4	3	4	3	5	5	5	4	4	3	3	3	2	2	2	2	3	4	3	2	2		1		2	1	5
22	700	5	2	4	5	3	3	3	4	5	5	1	4	4	5	4	3	3	3	3	5	5	5	5	5	3	5	3	5	3	4	3	3	3	2	3	4	3	4	5	3	1	2		1		2	1	7
22	701	2	5	2	5	5	3	5	5	5	4	3	5	3	4	4	3	4	3	3	3	3	3	1	3	3	3	3	3	3	3	3	3	3	4	1	3	3	4	3	4	2	2		1		2	1
22	702	4	1	4	3	5	4	5	5	4	3	3	4	3	4	4	3	4	3	4	5	5	5	4	3	3	3	3	3	3	3	3	3	3	2	3	4	4	3	4	3	2	2		1		2	1	7
22	706	5	4	4	5	5	4	5	4	4	4	4	4	5	4	4	3	3	4	3	3	3	3	3	2	2	3	3	2	2	3	2	4	2	1	2	2	3	3	4	4	5	2		1		1		7
22	707	4	2	3	4	4	4	4	3	4	4	2	4	3	3	5	4	4	4	4	1	1	1	4	4	2	4	2	4	1	4	2	4	2	1	2	4	3	5	4	4	3	2		1		1	1	7
22	710	6	1	1	5	5	4	5	5	5	4	1	5	4	4	2	2	3	3		5	5	5	5	5		5		5		5		4		1	2	3	3	5	5	3	2	2		3		1	1	7
22	711	4	1	5	4	5	4	4	3	5	4	2	3	4	4	4	2	4	4	4	5	5	5	3	4	2	5	3	3	1	4	2	4	2	2	1	5	4	4	4	5	4	2		1		1	1	6
22	712	5	4	4	5	3	3	4	2	5	2	4	3	4	3	5	3	4	4	4	4	5	5	2	4	2	5	5	4	3	4	2	4	2	1	2	5	3	3	4	3	3	2		2		1	1	6
22	713	5	1	5	5	5	5	5	5	5	5	1	5	5	5	5	5	5	5	5	5	5	5	5	5	2	5	5	5	4	5	3	5	3	2	3	4	4	5	5	5	1	2		1		1	1	7
22	714	5	3	4	5	4	4	4	4	4	3	5	3	3	4	5	5	4	5	4	5	5	5	5	5	1	4	1	5	2	4	1	4	1	1	2	3	3	5	5	5	4	2		4		1		5
22	715	3	2	3	3	5	3	4	1	4	1	3	3	1	3	4	4	3	3	2	5	5	5	5	4	2	1	5	5	5	5	3	3	3	3	2	4	3	4	4	4	3	2		3		1	1	5
22	717	3	3	3	3	3	3	3	3	3	3	3	3	3	3	3	3	3	3	3	3	3	3	3	3	3		3		3		3		3	3	3	3	3	3	3	3	3			1		1	1	6
22	718	2	5	2	2	2	2	2	4	2	2	3	3	2	2	2	3	3	2	2	3	2	2	4	2	2	1	1	1	2	1	2	1	2	2	3	2	2	2	2	2	2	2		2		1		7
22	719	5	3	2	5	5	4	4	4	4	4	4	4	5	4	5	4	4	4	3	5	5	5	5	5	4	5	4	5	5	5	4	5	4	1	4	4	4	5	4	5	1	2		1		1	1	5
22	720	1	5	4	5	5	5	4	4	5	4	1	5	4	5	3	5	3	3	4	5	5	5	3	4	2	4	4	3	2	4	3	4	4	5	3	4	4	4	4	4	5	2		1		1	1	7
22	722	4	2	2	5	4	4	4	4	5	3	2	4	4	4	5	4	4	4	3	5	5	5	5	4	2	4	4	3	3	3	3	4	3	1	3	4	4	5	5	5	3	2		1		1	1	6
22	723	5	1	5	4	4	4	4	4	5	4	2	4	4	4	5	5	5	5	4	5	3	3	4	5	4	5	3	5	3	5	3	5	3	3	3	4	4	5	5	5	3	2		3		1		4
22	724	5	1	5	5	5	4		5	5	4	1	5	5	4	4	3	4	4	4	5	5	5	3		5		5	5	4	5	3	5	3	1	4	4	5	4	5	3	2	2		1		1	1	7
22	725	5	3	5	3	5	3	4	5	4	2	4	3	3	4	5	3	3		2	1	5	5	5	4	2	3	2	2	2	2	2	3	2	1	2	3	3	4	4	4	3	2		1		1	1	5
35	1107	4	4	4	4	4	3	4	4	4	4	2	4	2	2	3	2	2	2	3	2	2	2	2	4	2	4	2	4	2	4	2	4	2	2	2	2	2	3	3	3	3	2		2		2	1	6
35	1115	4	1	4	4	4	3	3	4	4	4	2	4	3	4	4	1	3	3	1	5	5	5	5	5	1	5	1	5	1	4	1	4	1	1	1	4	4	4	3	6	4	2		1		1	1	6
35	1117	5	1	4	4	4	3	4	5	5	4	1	5	5	4	5	4	4	5	5	4	4	4	4	5	5	5	5	5	5	5	4	5	4	2	4	4	4	4	4	4	2	2		1		1	1	6
35	1118	3	1	2	1	5	2	2	1	2	2	6	4	2	1	5	3	1	1		5	5	5	5	1	1	3	1	1	1	1	1	1	1	1	1	5	2	4	4	6	5	2		1				6
35	1119	2	1	3	1	5	1	1	1	2	1	6	5	2	1	5	1	1	1	2	5	5	5	5	1	1	3	1	2	1	1	1	2	1	1	1	5	2	5	4	6	1	2		1				6
35	1120	2	1	1	1	5	1	1	1	2	1	6	4	2	1	5	1	1	2	2	5	5	5	5	2	1	3	1	1	1	1	1	1	1	1	1	4	2	4	5	6	1	2		1				6
35	1123		5	5	2	5	2	5	5	5	3	4	5	3	4	4	3	2	2	3	3	2	5	1	5	2	5	3	5	3	4	3	3	1	1	2	3	4	2	5	3	2	2		1		2	1
35	1124	5	2	5	5	5	5	5	5	5	2	5	5	5	5	5	5	5	5		2	2	2	2	5	5	5	5	5	5	5	5	5	5	1	5	5	5	5	5	5	5	2		1		2	1	6
35	1125	3	5	3	5	4	2	3	5	5	2	5	1	2	1	5	2	4	3	3	3	5	5	3	5	1	5	3	5	3	3	3	3	3	5	3	1	3	3	2	3	3	2		3		2	1	5
35	1129	4	5	3	3	3	4	4	3	4	4	3	3	3	1	2	2	2	2	2	5	5	5	5	5	5	3	4	4	4	4	4	4	5	3	5	4	5	2	3	6	1	2		3		1	1	4
35	1131	4	4	4	4	2	3	3	4	4	3	3	2	4	3	5	2	3	3	3	4	4	4	4	4	1	4	1	4	1	4	1	4	1	1	1	3	3	4	4	3	3	2		1		2	1	5
35	1132	4	3	4	4	5	4	4	4	5	5	3	4	4	4	3	2	4	4	4	5	5	5	5	4	3	5	4	5	3	5	3	5	4	4	4	4	4	4	3	4	4	2		1		2	1	6
35	1134	2	3	3	2	2	2	2	3	3	3	3	3	2	2	3	2	3	3	3	5	5	5	5	3	5	3	5	4	5	3	4	5	5	4	3	5	3	4	5	3	3	2		3		2	1	4
35	1138	5	2	3	4	4	4	4	4	4	3	3	3	3	3	3	4	3	3	4	5	5	4	4	2	2	5	4	4	3	4	2	4	3	4	3	3	2	4	4	3	3	2		1		1	1	5
35	1139	5	1	5	1	5	1	5	5	5	5	1	3	3	5	5	4	5	5	5	3	1	1	1	5	1	5	3	5	3	5	3	5	4	2	3	5	5	5	5	5	1	2		1		2	1	6
35	1141	5	1	5	5	5	5	5	5	5	5	1	5	5	5	5	5	5	5	5	1	1		3	5	5	5	5	5	5	5	5	5	5	5	5	5	5	5	5	5	1	2		1		2	1	7
35	1142	5	1	5	5	5	5	5	5	5	5	1	5	5	5	5	5	5	5	5	1	1	1	3		5		5		5		5		5	5	5	5	5	5	5	5	1			1		2	1	7
35	1143	5	1	5	5	5	5	5	5	5	5	1	5	5	5	5	5	5	5	5	1	1	1	3		5		5		5		5		5	5	5	5	5	5	5	5	1	1		1		2	1	7
35	1144	5	1	5	5	5	5	5	5	5	5	5	5	5	5	5	5	5	5	5	1	1	1	1	5	5	5	5	5	5	5	5	5	5	5	5	5	5	5	5	5	1	2		1		1	1	4
35	1145	5	1	5	5	5	5	5	5	5	5	5	5	5	5	5	5	5	5	5	1	1	1	3	5	5	5	5	5	5	5	5	5	5	5	5	5	5	5	5	5	1	2		1		1	1	4
35	1155	2	2	2	2	2	2	2	2	2	1	5	4	5	2	3	2	2	2	2	5	5	5	5	2	1	4	2	2	1	2	1	2	1	1	1	2	3	2	4	4	4	2		1		2	1	6
35	1158	3	3	4	4	5	3	4	5	5	5	2	5	5	5	5	3	4	4	4	5	5	5	5	3	2	4	4	4	3	4	3	3	2	1	1	4	2	3	4	3	3	2		1		2	1	5
35	1159	4	2	4	3	4	4	4	4	4	4	1	4	4	4	4	4	4	4	4	2	2	2	2	4	3	4	3	4	3	4	3	4	3	2	2	2	2	4	4	4	2			3				2
35	1161	2	4	2	1	2	2	2	2	3	2	4	2	2	2	4	3	2	3	2	5	5	5	5	2	1	3	3	2	2	2	2	3	3	2	2	4	2	2	4	6	4	2		1		1	1	6
35	1164	1	5	2	3	3	1	1	1	2	1	5	2	2	1	1	1	1	1	1	5	5	5	5	2	1	4	3	3	3	3	3	3	3	1	1	1	1	1	2	2	4	2		3		1		4
35	1173	5	1	2	5	5	5	5	5	5	5	1	5	5	5	4	4	4	4	5	4	5	5	4	5	2	5	5	5	2	5	2	5	2	5	2	5	5	5	5	6	1	2		1		2	1	5
35	1177	3	1	1	3	5	2	1	2	3	1	5	2	2	1	3	2	2	1	1	5	5	5	5		1		5		3		1		4	1	1	4	3	4	4	5	5	2		1		1	1	6
35	1179	4	2	3	5	5	3	4	4	4	2	2	3	3	5	4	3	3	3	2	5	5	2	4	4	1	4	1	3	1	3	1	3	1	1	1	3	3	4	4	4	2	2		2		1	1	5
35	1181	2	3	3	3	4	3	2	3	4	3	3	4	2	2	3	2	3	3	2	5	5	5	5	4	3	5	1	4	2	4	3	3	2	1	1	3	2	1	4	6	3	2		4		1	1	1
35	1183	5	2	1	4	5	3	4	4	5	3	2	2	4	4	6	3	3	6	3	5	5	5	5	4	6	4	6	6	6	4	6	4	5	1	6	1	3	4	5	6	2	2		1		1	1	6
35	1184	4	4	3	4	4	3	2	4	4	3	3	2	3	4	5	3	2	3	3	5	5	5	2	4	2	3	2	5	1	6	2	4	2	2	2	3	4	3	4	6	3	2		1		1	1	7
35	1185	5	1	5	5	5	5	5	5	5	5	1	5	5	5	5	4	4	4	3	5	5	5	5	4	4	5	3	5	3	4	3	5	1	3	5	5	5	5	5	6	1	2		3		1	1	3
35	1186	4	3	5	5	5	2	4	4	3	3	1	5	4	5	3	3	5	3	5	5	5	5	5	5	1	5	1	5	1	4	1	4	1	1	3	3	4	4	4	4	3	2		3		2	1	4
35	1188	2	6	4	3	4	3	2	4	3	5	2	3	4	4	3	2	5	3	3	3	4	3	4		3		3		4		3		2	3	4	3	4	4	3	2	2	2		2		1	1	7
35	1193	5	2	5	5	5	5	5	5	5	5	2	4	4	4	5	5	5	5	5	5	4	5	2	5	3	5	2	5	2	5	2	5	2	2	4	4	4	4	4	3	2	2		3		2	1	1
35	1195	2	1	1	2	2	1	1	1	1	1	1	4	4	4	4	4	4	4	4	4	4	4	4		4		4		4		4		4	4	4	4	4	4	4	4	4			1
35	1196	1	1	1	1	1	1	5		5	5	5	1	5	1	5	1	5	1	1	5	5	5	5	1	1	5	5	1	1	1	1	1	1	1	1	1	1	5	5	5	1	2		2		1	1	7
35	1203	5	2	4	5	4	5	4	4	5	4	2	4	3	4	5	3	5	5	3	5	5	5	2	5	3	5	3	5	3	5	3	4	3	2	3	5	5	5	4	3	2	2		1		2	1	3
35	1204	5	3	2	4	5	4	5	5	4	2	3	4	3	2	5	2	3	5	3		2	2	1	2	1	4	3	2	1	2	1	2	1	1	3	5	4	4	4	4	3	2		3		1	1	5
35	1205	4	3	5	5	5	3	4	4	5	3	2	3	4	4	5	2	3	4	3	5	5	4	4	5	3	5	4	5	2	4	3	4	3	1	3	5	4	4	5	6	1	2		1
35	1206	4	3	4	4	5	4	4	3	4	3	3	4	4	4	4	3	3	4	4	4	5	5	5	4	2	5	5	5	4	3	3	4	4	2	3	4	3	4	4	4	2	2		1		1	1	7
35	1208	4	2	4	3	5	4	3	4	4	3	2	3	3	3	4	4	4	4	4	5	5	5	4	2	3	4	5	3	3	3	3	4	4	2	3	4	3	4	4	3	2	2		1		1	1	7
35	1209	5	3	4	4	4	5	5	4	3	3	2	4	4	4	5	3	3	3	4	4	4	4	4	4	3	4	3	4	3	4	3	3	3	2	2	4	3	4	4	3	2	2		1		1	1	5
17	348	5	1	5	5	5	5	5	5	5	3	1	5	5	3	5	5	5	5	5	5	5	4	2		4		4		3		4		3	1	2	4	5	5	5	4	1	2		1		1	1	7
17	349	3	4	4	4	5	3	4	4	5	5	3	5	3	3	5	5	5	5	5	2	2	2	1	5	5	5	5	5	5	5	5	5	5	5	3	5	5	5	5	5	3	2		1		2	1	6
17	350	4	2	3	4	5	3	4	4	5	5	2	4	4	5	5	3	4	4	5	5	5	5	5	5	3	5	4	5	4	5	4	4	4	4	4	3	4	3	4	3	2	2		1		1	1	6
17	351	5	3	3	3	3	3	5	5	5	5	5	5	5	5	5	5	5	5	5	1	1	1	1	5	5	5	5	5	5	5	5	5	5	5	5	5	5	5	5	5	1	2		1			1	6
17	352	3	3	5	5	5	4	4	5	5	5	2	5	5	5	5	3	4	4	4	4	4	3	2	4	3			5	4	5	3	5	3	2	3	4	4	5	4	6	2	2		4		1	1	6
17	353	4	1	4	5	5	4	5	3	4	3	1	4	4	4	5	5	5	5	4	4	4	4	4	4	2	5	3	4	3	4	2	4	3	3	4	4	4	4	4	6	2	2		1		1	1	7
17	354	5	2	4	4	4	4	5	3	3	4	2	3	4	2	3	4	4	3	4	5	5	5	5	4	2	4	2	4	2	4		4	2	2	3	4	3	4	4	3	4	2		1		2	1	7
17	355	2	4	4	4	4	2	4	2	4	3	3	4	2	4	4	3	4	4	3	5	5	4	4	3	2	5	5	4	2	3	2	4	2	2	2	3	2	4	3	6	4	2		3		1	1	5
17	357	1	1	1	1	1	1	1	1	1	1	1	1	1	1	1	1	1	1	1	1	1	1	1	1	1		1		1		1		1	1	1	1	1	1	1	1	1	2		4		1		6
17	358	5	1	4	4	4	4	4	4	4	4	1	4	4	4	4	3	4	4	4	4	4	4	4		3		4		3		3		3	2	3	4	4	4	4	4	2	2		1		2	1	7
17	359	4	1	3	4	5	4	5	2	2	3	1	2	3	4	5	5	5	5	5	4	4	5	2	4	2	5	5	5	3	3	3	4	2	4	3	2	3	5	5	3	2	2		1		2		6
17	360	4	2	3	3	4	4	3	3	4	4	3	3	3	4	4	3	3	3	3	5	5	4	5	4	3	5	4	4	3	4	3	4	4	4	3	5	3	4	4	6	3	2		1		1	1	7
17	361	4	4	3	3	4	3	4	3	4	4	2	3	3	3	3	3	3	3	3	4	4	4	4	3	3	4	3	3	3	3	3	4	3	4	3	4	4	4	4	4	3	2		1		1	1	7
17	364	5	3	5	2	5	4	4	4	5		4	4	4	5	2	2	2	2	1		4	4	4	5	5	5	3	4	3	4	3	4	2	3	3	4	5	4	4	4	4	2		1		1	1	7
17	365	4	2	3	4	5	4	4	4	4	5	3		3	4	3	3	3	3	3	5	5	5	5	3	3	5	4	4	4	4	4	4	4	4	3	4	4	4	4	4	2	2		1		1	1	7
17	366	5	2	3	4	5	4	4	4	4	4	3	3	4	4	5	3	4	4	2	4	5	5	4	4	3	4	3	4	3	3	2	1	2	1	4	4	4	4	4	5	2	2		1		2	1	6
17	368	5	3	3	4	3	3	3	3	4	4	3	3	3	4	4	3	3	3	3	5	5	5	5	4	3	3	3	3	3	3	3	4	3	2	2	3	3	4	4	6	3	2		3		1	1	5
17	369	4	2	2	2	1	2	1	2	3	2	5	2	1	2	3	3	1	1	1	5		5	5	3	1	3	1	3	1	3	1	3	2	3	2	1	1	4	3	5	4	2		3		2	1	5
17	370	5	2	5	5	5	5	5	5	5	5	1	5	5	5	5	4	4	3	4	1	1	2	2	5	4	5	4	4	4	4	3	4	3	5	3	1	5	4	4	4	1	2		1		1	1	7
17	371	5	5	2	4	3	3	5	5	5	4	2	4	5	5	4	5	4	5	4	5	5	5	4	3	3	4	3	2	4	4	2	4	4	2	2	2	4	4	4	4	4	2		1		1		6
17	372	5	1	5	5	5	5	5	5	5	5	1	5	6	5	5	5	5	5	5	5	5	5	5	5		5		5		5		5		5	5	5	5	5	5	5	1	2		2		1	1	5
17	373	5	4	3	3		4	4	3	3	3	4	3	2	2	4		3	3	3	5	5	5		5	1	4	1	2	1	2	1	2	1	1	4	4	4	5	3	3	4	2		1		1		7
17	375	2	6	2	3	2	3	4	1	2	4	5	4	3	5	3	2	3	2	2	5	5	5	5	2	1	5	5	4	4	5	1	5	2	5	2	3	3	4	3	6	4	2		3		1	1	2
17	376	5	3	4	4	4	5	5	4	4	3	3	3	3	4	5	3	4	4	4	5	5	5	5	3	2	4	4	4	3	3	2	4	3	1	2	4	4	5	5	4	4	2		1		1	1	6
17	377	5	1	4	5	5	4	5	5	5	5	1	5	5	5	5	5	5	5	5	5	5	5	5		5		5		5		5		5	5	5	5	5	5	5	5	5	2		3		1		3
17	378	5	1	4	5	5	5	4	4	4	4	2	3	4	4	5	4	5	5	5	5	5	5	4	4	4	5	4	5	4	5	4	4	4	5	4	4	4	4	5	4	2	2		3		1		1
17	379	3	2	5	3	6	4	4	4	5	3	2	5	4	4	5	3	3	5	3	4	4	3	3	3	3	3	3	3	3	3	3	3	3	2	3	3	3	5	5	5	2	2		1		1	1	7
17	380	4	1	3	5	5	4	4	4	5	4	2	3	4	3	5	5	5	5	4	4	4	4	2	4	2	4	3	5	2	4	2	3	3	3	3	4	4	4	5	3	2	3		1		1	1	7
39	1281	5	1	5	5	5	5	5	5	5	5	1	5	5	5	5	5	5	5	5	4	4	4	4	5	5	5	5	5	5	5	5	5	5	5	5	5	5	5	5	5	1	2	stażysta			2	1	1
39	1282	5	6	3	5	5	5	5	5	5	5	1	5	5	5	5	5	5	5		4	4	4	4	5	5	5	5	5	5	5	5	4	4	1	5	5	5	5	5	5	1	2		3		1	1	3
39	1283	5	2	5	5	4	4	3	4	4	4	3	3	4	5	5	4	4	4	4	4	4	4	4	5	4	5	4	5	4	5	4	5	4	4	4	4	4	5	5	6	2	2		4		1	1	1
39	1284	2	1	5	5	5	2	4	5	5	4	3	5	5	5	5	5	5	3	5	5	5	5	5	5	2	5	3	5	4	5	1	5	2	1	4	4	4	1	4	4	4	2		3		1	1	5
39	1286	5	6	5	5	5	5	5	5	6	1	1	5	5	6	5	5	5	5	5	5	5	5	5	4		6		5		5		2		1	3	3	5	5	5	6	6	2		1		1		7
39	1287	4	4	2	4	4	1	3	3	4	5	3	2	2	5	4	2	3	2	2	5	5	4	5	5	2	5	3	5	4	3	4	5	3	2	4	4	4	5	3	4	1	2		3		2	1	4
39	1289	4	2	4	4	4	5	5	4	5	3	2	4	4	5	5	4	4	5	4	5	5	5	4	5	3	5	3	5	3	5	3	5	3	1	2	3	4	4	4	3	2	2		1		2	1	5
39	1291	5	1	5	5	5	5	5	4	5	4	2	5	5	5	3	4	4	5	5	5	5	5		5	5	5	3	5	3	5	3	5	3	5	3	5	3	4	5	5	5	2		1		2	1	7
39	1292	4	2	5	5	5	4	5	5	5	5	1	5	5	5	4	5	4	4	4	5	5	5	5	5	3	5	4	5	4	5	3	5	3	2	3	4	3	4	4	4	2	2		3		2	1	5
39	1294	4	1	4	2	5	5	5	5	5	5	1	3	6	5	5	5	5	5	5	5	5	5	1		4	5	5	5	5	5	2	5	5	5	5	3	3	5	5	3	3	2		1		2		7
39	1295	4	1	5	5	5	4	5	4	4	4	1	4	4	4	4	4	4	4	4	5	5	5	5	5	5	5	5	5	5	5	5	5	5	4	4	4	4	4	5	6	2	2		3		1	1	3
39	1297	4	3	4	3	4	4	4	4	4	3	3	4	4	2	3	1	1	1	1	6	6	6	6	2	1	4	4	2	1	2	1	2	1	3	4	4	4	4	4	4	5	1		1		1	1	6
39	1298	4	4	4	4	4	4	4	3	3	3	4	4	3	4	5	4	4	4	3	5	5	5	5	5	2	4	2	4	1	5	1	4	2	3	4	4	4	4	4	4	4	1		1		1	1	6
39	1299	3	3	3	3	3	3	3	3	3	3	3	3	3	3	3	3	3	3	3	3	3	3	3	4	1	4	1	4	1	4	1	4	1	3	3	3	3	3	3	3	3			1		1		6
39	1302	6	2	4	3	3	2	5	4	5	5	4	3	3	2	4	2	2	3		4	4	4		2	1	2	1		1	4	1	4	1	3	4	4	4	4	4	4	4	2		1		1		6
39	1306	5	1	3	4	4	4	5	4	4	3	2	3	3	4	5	4	5	5	4	4	4	4	3	5	3	5	5	4	4	4	4	4	3	2	3	4	3	4	4	3	2	2		1		1	1	6
39	1307	5	1	4	3	3	1	4	4	5	1	3	1	3	3	5	5	5	5	5	5	4	1	1		1		1		1		1		1	1	1	3	1	5	5	5	3	2		4		1	1	5
39	1308	5	2	4	3	4	3	4	4	5	4	2	4	3	4	5	3	4	4	4	3	5	5	5	5	4	5	4	4	4	4	4	4	4	2	3	4	4	4	4	4	2	2		3		1	1	3
39	1309	5	4	5	4	5	4	5	5	5	5	5	5	5	4	4	4	4	4	4	4	4	4	4	4	1	5	5	4	4	4	2	4	2	2	3	4	5	5	5	5	2	2		1		1	1	6
39	1310	5	2	3	3	2	3	4	3	2	2	2	2	3	3	4	1	2	3	3	5	4	5	3	2	2	3	2	3	3	2	2	2	3	4	4	4	3	4	4	3	3	3		1			1	6
39	1311	5	1	5	5	5	4	5	5	5	5	1	5	5	5	5	5	5	5	5	5	5	5		3	3	3	3	3	3		3	3	3	1		4	4	5	5	5	1	2		1		1		7
39	1312	4	2	4	3	4	2	4	4	5	3	2	3	4	4	4	3	4	4	3	4	4	4	3	4	2	5	3	3	4	2	1	3	3	2	3	4	3	4	4	3	2	2		1		1	1	5
39	1313	5	1	2	5	5	2	5	3	5	2	3	3	4	5	3	2	3	5	4	5	5	5	5	5	4	4	3	3	3	3	3	2	3	1	3	3	3	5	5	5	3	2		3		1	1	5
18	388	4	4	4	4	4	4	4	4	4	4	2	4	4	4	4	3	4	4	4	3	3	3	3	4	4	4	4	4	4	4	4	4	4	4	4	4	4	4	4	4	2	2		1		2	1	5
18	402	5	4	3	5	5	4	4	3	4	4	2	4	3	5	5	4	3	3	5	5	4	4	4		6		6		6		6		6	3	4	4	4	4	4	3	4	2		4		2	1	1
18	404	4	2	4	4	4	2	3	4	3	3	2	3	4	3	3	4	2	3	4	5	5	5	5	2	1	3	3	3	3	4	1	4	4	1	3	4	2	3	5	3	3	2		3		2	1	4
18	405	5	2	5	5	5	5	5	4	4	4	2	5	5	5	5	3	5	5	5	4	4	4	4	5	4	4	4	5	4	4	4	4	4	4	5	5	5	4	4	4	1	2		3		1	1	3
18	406	5	2	5	5	4	3	5	4	5	4	1	4	5	3	5	5	5	5	5	4	4	4	5	5	5	5	5	5	5	4	3	5	5	3	5	5	5	5	5		2	2		1		1	1	7
18	407
18	408	4	3	4	5	4	4	4	4	5	4	4	4	3	4	5	3	4	4	4	3	3	3	3	3	3	3	3	4	3	3	3	3	3	2	4	4	3	4	5	3	2	2		2			1	5
18	410	5	2	5	4	5	4	4	4	5	3	4	4	3	4	5	4	5	1	5	5	5	5	5	5	3	5	3	3	3	2	3	1	3	1	2	4	2	5	5	5	4	2		1		2		6
18	412	5	2	3	3	4	4	4	4	3	3	3	3	4	4	4	4	4	3	4	5	5	4	4	3	3	3	3	3	3	3	3	3	3	1	4	3	4	4	4	3	3	2		3		1	1	4
18	413	4	5	3	2	2	2	1	4	3	3	5	5	3	2	4	4	4	3	3	5	5	5	5	5	1	5	1	4		4	4	5	5	1	2	4	1	2	4	4	5	2		3		2	1	5
18	414	4	3	4	4	5	4	5	5	4	4	3	4	5	4	5	5	4	4	5	5	5	5	2	4	3	4	4	3	3	3	3	3	3	1	4	4	4	4	5	2	2	2		4		1	1	6
18	415	5	1	3	3	5	3	3	4	2	3	2	3	4	2	2	2	3	3	3	5	5	5	5	2	1	4	6	2	2	2	1	2	1	1	2	4	2	4	4	4	4	2		3		2	1	5
18	416	4	2	3	2	2	2	4	3	4	3	2	4	5	5	4	4	4	4	3	2	5	5	5		3		4		3		2		2	1	2	2	4	3	3	3	4	2		3		2		4
18	418	2	2	2	4	4	1	3	4	5	4	5	4	4	3	5	4	3	3	3	4	4	4	4	4	2	4	3	5	2	2	2	4	4	1	3	3	4	2	5	5	4	2				2	1	5
18	419	4	1	4	4	4	3	3	4	4	4	2	4	4	4	4	3	4	4	3	4	4	4	4	4	3	4	3	4	3	4	3	4	3	1	4	4	4	4	4	4	2	2		1		2	1	6
18	420	2	1	2	3	2	1	2	4	3	2	4	2	2	2	4	3	3	3	2	5	5	5	5	2	1	4	2	3	2	3	3	3	3	1	2	3	4	1	5	4	4	2		3		2	1	5
18	421	2	3	2	3	4	2	3	4	4	2	3	3	3	2	3	2	3	3	3	4	4	4	2	3	3	4	4	3	3	2	2	3	3	1	2	3	3	2	3	3	4	2		3		2	1	5
18	422	4	2	3	4	4	3	3	4	4	5	6	3	3	4	4	3	2	2	3	4	4	3	4	3	3	5	5	4	3	3	3	3	3	1	4	4	4	5	5	6	3	2		4		2	1	6
18	433	5	1	2	4	4	4	4	4	4	4	1	3	4	4	4	5	4	4	4	3	3	3	3	4	4	4	4	4	4	5	4	5	5	1	3	5	4	5	2	6	1	2		3		2	1	4
18	434	5	3	2	4	5	5	5	5	5	5	2	5	5	5	5	6	5	4	4	6	6	6	6	5	5	5	5	5	4	5	4	4	4	1	4	5	4	4	2	6	1	2		3		1	1	4
18	435	5	2	5	3	5	3	3	4	4	4	4	4	3	3	3	4	6		5	6	6	6	5	6	4	6	3	5	5	5	5	5	5	1	5	3	3	3	3	3	3	2		3		2	1	4
18	436	4	2	5	1	3	4	3	5	3	3	3	3	3	4	6	3	6	6	6	5	4	3	3	6	5	6	5	5	5	5	5	5	5	3	3	3	3	3	3	3	3	2		3		2	1	4
18	437	4	1	5	4	5	5	4	4	5	5	1	4	4	3	4	6	4	6	4	6	3	3	3	6	5	6	5	5	5	5	5	5	5	1	2	2	2	2	3	3	3	2		3		1	1	2
18	438	5	1	1	5	5	5	5	5	5	5	1	4	5	5	5	5	5	5	5	1	1	3	2	5	5	5	5	5	5	5	5	5	5	1	3	5	6	5	3	3	1	2		1		1	1	6
18	439	5	1	1	4	5	5	5	5	5	5	1	3	5	3	5	5	5	4	4	2	2	2	2	5	5	5	5	5	4	5	4	5	4	1	3	5	3	5	3	5	1	2		1		1	1	5
18	440	4	1	1	5	5	5	5	5	5	5	1	3	5	3	5	5	5	5	5	1	1	1	1	5	5	4	4	4	4	4	4	4	4	1	3	5	3	5	2	6	1	2		1		1	1	6
18	441	4	1	1	4	4	5	5	5	5	5	1	3	5	5	5	6	5	5	5	6	6	6	6	4	4	5	5	4	5	5	4	4	5	1	3	5	3	5	5	5	1	2		1		1	1	6
18	442	4	1	1	5	5	5	5	5	5	5	1	4	4	4	4	4	4	4	4	4	1	1		4	4	4	4	4	4	4	4	4	4	1	4	5	3	5	5	5	1	2		1		1	1	6
18	443	5	1	1	5	5	5	5	5	5	5	1	3	5	5	5	5	5	4	5	1	1	1	1	4	4	4	4	4	4	4	4	4	4	1	3	5	2	5	5	6	1	2		1		1	1	7
18	456	4	1		5	5	4	5	5	5	5	1	1	3	3	3	3	3	3	3	1	1	1	1											1	3	4	3	3	3	3	1
18	457	5	4	3	2	3	3	4	5	5	4	2	3	2	4	4	1	3	2	3	3	4	3	4	3	3	5	3	4	3	5	3	3	3	2	1	3	1	3	3	6	2	2		3		1	1	4
18	458	4		5	3		3	4	4	4	4	3	3	4	4	4	6	3	3	4	6	6	6	6	4	3	6	3	4	3	4	3		3	1	4	4	4	4	1	6	1	2		3		2	1	3
18	460	1	2	5	2	1	1	4	3	5	3	4	3	3	3	5	6	5	6	6	6	5	4	3	6	5	6	5	5	5	5	5	5	5	6	2	2	2	2	3	3	3	2		1		2	1	6
18	461	3	2	4	3	4	3	3	3	4	4	3	3	3	4	5	2	3	3	2	5	5	5	5	3	3	4	4	5	5	4	4	5	5	3	3	5	3	4	4	5	2	2		1		2	1	5
18	463	5	4	5	3	4	4	4	3	5	3	4	3	3	3	4	6	5	6	6	6	5	5	3	6	5	6	5	5	5	5	5	5	5	1		3	3	4	4	3	3	2		2		2	1
18	464	4	2	4	4	4	4	4	4	4	3	4	3	4	4	5	4	4	4	4	5	5	4	5	4	2	6	4	4	3	4	3	4	3	2	2	2	4	4	4	3	2	2		3		2	1	5
18	465	4	4	3	5	5	4	5	5	5	3	2	5	4	5	5	3	4	5	5	3	4	5	2	5	3	5	3	5	3	5	3	5	3	4	4	5	4	5	5	3	2	2		1		2	1	6
18	467	3	5	3	5	4	5	5	5	5	5	3	3	6	5	5	5	5	5	5	4	5	5	4		3		5		5		5		4	4	3	5	4	5	5	5	4			1
18	469	5	4	5	5	5	5	5	4	4	3	4	3	3	5	5	4	4	4	3	5	5	5	5	5	1	5	3	4	3	5	2	4	2	2	3	4	4	5	5	3	3	2		1		1	1	6
18	471	5	2	2	4	4	2	3	3	3	2	5	2	1	2	4	1	3	3	1	4	5	5	5	1	1	3	3	2	2	2	2	1	1	1	2	2	2	5	3	4	4	2		1		1	1	6
18	477	5	1	4	4	4	4	4	2	4	1	2	4	3	4	4	1	1	3	1	5	5	5	4	1	1	4	3	1	1	1	1	1	1	1	2	4	4	5	5	3	4	2		1		2	1	6
18	479	5	1	4	5	5	5	5	5	4	4	2	5	4	4	5	4	4	5	4	4	4	4	4	5	4	5	4	5	4	5	4	4	4	3	3	4	3	5	4	3	2	2	stażysta			2	1	1
18	480	5	1	5	5	5	5	5	5	5	5	1	5	5	5	5	5	5	5	4	5	4	5	4	5	1	5	1	5	1	5	1	5	1	2	2	5	5	5	5	4	2			1		1		7
18	481	2	2	3	5	4	3	3	2	4	3	3	3	2	3	5	3	3	3	2	5	5	5	5	2	1	4	4	2	1	2	1	3	3	2	2	3	3	5	4	3	3	2		1		1	1	6
18	482	5	2	5	5	4	4	4	5	5	3	1	5	5	4	4	4	4	4	3	5	5	5	5	5	1	5	3	5	1	5	1	4	1	2	2	3	3	5	5	2	4	2		1		1	1	6
18	483	5	2	4	2	5	5	5	5	5	5	2	4	4	5	5	5	5	5	4	4	5	4	4	5	3	5	5	5	3	5	3	5	5	4	3	4	4	5	5	3	2	2		3		1	1	5
18	484	1	5	2	2	2	1	1	3	2	3	4	2	2	2	1	2	1	1	3	1	1	1	1	2	5	3	1	1	4	2	5	3	5	5	5	3	3	1	1	2	4	2		1		1	1	5
18	485	5	2	3	5	4	5	4	4	4	2	3	3	3	3	4	2	3	4	2	5	5	5	4	3	1	4	3	4	2	3	2	2	1	2	1	3	3	4	4	3	3	2		3		1	1	5
18	486	5	1	5	5	5	5	5	5	5	5	1	5	5	5	5	5	5	5	5	5	5	5	5	5	1	5	1	5	1	5	1	5	1		2	3	4	5	4	3	1	2		3		2	1	5
18	487	1	5	2	3	3	3	4	2	4	4	3	4	4	2	5	5	5	5	5	5	5	5	2	5	1	4	1	5	1	5	1	5	1	1	1	1	1	5	5	3	4	2		3		1	1	2
18	490	4	2	4	5	4	4	4	3	3	3	4	1	4	3	4	4	4	4	3	5	5	5	4	3	2	4	1	4	2	2	2	3	3	2	2	2	3	5	4	6	4	2		3		1	1	5
18	491	1	4	5	5	5	4	4	4	4	4	2	3	4	4	3	1	4	3	3	5	5	5	5	4	2	5	3	5	2	4	1	4	3	3	3	4	4	4	4	4	3	2		3		1	1	5
18	492	4	4	4	4	4	4	4	4	4	4	4	4	4	4	4	4	4	4	4	4	4	4	4	4		4		4		4		4		4	4	4	4	4	4	4	3	2		1		1	1	7
18	493	5	5	5	4	5	5	5	5	5	5	1	5	5	5	5	4	5	5	5	5	5	5	5	5	5	5	5	5	5	5	5	5	5	5	5	5	5	5	5	5	1	2		1		1	1	7
18	496	5	2	1	3	5	4	3	1	2	1	5	4	2	2	2	2	2	2	2	3	3	4	6	3	6	3	6	3	6	3	6	3	6	2	2	5	1	5	4	6	3	2		3			1	3
18	497	4	3	4	3	5	4	3	4	5	2	2	4	4	2	4	3	2	2	2	5	5	3	3	4	3	4	3	3	3	2	2	2	2	1	4	4	4	4	4	4	2	2		3		2	1	5
18	498	4	3	3	3	3	3	4	4	3	3	3	2	3	3	5	2	3	3	3	4	4	5	2	4	4	4	4	3	3	3	3	3	3	2	3	4	4	5	4	3	3	2		1		2	1	6
18	499	4	4	5	4	5	2	4	4	4	4	4	4	3	4		3	3	3	3	4	4	4	4	4	4	4	4	5	5	4	4		4	2	3	4	5	4	4	4	3	2		7		1	3	7
18	500	5	1	5	5	5	5	5	5	5	5	1	4	5	5	5	5	5	5	5	1	1	5	5	5	5	3	3	5	4	5	4	5	4	2	2	5	5	5	5	5	2	2		1		1	1	7
18	501	5	3	4	4	5	5	5	4	5	4	1	5	5	4	5	4	5	5	5	4	4	3	1	5	5	5	5	5	5	5	5	4	5	2	5	5	5	5	5	5	1	2		1				6
18	502	5	2	4	5	5	4	4	4	4	5	2	5	5	4	5	4	5	4	5	3	3	3	4	5		5		5		5		5		4	4	5	5	5	5	5	1	2		3		2	1	3
18	503	5	1	5	5	5	5	5	5	5	5	1	5	5	5	5	5	5	5	5	4	4	5	5	5	5	5	5	5	5	5	5	5	5	4	5	5	5	5	5	5	5	2		1		1		7
18	504	5	5	5	5	5	5	5	5	5	5	1	5	5	5	5	5	5	5	5	4	4	4	4	5	5	5	5	5	5	5	5	5	5	5	5	5	5	5	5	5	1	2		2		1	1	6
18	505	5	2	5	5	5	5	4	5	5	4	2	5	4	4	5	5	5	5	5	5	5	5	5	5	2	4	4	5	2	4	2	5	2	2	2	4	4	4	5	4	4	2		1		1	1	5
18	506	5	2	5	4	4	4	4	4	4	4	2	4	4	4	4	4	4	4	4	4	4	4	3	4	3	4	3	4	3	4	3	4	3	2	3	5	4	5	5	4	2	2		1		2	1	5
18	507	3	4	2	4	4	3	4	2	4	4	4	3	4	4	4	4	4	3	3	5	5	5	5	4	2	5	4	4	4	4	1	4	3	1	2	4	4	4	4	6	2	2		1			1	6
18	508	6	5		5	6	4	6	6	5	5	6	5	6	6	5	5	6	6	5	6	6	5	6	5	5	6	6	6	6	5	5	6	6	6	6	5	5	5	5	5	5
18	509	2	2	3	5	5	4	4	4	5	5	5	3	2	3	4	4	4	4	3	5	5	5	4	4	2	5	3	5	2	3	1	5	1	2	1	5	5	5	5	4	3	2		3		1		5
18	510	4	2	2	4	2	4	4	4	5	4	2	5	4	4	5	3	4	3	4	5	5	5	5	3	1	5	4	4	2	4	2	5	4	1	4	4	4	4	4	3	4	2		3		2	1	4
18	511	4	2	4	4	4	2	3		2	2	2	4	4	2	5	4	4	4	1	5	5	5	5	4	3	5	5	4	4	3	3	4	3	1	2	4	2	4	4	3	4	2		3		1	1	3
18	512	4	5	1	2	5	3	2	1	4	1	5	5	5	1	2	2	2	2	2	5	5	5	5	1	3	3	3	1		3		6	6	1	1	1	1	4	5	3	5	2		3		2		5
18	513	5	4	5	4	5	5	5	4	5	5	5	4	4	5	5	5	5	4	5	5	4	4	4		5		4		4		5		4	5	5	5	4	5	5	5	1	1		6		1		7
18	514	3	2	3	4	3	3	3	3	3	2	3	3	3	3	3	6	3	4	4	4	3	3	3	3	4	3	3	3	3	3	3	3	3	3	3	3	4	4	3	2	1	2		1				7
18	515	4	2	4	4	4	5	4	4	5	3	2	4	5	5	4	5	4	5	3	5	5	5	5	4	4	5	3	5	3	5	3	5	3	2	2	2	4	5	5	3	3	3		1		1	1	7
40	1314	5	2	4	4	4	4	5	5	5	5	2	5	5	5	5	5	5	5	5	4	4	3	3	5	5	5	5	5	5	5	5	5	5	1	4	5	4	5	5	3	2	2		3		1	1
40	1315	5	1	5	5	5	5	5	5	5	5	1	5	5	2	5	5	5	5	5	4	4	5	1	5	2	5	5	5	5	5	3	5	4	1	3	3	5	5	5	6	1	2		1		1	1	7
40	1316	4	2	3	4	4	4	5	4	5	5	1	4	4	4	4	4	4	4	5	3	3	4	3	5	4	5	5	5	4	5	4	5	4	1	4	5	4	5	5		2	2		3		1	1	3
40	1317	5	1	1	5	5	4	5	5	5	5	1	5	5	5	5	5	5	5	5	5	5	5	5	5		5		5		5		5		1	4	5	5	5	5	3	4	2		1		1	1	7
40	1319	4	4	4	3	4	3	4	3	2	2	4	4	4	2	4	2	3	3	2	5	5	5	5	2	1	3	2	3	2	2	1	2	1	1	1	1	1	4	4	1	4	2		3		2	1	4
40	1320	5	1	6	5	5	3	4	5	5	5	1	4	4	4	4	4	4	4	5	3	5	5	5	4	4	4	4	5	5	5	5	4	4	1	3	5	4	5	5	3	3	2		3		2	1	3
40	1321	5	2	4	4	1	2	4	4	3	4	4	3	4	2	4	2	3	4	4	5	5	5	5	5	2	5	5	5	2	5	1	5	1	1	2	4	1	4	5	4	4	2		3		2	1	2
40	1322	4	2	3	5	4	4	4	3	3	3	2	4	4	2	4	4	3	3	3	5	5	5	5	4	1	3	1	4	1	4	1	3	1	1	2	2	2	3	4	4	4	2		3		2	1	4
40	1323
40	1324	5	3	5	5	5	5	5	5	5	5	2	5	5	5	4	4	4	5	5	5	5	5	5	5	5	5	5	5	4	5	5	5	5	1	5	4	5	5	5	5	1	2		3		2	1	5
40	1325	4	2	4	4	4	4	4	4	4	3	2	3	3	3	5	3	3	3	3	4	5	4	5	1	1	3	3	3	3	2	1	2	1	1	3	4	2	4	4	3	3	2		3		1		5
40	1330	5	2	5	5	5	5	5	5	5	5	2	5	4	5	5	5	5	5	5	5	5	5	5	5	5	5	5	5	5	5	5	5	5	5	5	5	5	5	5	5	2	3		2		2	1	5
40	1331	3	3	3	3	4	3	3	3	4	3	4	2	2	3	5	3	3	3	3	5	5	5	5	3	1	3	1	3	1	3	1	3	3	1	1	5	4	3	4	3	3	2		4		2	1	7
40	1332	4	2	4	5	5	5	5	4	5	4	3	3	4	4	5	4	5	5	4	5	5	5	4	3	2	5	4	2	2	3	2	4	2	2	4	3	4	5	5	3	1	2		1		2	1	7
40	1333	5	2	4	5	5	4	4	3	3	2	2	3	3	4	4	4	4	3	3	5	5	5	3	4	1	4	1	3	1	3	1	3	1		2	3	3	5	5	3	2	2		1		1	1	5
40	1335	4	1	3	4	4	4	4	5	5	4	2	3	4	4	5	3	3	3	4	5	5	5	3	4	1	5	1	4	1	3	1	3	1	1	4	4	2	4	4	4	2	2		3		2	1	5
40	1336
40	1337
40	1338
40	1339	5	2	4	5	5	3	4	5	5	4	2	4	4	4	5	3	4	4	5	5	5	5	5	4		4		4		4		5		1	4	4	4	3	4	6	2			1		1	1	7
40	1341	3	5	1	4	4	1	1	3	1	3	4	1	4	3	4	1	3	2	1	5	5	1	1	5	1	5	1	3	1	2	1	2	1	1	1	1	1	4	4	3	4	2		3				5
40	1342	3	4	4	4	4	4	4	4	3	3	3	3	3		2	3	3	3	3	5	5	5	5	3	3	3	3	3	3	3	3	3	3	2	3	4	4	3	3	3	3	2		4
40	1345
40	1347
40	1348	5	1	4	4	4	4	4	5	5	4	2	4	4	4	5	3	4	4	4	5	5	5	5	5	5	5	5	4	4	4	4	4	4	1	4	5	4	5	4	4	2	2		4		1	1	7
40	1349	4	2	4	4	5	3	5	4	5	4	3	3	2	4	4	1	4	4	3	5	5	5	4	4	3	5	5	3	3	2	3	2	2	1	2	4	3	4	4	6	2	2		1		2	1	6
40	1350	2	4	3	3	4	3	3	4	4	3	3	3	2	4	3	2	4	3	3	4	4	2	2	3	2	4	4	3	2	2	2	4	4	3	3	3	4	2	3	3	3	2		1		1	1	7
40	1351	2	4	2	2	2	1	2	2	2	2	5	5	2	2	3	2	2	2	2	5	5	5	5	1		2		2		2		2		2	2	2	2	4	2	2	5	2		1		2		6
40	1352
40	1353	4	2	4	5	4	3	4	4	5	3	3	4	4	5	5	4	4	4	3	5	5	4	5	3	3	4	4	4	4	4	3	4	4	1	2	4	2	4	4	4	3	2		1		1	1	5
40	1354	5	3	2	1	3	2	3	2	4	4	5	1	2	2	3	3	3	3	1	5	5	5	2	2	1	4	4	3	3	2	2	2	2	2	2	3	1	4	2	3	4	2		1		2	1	6
40	1355	5	5	4	4	5	4	4	4	3	3	3	4	5	4	5	5	5	5	5	5	5	5	5	3	4	4	4	5	4	4	3	5	3	5	5	4	4	4	5	4	5	2		3		1		4
40	1356	5	5	5	4	4	5	4	3	4	4	3	4	4	4	4	3	3	5	5	5	5	5	4	4	4	4	2	4	2	4	2	4	2	5	5	5	5	5	4	4	4	2		3		1		4
40	1357	4	4	4		4	4	3	4	5	5	5	3	3	3	5	4	3	5	5	5	5	5	5	5	3	5	3	5	3	5	3	5	3	5	5	4	5	4	4	4	4	2				2	1	4
40	1358	4	5	4	2	3	3	4	4	5	5	2	5	5	5	5	3	4	5	5	5	5	5	5	5	3	5	3	5		5		5		2	4	5	5	5	5	5	2	2		3		1	1	4
40	1359	4	4	2	4	3	2	3	3	3	4	2	2	1	3	3	1	2	1	1	4	5	4	4	2	3	3	3	2	3	2	3	3	3	4	4	4	2	4	4	3	5		stażysta			2	1	1
40	1360
40	1361	5	5	2	3	2	3	4	5	4	2	5	2	2	2	5	3	4	4	4	4	4	4	4	3	3	3	3	3	3	3	3	3	3	1	1	1	2	5	5	3	3
40	1362	5	4	3	4	4	4	5	4	4	4	4	4	5	2	5	4	4	5	4	4	4	5	4	3	1	3	1	4	1	4	1	4	1	3	3	4	3	4	5	4	1	2		3				3
40	1363	4	4	4	4	4	4	5	4	4	5	4	4	4	4	4	5	4	5	4	4	5	4	4	4	4	4	4	4	4	4	4	4	4	4	5	4	4	4	4		4	2		3		1		2
40	1364	4	3	4	4	2	4	3	4	3	3	2	3	3	2	3	3	3	3	2	5	5	5	5	2	3	3	3	3	3	3	3	3	3	2	1	2	1	2	2	1	3	2	stażysta			2	1	1
40	1365	5	6	4	4	4	4	4	4	4	4	3	4	4	4	4	4	4	5	4	3	4	5	5	4	4	4	4	4	4	4	4	4	4	3	5	4	4	4	4	4	4	2		3		2	1	1
40	1366	6	6	6	6	6	6	6	6	6	6	6	6	6	6	6	6	6	6	6	6	6	6	6	6	6		6		6		6		6	6	6	6	6	6	6	6	6			2				2
40	1367	5	2	3	4	5	5	5	5	4	5	4	5	5	5	5	4	5	4	5	4	4	4	5	3	3	5	5	4	4	4	4	4		4	4	4	4	4	4	4	3	2		3		1	1	2
40	1368	5	3	3	3	3	3	4	5	5	5	3	3	3	3	3	3	3	3	3	3	3	3	3		3		3		3		3		3	3	3	3	3	3	3	3	3	2		3		2	1	3
40	1369	5	5	4	4	5	4	4	4	2	3	3	4	5	4	5	5	5	5	5	5	5	5	5		5		4		4		4		3	5	5	4	4	4	5	4	5	2		2				6
40	1370	1	1	1	1	1	1	1	1	1	1	1	1	1	1	1	1	1	1	1	1	1	1	1		1		1		1		1		1	1	1	1	1	1	1	1	1
40	1371
40	1372
16	293	3	2	5	5	5	4	5	5	5	5	1	5	4	4	4	2	2	3	5	5	5	5	5	5	1	5	1	5	2	5	3	5	3	3	3	4	4	4	4	6	5
16	296	4	4	4	3	4	3	3	4	4	3	4	4	3	3	3	1	3	2	3	4	5	5	3	4	1	4	2	3	2	2	1	3	2	1	3	4	3	5	5	4	3
16	297	4	4	2	3	2	2	3	3	4	1	5	4	2	3	2	2	2	3	3	5	5	5	5	3	1	3	1	3	1	3	1	3	1	1	2	3	3	4	4	4	2	2		3		2	1	4
16	298
16	299
16	302	1	2	5	5	5	5	5	5	5	5	5	5	5	5	5	5	5	5	5	4	5	4		5	3	5	3	5	3	5	3	5	3	5	4	4	4	5	4	5	4	2		3		2	1	3
16	309
16	310	3	1	5	5	5	5	5	4	4	3	4	4	4	4	4	3	4	4	4	4	4	4	3	4	1	4	1	4	1	4	1	4	1	3	3	4	4	4	4	3	2	2		3		1	1	5
16	313	1	2	1	1	1	3	2	3	3	3	3	3	3	3	3	3	3	3	3	3	3	3	3	3	3	3	3	3	3	3	3	3	3	3	2	3	3	3	3	3	3					1	1	5
16	318	4	4	2	2	3	4	4	4	4	3	3	3	2	4	1	2	2	2	3	5	5	5	5	4	1	4	1	4	2	4	2	4	2	1	1	4	1	3	4	3	3	2		1		1	1	7
16	319	5	5	3	5	5	5	5	5	5	3	3	3	3	4	4	5	5		4	3	3	3	3	4	3	4	4	4	4	4		4		2	3	5	5	5	5	5	2	2		1		1		7
16	320	4	2	2	3	4	4	4	4	3	3	3	2	4	1	2	2	2	3	5	5	5	5	5		5		4		4		1		3	1	2	3	3	4	4	3	3	2		3		1	1	1
16	321	2	2	4	4	5	5	4	4	5	5	1	5	2	4	5	4	5	5	2	5	5	5	5	5	2	5	2	5	2	5	2	5	2	1	1	5	3	5	5	5	4	2		3				5
16	322	5	1	5	5	5	5	5	5	5	5	1	4	5	5	5	5	5	5	5	4	4	4	4	5	3	5	3	5	3	5	3	5	3	3	5	5	5	5	5	5	1	2		3		1		4
16	323	5	1	5	5	5	5	5	5	5	5	1	4	5	5	5	5	5	5	4	4	4	5	4	5	2	5	3	5	3	5	3	5	3	2	5	5	5	5	5	5	2			4		2	1	5
16	324	5	1	5	5	5	5	5	5	5	5	2	4	4	5	5	5	5	5	5	5	5	5	5	5	4	5	4	5	4	5	4	5	4	5	5	5	5	5	5	5	2			1		1	1	6
16	325	5	2	5	5	5	5	5	5	5	5	2	4	5	5	5	5	5	5	5	5	5	5	5	5	3	5	3	5	3	5	3	5	3	3	5	5	5	5	5	5	2			6			1	6
16	326
16	327
16	328
16	329
16	330
16	331	4	4	2	2	3	4	4	4	4	3	3	3	2	4	1	2	2	2	3	5	5	5	5	4	1	4	1	4	2	4	2	4	2	1	1	4	1	3	4	3	3	2		3		1	1	4
16	333	3	4	3	4	4	3	4	4	2	3	5	2	2	3	4	2	3	3	3	5	5	5	5	3	3	5	3	2	1	2	1	2	1	1	1	4	1	4	4	4	3	2		3		1	1	5
16	334	3	6	1	4	3	2	2	4	3	3	5	5	5	5	5	6	4		3	5	5	5	5		5		5	5	1	5	1	5	1	1	1	2	4	1	5	5	3	2		3		2	1	4
16	335	4	2	3	4	1	3	4	4	4	3	2	3	4	4	5	3	3	3	4	5	5	5	5	4	1	5	2	2	2	3	1	2	3	1	2	4	4	4	4	3	4	2		1		1	1	7
16	336	3	4	5	3	4	4	5	5	4	4	2	4	5	5	4	4	4	4	4	5	5	5	5	5	4	5	3	5	4	5	2	5	2	1	4	4	5	5	5	3	5	2		3		1	1	5
16	337	5	1	5	5	5	5	5	5	5	4	1	5	4	4	4	4	4	5	4	4	4	5	4	5	4	5	4	5	4	5	4	5	3	2	4	5	5	5	5	5	1	3		1		1		7
16	338	5	4	5	5	5	4	5	5	5	5	2	4	4	4	5	5	5	5	5	4	5	5	5	5	2	5	3	5	2	4	2	5	3	4	4	5	4	5	5	4	4	2		1		1	1	7
16	339	4	2	4	5	5	4	4	4	4	2	2	4	4	4	5	5	5	5	5	4	5	5	5	5	2	5	4	5	3	4	1	4	1	1	4	4	4	5	5	2	2			1		1		7
16	340	2	1	4	5	5	3	2	2	5	4	2	1	3		2	4	4	1	3	3	5	5	5	5	2	5	3	3	1	3	1	4	1	1	2	5	3	4	5	4	4	2		1		1	1	7
16	341	3	2	4	5	5	3	5	5	5	4	2	5	5	5	5	4	4	4	4	5	5	5	5	4	3	5	3	5	3	5	2	5	3	3	3	4	4	4	5	5	2	2		3		1	1	5
16	342	4	1	4	5	5	4	4	5	5	5	1	3	5	3	4	6	2	6	3	5	5	5	3	5	3	5	5	5	3	5	3	5	4	1	6	4	3	4	5	6	6	2		1		1	1	6
16	343	4	5	3	4	2	4	5	5	4	3	3	2	4	4	4	4	4	4	4	5	5	5	5	4	3	5	4	3	6	6	6	6	6	1	3	4	4	4	4	6	4	2		3		1	1	6
32	1080	4	3	5	5	5	5	5	4	5	4	5	4	5	5	6	5	5	5	5	5	4	5	5	5	5	5	5	5	5	5	5	5	5	5	5	5	5	4	5	5	5	2		3		2	1	3
32	1081	5	5	5	4	4	4	5	5	5	4	4	4	4	4	5	5	5	5	5	5	5	5	4	4	4	4	4	4	5	4	5	4	5	4	4	4		4	4	5	4			3			1	3
32	1082	5	5	5	5	5	4	5	5	5	5	4	5	5	5	5	4	4	4	5	5	5	5	5	5	5	5	5	4	4	4	4	4	4	4	5	5	5	5	5	5	5	2		1		1		3
32	1083	4	4	4	4	4	4	4	4	4	4	4	4	4	4	4	4	4	4	4	4	4	4	4	4	4	4	4	4	4	4	4	4	4	4	4	4	4	4	4	4	4	2		1		1		5
32	1084
32	1085	4	5	5	5	5	4	5	4	5	5	4	5	4	5	5	4	4	4	5	5	5	5	5	5	5	5	5	5	5	5	5	5	5		4	5	4	4	5	3	4	3		2		2	1	5
32	1086	4	3	4	3	4	4	4	3	4	3	3	3	4	4	3	3	4	3	3	3	3	4	4	4	3	4	3	4	3	4	3	4	3	3	4	4	4	4	3	3	3	3				1	1	4
32	1087
32	1088	4	5	4	4	4	3	4	4	5	5	4	5	5	5	4	4	4	4	4	5	5	5	5	4	3	4	3	4	3	4	3	4	3	4	5	5	4	4	5	4	5	2				2		6
32	1089	3	4	4	4	4	4	3	3	4	4	4	4	4	3	3	3	3	4	4	4	4	4	4	4	3	4	3	4	3	4	3	4	3	4	4	4	4	3	4	3	4	2		1		1	1	5
32	1090	3	4	4	4	3	4	3	4	4	4	3	4	4	4	5	4	4	4	3	4	5	5	4	4	4	4	4	4	4	4	4	4	4	3	4	5	4	3	4	3	4	2		3		2	1	4
32	1091	4	4	4	4	4	5	5	5	4	4	5	4	5	4	4	5	4	4	4	4	5	5	5	5	5	4	5	4	5	5	4	5	4	5	5	5	4	4	4	4	5			2		2	1	5
32	1092	5	1	5	5	5	5	5	5	5	5	4	5	5	4	5	5	5	5	5	5	5	5	5	4	2	5	2	1	4	5	2	5	3	1	3	4	2	5	4	3	2	2		4		2	1	6
32	1093	5	1	5	5	5	5	5	5	5	5	1	5	5	5	5	5	5	5	5	5	5	5	5	5	1	5	5	5	2	5	5	4	3	1	1	5	2	5	5	5	1	2		2		1	1	6
32	1094	5	4	5	5	5	4	5	5	5	3	5	4	4	4	4	5	3	3	5	5	5	5	4	5	2	5	3	5	3	5	3	5	3	2	2	3	3	5	5	5	5	2		1		1	1	7
32	1095	5	1	5	5	5	5	5	5	5	5	1	5	3	5	5	5	5	5	5	4	4	6	4	5	5	5	5	5	3	5	4	5	4	1		5	4	5	5	5	2	2		1		2		6
32	1096	5	2	5	5	5	4	5	4	5	5	1	5	5	4	5	4	5		5	5	5	5	5											1	5	5	4	5	5	5	1	2		1		1	1	6
32	1097	5	2	5	5	5	5	5	5	5	5	1	5	5	4	5	5	5	5	5	4	3	2	1	5	5	5	5	5	5	5	5	5	5	5	5	5	5	5	5	3	4	2		3		1	1	3
32	1098	3	2	4	4	4	3	2	3	5	4	3	1	4	3	5	2	3	3	1	5	5	5	5	4	2	4	1	4	3	3	2	3	2	1	3	4	2	3	3	5	5	2		3		2	1	5
32	1099	5	1	4	4	5	5	4	4	1	5		4	1	5	5		3	3	3	5	5	5	5	4		5		4		3	1	1	1	2	3	5	4	5	3	3	1	2		2		1	1	6
32	1100	4	5	4	5	5	4	4	4	4	5	5	4	4	4	4	5	5	5	5	5	5	5	5		4		4		4		4		3	4	3	4	5	5	5	5	5	2		3		2	1	5
32	1101	2	3	4	3	4	2	5	4	4		5	5	5	5	5	4	4	4	2	3	4	3	5		3		2		3		4		3	2	3	4	5	4	3	4	5			1		1	1	6
32	1102	4	2	5	4	4	4	4	4	4	4	2	3	4	5	5	5	5	5	3	5	5	5	5	5	1	5	2	5	2	4	2	4	1	1	2	3	3	5	5	5	2	2		1		1		5
32	1103	5	1	4	5	4	4	5	4	5	4	2	3	4	4	5	4	5	5	4	5	5	5	4	5	3	5	3	4	2	4	2	4	3	1	3	4	4	4	4	3	2	2		1		2	1	6
32	1104	5	1	5	5	5	5	5	5	5	5	1	5	5	3	5	5	5	5	5	4	4	4	4	5	6	5	6	5	6	5	6	5	6	1	5	5	5	5	5	5	1	2	stażysta			1	1	1
32	1105	5		2	2	5	4	5	4	4	2	4	3	3	3	3	3	3	3	4	5	5	5	5	3	3	5	5	3	3	3	3	3	3	1	3	4	4	5	3	3	3	2		1		2	1	7
32	1106	5	3	5	5	5	5	5	5	4	3	2	3	5	6	5	4	5	3	3	4	5	4	3	5	1	5	1	5	3	5	3	5	3	2	3	3	4	5	5	3	1	2	stażysta			1	1	1
20	560	2	2	2	4	4	2	3	3	2	1	5	2	3	2	5	5	5	5	4	5	5	5	3	5	1	5	3	2	1	5	2	5	1	1	1	2	2	3	5	1	2	2		1		2	1	7
20	561	4	2	4	5	5	5	4	5	5	4	2	5	5	4	5	5	4	4	4	4	4	4	5	4	3	5	4	4	3	4	3	4	2	1	4	4	4	4	5	3	2	2		1		2	1	6
20	562
20	563	4	4	4	4	5	3	5	5	4	4	2	3	5	4	5	5	4	5	5	5	5	5	5	5	2	5	5	5	2	5	2	5	2	1	2	3	2	2	1	6	2	2		1		2	1	6
20	564	4	1	5	5	5	4	4	5	5	3	1	3	3	5	5	5	5	5	5	5	5	5	5		3	3	5	5	4	5	4	5	3	3	3	5	4	5	5	4	3	2		1		1	1	7
20	565	3	3	3	4	5	3	4	4	5	5	2	5	4	4	5	5	5	5	5	4	4	4	4	5	1	5	1	5	3	5	3	5	3	1	2	3	3	3	5	6	4	2		1		2	1	6
20	566
20	567	5	1		5	5	4	5	4	5	4	1	5	5	5	5	5	4	4	5	4	4	3	1	4	2	5	3	4	2	4	3	4	3	1	2	5	4	4	5	3	2	2		1		2	1	6
20	569	3	3	4	4		4	4	4	4	3	3	3	4	5	4	2	4	4	5	5	5	5	5	5	5	5	5	5	5	5	3	5	5	1	3	3	2	3	4	6	4	2		3		2		4
20	570	5	1	6	6	6	4	4	6	6	6	1	2	6	6	6	6	6	6	6	4	4	4	4	4	3	5	2	5	3	5	2	5	1	1	1	1	3	5	4	6	1	1		1		2		7
20	571	3	4	3	2	2	3	3	3	3	3	3		2	3	3	3	3	3	3	3	3	3	3	3	3	3	3	3	3	3	3	3	3	3	3	3	3	3	3	3	3	2		1		1	1	6
20	572	4	3	1	3	3	3	4	3	4	3	5	3	1	3	5	1	3	3	3	5	5	5	4	1	1	3	3	3	3	2	1	1	1	1	4	5	4	3	3	3	4	2		1		1	1	7
20	573	4	2	3	3	5	4	4	4	5	5	4	4	4	4	5	4	4	3	3	3	4	4	5	3	3	3	3	3	3	2	3	4	3	2	3	4	4	4	5	5	2	2		1		2	1	7
20	574	5	1	3	3	5	2	3	5	5	3	3	4	4	4	5	3	4	4	3	5	5	4	2	3	3	1	1	2	2	2	2	2	2	2	4	4	3	5	5	3	3	2		3		1	1	7
20	575	5	5	4	5	5	4	5	5	5	3	3	4	5	3	5	3	4	4	4	5	5	5	1	4	2	5	5	4	3	4	3	3	1	2	3	5	4	4	4	3	1	2		1		1	1	7
20	576	5	4	3	5	5	2	4	3	4	2	4	4	4	3	4	2	3	3	3	5	5	5	5		1		3		2		3		2	1	3	5	4	4	4	4	2	2		1		1	1	7
20	578	4	5	3	3	4	2	3	4	4	3	2	4	3	2	4	2	3	3	2	1	4	4	4	2	2	3	3	3	3	4	3	3	3	2	2	4	3	3	3	3	3	2		1		1	1	6
20	579	4	4	2	3	3	4	3	5	1	2	3	3	3	3	5	2	3	3	3	5	5	5	5		3	5	5	1	3	3	3	1	3	3	3	2	4	4	4	1	3	2		1		1	1
20	580	4	5	1	3	3	3	3	1	1	1	5	4	3	2	3	1	2	3	3	5	5	5	5	2	2	4	4	5	5	1	1	1	1	1	1	3	1	5	4	3	3	2		4			1	6
20	581	2	2	4	4	2	1	3	2	2	1	4	1	2	2	4	1	2	2	2	4	5	5	4	2	1	5	5	4	3	1	1	1	1	5	1	2	2	4	2	1	4	2		1		2	1	7
20	582	2	4	3	4	4	2	1	4	5	1	4	1	1	2	1	1	1	1	2	1	5	5	5		1								1	1	1	4	4	4	4	4	2	2		1		2	1	7
20	583	5	4	3	4	4	4	4	4	3	2	2	3	3	4	4	3	3	3	3	5	5	4	2	3	3	3	3	3	3	3	3	3	2	1	2	5	2	4	4	4	3	2		1		2	1	7
20	584	3	4	2	3	2	1	4	4	2	2	4	6	4	3	4	1	2	2	2	4	4	4	2	3	1	4	1	5	1	5	2	6	6	1	1	3	4	4	4	6	4	2		3		1	1	5
20	585	2	2	2	5	5	2	3	2	4	4	3	4	2	3	3	2	3	2	3	4	5	5	4	1	4	1	4	1	4	2	4	2	5	4	2	2	2	4	2	2	2	2		3		1	1	4
20	586	4	2	4	2	5	1	2	3	5	1	5	3	1	5	4	1	2	3	1	5	5	5	5	5	1	5	1	5	1	5	1	5	1	1	2	2	1	5	2	3	1	2		1		1	1	6
20	587	5	1	5	4	5	4	4	5	5	3	1	4	2	1	5	4	4	4	3	5	5	5	5	1	1	1	1	1	1	1	1	1	1	1	1	2	4	4	4	4	5	2		1		1	1	7
20	588	5	1	3	5	5	5	5	5	5	5	1	5	5	5	5	4	3	4	4	5	5	5	5	5	2	5	5	4	3	5	2	5	2	2	2	5	5	4	5	5	4	2		1		1	1	7
20	590	3	5	5	5	5	2	4	1	5	3	3	5	3	1	4	1	2	4	3	5	5	5	5	5	1	5	1	2	2	2	1	5	4	1	1	4	2	2	5	6	4	2		3		1	1	4
20	591	2	2	1	2	2	3	3	3	2	1	5	5	5	5	1	2	3	5	1	5	5	5	5		1		1		5	1		3		1	1	1	1	5	5		5	2		3		2	1	4
20	592	6	1	5	5	5	4	4	4	4	3	6	3	3	2	6	4	3	3	3	2	2	2	5		2		4	3	2	3	2	4	3	6	4	4	4	4	4	4	4	2		2		1		7
20	593	5	1	5	5	5	5	5	5	5	5	1	5	5	5	5	5	5	5	5	5	5	5	5	5	5	5	5	5	5	5	5	5	5	4	5	5	5	5	5	5	1			2		1	1	7
20	594	5	1	5	5	5	5	5	5	5	5	1	5	5	5	5	3	5	5	5	5	5	5	5	5	1	5	1	5	1	5	1	5	1	3	1	3	5	5	5	5	1	3		1		1	1	6
20	595	5	1	5	5	5	5	5	5	5	5	1	4	5	4	5	3	5	5	4	5	5	5	5	5	2	5	2	5	2	5	2	5	2	3	1	4	3	5	5	5	2	2		1		1	1	6
20	596	1	5	5	5	5	5	5	5	5	5	1	5	5	5	4	4	4	5	5	4	4	4	5	5	3	5	3	5	3	5	4	5	2	4	3	4	4	5	5	4	2	2		1		1	1	7
20	597	5	5	5	5	5	5	5	5	5	5	1	5	5	2	2	5	2	4	5	4	5	5	5		1		2		2		2		1	5	2	4	2	5	5	6	1	2		1		1	1	7
20	598	5	1	5	5	5	5	5	5	5	5	1	5	5	5	5	5	5	5	5	5	5	5	5	5	2	5	2	5	2	5	1	5	3	4	2	4	4	5	5	6	1	2		1		1	1	6
19	524	4	3	2	3	4	4	3	2	3	1	4	1	2	3	4	1	1	3	1	5	1	2	3	3	3	3	3	2	2	3	3	3	3	1	1	1	1	4	4	2	4	2		4		1	1	5
19	525	5	5		4	5	4	5	3	3	3	1	5	5	3	5	4	4	3	5	5	5	5	5	5	1	5	3	5	3	4	2	5	3	1	2	5	3	5	5	6	2	2	kontraktowy			2	1	6
19	526	5	5	5	4	5	4	4	4		3	4	4	5	3	4	4	4	4	4	5	5	5	5	6	2	6	5	6	3	6	2	6	4	1	3	5	3	5	5	6	2	2		1		2		7
19	527
19	528	4	1	4	5	5	4	4	5	5	3	5	5	3	4	5	4	4	4	5	4	4	2	1	4	3	5	4	4	4	4	3	4	2	2	4	4	4	3		6	2	2		1		1	1	7
19	529	4	3	4	5	5	4	4	5	5	4	2	4	4	5	5	5	5	5	5	4		4	4	5	1	5	3	5	3	5	3	3	3	2	2	3	4	4	5	5	1	2		1		2	1	6
19	530
19	531	5	1	5	5	5	4	5	5	5	5	2	4	5	3	5	5	5	5	5	3	3	4	4	4	4	5	5	4	4	4	4	4	4	1	2	1	2	1	2	2	3	2		1		1	1	7
19	532	4	3	4	4	5	4	5	4	5	2	3	2	5	5	4	4	3	4	4	4	4	5	5	4	2	4	2	4	2	4	2	4	2	1	1	4	4	5	5	6	4	2		1		1	1	5
19	533
19	534
19	535	4	2	3	5	5	4	4	3	4	4	2	4	4	4	4	4	4	4	4	5	5	4	2	5	2	4	2	3	2	4	2	4	2	5	2	4	4	4	5	3	2	2		1		2	1	5
19	536	3	3	3	3	5	2	4	4	5	4	4	4	4	4	3	2	3	4	4		5	5	5	5		5	5	5	5	5	5	5	5	2	4	4	4	3	5	6	3	2		4		2	1	6
19	537	4	4	3	3	4	4	4	4	5	4	3	4	3	4	5	5	5	4	4	5	5	5	5	5	2	5	2	4	3	4	2	5	2	2	3	4	4	3	3	3	3	2		1		2	1	6
19	538	5	5	5	5	5	5	5	5	5	5	5	5	5	5	5	5	5	5	5	5	5	5	5	5	5	5	5	5	5	5	5	5	5	5	5	5	5	5	5	5	5	2		2			1	5
19	539	5	5	5	5	5	5	5	5	5	5	5	5	5	5	5	5	5	5	5	5	5	5	5	5	5	5	5	5	5	5	5	5	5	5	5	5	5	5	5	5	5	2		1		1	1
19	540	5	5	5	5	5	5	5	5	5	5	5	5	5	5	5	5	5	5	5	5	5	5	5	5	5	5	5	5	5	5	5	5	5	5	5	5	5	5	5	5	5	2		2		1		7
19	541	5	5	5	5	5	5	5	5	5	5	5	5	5	5	5	5	5	5	5	5	5	5	5	5	5	5	5	5	5	5	5	5	5	5	5	5	5	5	5	5	5	2		2		1	1	6
19	542	5	5	5	5	5	5	5	5	5	5	5	5	5	5	5	5	5	5	5	5	5	5	5	5	5	5	5	5	5	5	5	5	5	5	5	5	5	5	5	5	5	2		3		1	1	5
19	543	5	5	5	5	5	5	5	5	5	5	5	5	5	5	5	5	5	5	5	5	5	5	5	5	5	5	5	5	5	5	5	5	5	5	5	5	5	5	5	5	5			2		1		7
19	544	5	5	5	5	5	5	5	5	5	5	5	5	5	5	5	5	5	5	5	5	5	5	5	5	5	5	5	5	5	5	5	5	5	5	5	5	5	5	5	5	5	2		3				3
19	545	5	5	5	5	5	5	5	5	5	5	5	5	5	5	5	5	5	5	5	5	5	5	5	5	5	5	5	5	5	5	5	5	5	5	5	5	5	5	5	5	5			2		1	1	6
19	546	5	5	5	5	5	5	5	5	5	5	5	5	5	5	5	5	5	5	5	5	5	5	5	5	5	5	5	5	5	5	5	5	5	5	5	5	5	5	5	5	5	2		3				4
19	558	1	1	5	5	5	5	4	2	5	4	2	3	1	2		4	4	4	5	4	4	3	4	4	3	5	4	5	4	5	4	5	3	5	5	4	4	4	5	3	2	2		3		1	3	3
15	250	4	2	3	4	5	4	5	4	5	4	1	4	4	5	5	4	4	5	5	5	5	5	5	5	3	5	1	5	1	5	3	5	3	1	3	4	4	4	5	4	3	2		1			1	7
15	251	5	1	3	5	5	5	5	5	5	5	1	5	4	4	5	4	5	5	5	5	1	1	1	1	5		5		5	1	5	1	5	1	5	5	5	5	5	5	5	2		1		1	1	7
15	252	5	5	3	3	3	3		2	2	2	4	4	4	2	3	2	2	2	2	1	1	1	2	2	1	2	2	2	2	2	2	2	1	2	2	2	2	3	2	2	1	2		1		2	1	7
15	253	5	2	4	5	5	4	5	5	5	4	2	5	4	5	5	4	5	5	5	1	5	5	4	5	1	1	1	5	2	5	2	5	3	4	3	5	4	5	5	5	4	2		1		2	1	7
15	254	3	4	3	4	5	3		5	4	1	6	3	1	5	4	1	1	1	3	3	5	5	4	3	3	3	3	3	3	3	3	3	3	1	3	5	1	3	3	3	3	3		2		2	1	7
15	255	4	4	3	5	4	4	5	4	5	3	2	4	3	4	5	1	3	3	3	5	5	5	5	4	1	5	3	5	3	4	1	4	3	1	3	5	4	4	4	6	2	2		1		2	1	6
15	257
15	258	4	4	3	2	5	2	3	5	4	2	5	4	1	5	4	1	3	4	3	2	5	5	5	4	1	5	1	5	1	5	1	5	1	1	1	4	5	3	3	5	5	2		3		2	1	4
15	259	3	5	1	3	3	1	1	2	2	2	5	2	1	2	1	1	1	1	1	5	5	5	5	3	1	1	1	3	1	1	1	3	1	1	2	2	1	1	2	3	5	2		3		1	1	5
15	260	2	1	2	2	2	2	2	4	4	3	3	3	3	4	4	3	5	6	5	4	5	5	5		1		4		2		3		2	1	2	3	2	4	5	5	1	2		1		1		5
15	261	5	4	5	5	5	5	5	4	4	5	4	4	4	4	5	5	5	4	4	5	5	5	5	4	3	2	3	3	1	4	1	4	1	1	1	4	5	4	5	4	4	2		3		2	1	4
15	262	4	1	4	4	4	5	5	4	5	5	1	5	4	5	5	5	5	5	4	5	5	5	5	5	1	5	1	4	1	5	1	4	3	1	1	4	1	5	5	6	2	2		3		2	1	5
15	263	5	2	4	5	5	4	5	4	4	3	2	3	5	4	5	4	4	5	5	5	5	5	5	5	2	4	4	4	3	4	3	5	3	2	2	4	4	5	5	5	2	2		4		1	1	6
15	264	2	2	2	5	4	2	4	4	4	4	2	3	2	4	5	4	5	5	4	5	5	5	5	5	3	4	3	4	3	4	3	4	3	2	2	2	4	2	4	3	1	2		1		1	1	5
15	265	4	2	3	4	5	4	4	4	5	4	2	5	4		3	4	3	4	2	5	5	5	4	3	1	5	1	4	2	4	2	4	3	3	3	4	3	5	5	6	2	2		3		2	1	4
15	266	4	4	2	4	4	4	5	4	4	4	2	4	4	2	5	4	4	4	4	2	5	2	5	4	3	4	4	4	2	3	1	2	1	3	4	4	4	4	4	6	2	2		1		1	1	7
15	267	4	3	1	2	4	3	4	4	4	3	5	3	3	4	2	4	4	3	3	5	5	5	5	3	1	5	5	4	2	4	2	1	1	3	3	5	2	3	4	4	4	2		4		2	1	6
15	268	4	4	1	2	4	4	3	4	1	5	5	1	1	2	3	1	2	1	1	5	5	5	5	1	1	3	2	3	2	1	1	2	1	2	1	2	4	4	4	5	5	2		3		2	1	5
15	269	3	3	5	5	2	3	2	1	2	3	1	2	3	2	4	2	2	3	4	1	1	1	1	4	5	1	1	2	4	4	5	3	3	2	3	1	4	3	2	2	4	2		4		2	1	6
15	270	4	3	1	3	4	3	4	4	4	3	3	2	3	3	4	2	3	2	2	5	5	5	5	3	2	4	3	4	1	3	2	3	2	1	2	4	3	3	3	3	4	2		1		2	1	7
15	271	3	3	1	2	3	2	4	5	3	3	3	3	2	3	2	1	2	1	1	5	5	5	5	4	2	4	2	3	1	4	2	3	1	1	2	4	3	1	2	6	3	2		3		1		4
15	272	5	2	4	4	4	4	4	4	4	4	3	4	4	4	4	4	4	4	4	4	4	4	4	4	4	4	4	4	4	4	4	4	4	4	4	4	4	4	4	4	4	2		3		1	1	4
15	273	3	2	3	3	3	3	3	3	3	3	2	3	3	3	3	3	3	3	3	3	3	3	3	3	3	3	3	3	3	3	3	3	3	3	3	3	3	3	3	3	3	2		1		2	1	7
15	274	5	4	5	4	5	4	5	4	5	4	3	3	4	3	5	3	4	4	4	4	4	4	4	5	3	5	5	5	3	4	3	5	4	2	4	4	4	5	4	4	2	2		1		2	1	7
15	275	5	2	3	5	5	4	5	3	4	4	2	3	4	4	5	4	4	4	4	3	4	3	3	4	4	4	4	3	4	4	4	4	4	4	4	4	4	4	4	4	2	2		1		1		6
15	276	5	1	5	5	5	4	5	4	5	4	1	4	4	5	5	4	4	5	4	4	4	4	4	4	4	5	5	4	4	5	4	5	3	4	3	4	3	4	4	5	2	2		1		1	1	7
15	277	4	2	3	3	4	4	4	4	2	2	4	3	2	4	4	4	4	4	4	5	5	5	4	4	4	5	4	5	4	5	4	5	4	4	4	4	4	4	4	4	4	2		1		1	1	5
15	278	3	3	3	3	3	3	3	3	3	3	3	3	3	3	3	3	3	3	3	3	3	3	3	3	3	3	3	3	3	3	3	3	3	3	3	3	3	3	3	3	3	2		1		1	1	7
15	279	5	2	3	5	5	5			3	4	4	4	4	3	5	5	5	5	5	5	5	4	4	5	5	5	5	5	3	5	4	5	3			4	4	5	5	4	4	2		1		1		7
15	281	5	2	5	5	5	4	5	5	5	4	4	4	4	4	5	4	4	4	2	2	4	4	2	4	1	4	2	4	2	3	3	4	3	1	3	3	3	5	5	4	2	2		3		1	1	4
15	282	4	4	2	3	3	3	3	4	4	2	4	3	2	3	4	3	4	4	4	5	5	4	3	2	2	4	4	4	1	2	1	2	2	1	2	2	3	3	3	3	4	2		3		1	1	4
15	283	4	4	2	3	3	3	3	4	4	2	4	3	2	2	4	3	3	3	2	5	5	5	5	4	1	5	3	5	3	5	2	3	2	4	3	4	4	4	3	3	3	2		4		1	3	7
15	284	2	4	4	2	4	2	4	4	2	2	2	1	1	4	1	5	2	3	4	5	4	4	1	4	2	5	5	4	4	4	4	2	1	2	4	5	4	4	2	3	2	2		1		1		7
15	285	5	5	4	4	4	5	5	5	5	5	2	3	5	5	5	5	5	5	5	3	4	4	5	5	5	5	5	5	5	5	5	5	5	2	5	5	4	5	5	5	2	2		1		1	1	7
15	286		1	4	3	5	3	5	5	5	5	1	5	5	5	4	4	4	3	3	5	5	5	5	5	4	5		4	4	4	4	5	4		3	3	3	5	3	3	3	2		1		2	1	7
15	287	3	4	1	2	3	4	4	3	4	3	4	5	1	2	5	1	1	2	2	5	5	4	4	3	1	5	5	4	3	3	2	4	4	2	3	3	4	4	3	6	5	2		2		1		5
15	288
15	289
15	290
15	291
15	292
30	957	4	1	5	5	5	4	5	5	5	5	2	4	3	3	4	4	4	4	5	5	5	3	4	5	5	5	5	5	5	5	5	5	5	3	5	5	4	4	5	3	1	2	stażysta			2	1	1
30	958	4	5	5	5	5	4	3	5	5	5	1	5	5	5	5	5	5	5	5	3	4	4	2	5	3	5	3	5	3	5	2	5	2	2	1	5	4	4	4	4	2	2		3		2	1	4
30	959	5	1	5	5	5	5	5	5	4	4	4	4	4	4	5	5	5	5	5	4	4	5	5	5	4	5	5	5	4	5	4	5	3	4	4	4	4	5	5	4	2	2		1		2	1	6
30	960	5	1	5	5	5	5	5	5	5	3	1	5	5	5	5	3	5	3	5	5	5	5	5	5	5	5	5	5	5	5	5	5	5	1	5	5	5	5	5	6	1	2		1		2	1	7
30	961	5	1	5	5	5	5	5	4	5	5	1	5	5	5	3	4	3	3	4	5	5	5	4	5	3	5	4	5	3	5	4	5	2	4	4	4	4	4	5	6	3	2		3		2	1	3
30	962	4	2	4	5	5	4	5	5	5	4	3	4	4	4	4	4	4	3	3	5	5	5	5	5	2	5	6	5	3	5		5		2	4	4	3	4	4	4	2	2		3		2	1	2
30	963	5	1	4	5	5	5	4	4	4	4	1	5	4	5	4	4	5	4	4	5	5	4	5	5	4	5	4	5	4	5	3	5	1	4	4	4	4	4	3	4	1	2		3		1	1	4
30	964	4	2	4	4	3	4	4	3	5	3	2	4	4	4	4	4	4	4	4	5	5	5	5	5	3	5	5	4	4	4	4	4	4	2	3	4	4	4	4	3	3	2		3		1	1	2
30	965	3	1	5	5	5	4	5	4	5	5	1	4	5	5	4	3	4	4	4	4	5	5	5	5	3	5	4	5	4	5	3	5	4	4	3	4	5	4	5	3	2	2		3		2	1	2
30	966	5	1	5	4	4	3	4	5	4	3	2	3	4	4	5	5	5	5	5	5	5	5	5	5	3	5	5	5	2	5	3	5	3	4	4	4	5	5	5	3	1	2		1		2	1	6
30	967	4	2	3	4	4	3	4	4		2	2	3	4	3	4	3	3	4	3	5	5	5	5	3	2	3	2	3	1	3	1	3	1	1	2	2	2	3	4	4	3	2		1		1	1	6
30	968	4	3	2	4	4	4	4	2	4	4	4	2	3	4	3	1	2	2	3	5	5	5	2	2	1	3	3	2	2	3	2	3	3	1	2	4	2	4	4	6	4	2		1		1	1	6
30	969	4	3	4	4	5	3	4	4	5	3	3	5	3	5	5	3	4	4	3	5	5	5	5	4	3	5	5	1	3	2	3	3	4	1	4	4	4	5	5	5	3	2		1		2		7
30	970	5	1	2	1	1	2	1	5	5	5	1	3	3	2	1	3	2	2	2	1	1	1	1	1	5	2	2	2		5	2	4	4	1	2	2	2	4	4	4	4	2		1		1	1	7
30	971	5	1	4	4	5	4	5	5	5	4	2	5	4	4	4	3	5	5	3	2	4	2	2	4	3	5	5	4	3	4	3	4	4		2	5	4	4	4	6	2	2		3		1	1	4
30	972	2	3	3	4	4	3	3	4	4	3	3	3	4	4	4	2	4	4	3	5	5	5	5	4	3	3	3	3	3	4	2	4	2	2	2	3	3	4	4	3	3	2		1		1	1	6
30	974	4	5	3	5	3	3	3	3	3	1	5	5	4	3	3	1	3	3	1	5	5	5	1	5	1	5	1	3	1	3	1	4	1	1	1	1	3	4	4	6	2	2		3		2	1	4
30	976
30	977
30	978
30	980	5	1	5	2	1	5	5	5	5	5	1	5	5	5	5	5	5	5	5	5	5	5	5	4	4	5	4	5	3	5	2	5	2	1	4	5	5	5	5	4	1			1		1	1	7
30	981	5	2	2	5	5	2	5	5	5	5	1	2	5	4	4	4	4	5	2	5	5	2	2	5	1	5	1	5	1	4	1	4	2	5	1	5	5	5	5	5	1	2		2		1	1	7
30	982	4	3	3	3	4	2	3	4	4	3	3	3	2	3	2	1	1	1	1	5	5	5	5	3	3	2	3	2	3	3	3	1	3	1	1	3	1	2	3	3	2	2		3		2	1	4
30	983	1	2	1	4	4	3	4	2	4	1	4	2	4	4	5	3	4	4	2	5	5	5	5	1	1	3	3	1	1	2	2	2	2	2	2	1	2	5	2	2	4	2		1		1		7
30	985	3	3	3	3	3	3	4	3	3	3	3	3	3	3	4	2	3	3	3	4	4	6	5	4	2	6	6	4	4	3	3	3	2	1	3	3	3	4	4	3	3	2		1		2	1	6
30	987	5	2	3	4	4	5	5	3	4	3	3	3	4	4	5	3	5	5	4	5	5	5	5	4	1	5	2	4	1	3	1	3	2	5	2	4	4	5	5	4	3	2		1		1	1	7
30	988	1	5	5	5	5	5	1	5	5	5	1	5	5	5	5	1	1	1	1	1	1	1	1		1		1		1		1		1	1	5	5	5	5	5	5	5	2		3		1	1	5
30	989	5	3	5	5	5	5	5	5	5	5	5	5	4	3	5	5	5	5	3	1	5	5	3	5	5	5	5	5	5	3	3	3	3	3	5	3	5	5	6	3	3	2		1		1	1	7
30	990	6	1	5	5	5	5	5	5	5	5	5	5	5	5	5	5	5	5	5	5	5	5	5	5	5	5	5	5	5	5	5	5	5	5	5	5	5	5	5	5	5	2		1		1	1	5
30	991	5	4	4	5	4	3	4	4	4	4	2	4	4	3	5	5	5	5	3	4	4	3	6	5	1	5	3	5	1	4	1	4	1	4	4	4	4	3	4	6	4	2		3		1	1	2
30	992	5	3	4	4	4	4	4	4	5	5	1	5	4	4	5	4	5	5	4	5	5	5	4	4	3	4	3	4	3	4	3	3	3	2	3	4	4	5	5	4	2	2		1		1	1	6
31	993	4	3	4	4	4	4	4	5	5	4	3	3	5	4	5	4	5	4	4	5	5	5	5	4	3	4	4	4	4	4	3	4	3	5	5	4	4	5	5	4	3	2		1		1	1	7
31	995	4	4	5	4	2	1	2	3	2	2	5	5	4	5	1	1	2	1	3	5	5	5	4	3	5	4	3	4	5	5	5	3	2	5	3	4	2	2	4	4	3	2		1		2	1	6
31	997	4	1	3	5	5	4	5	4	4	4	2	4	4	4	4	3	4	3	3	4	4	4	2		3		4		3		3		3	4	4	4	4	4	5	3	2	2		1		2	1	4
31	998	4	4	5	5	5	5	4	5	5	5	1	5	5	5	5	5	5	5	4	5	5	5	5	5	3	5	4	5	3	5	4	5	4	4	3	4	4	5	5	5	3	3		1		2	1	5
31	999	3	2	3	4	5	2	3	5	4	3	3	4	3	2	4	2	3	3	3	5	5	5	5	3	1	3	3	2	2	1	1	4	4	1	1		3	3	3	3	4	2		1		2	1	5
31	1000	4	1	4	4	4	4	4	4	4	4	4	5	5	5	5	4	4	4	4	4	4	4	4	5	5	5	5	5	5	5	5	5	5	3	4	5	4	5	5	6	2	2		1		2	1	5
31	1001	1	5	1	5	5	3	1	4	4	3	2	5	4	1	5	1	2	1	4	5	5	5	5	1	1	1	1	1	1	1	1	1	1	1	1	5	2	2	4	2	5	2		1		2	1	5
31	1002	4	2	3	4	4	4	5	4	4	4	2	4	4	4	4	3	4	3	3	4	4	4	2		3		3		3		3		3	4	4	4	3	3	4	3	2	2		1		2	1	5
31	1003	4	2	4	3	4	4	4	5	4	4	1	4	3	4	4	1	2	1	3	5	5	5	5	1	1	5	3	3	3	3	3	3	3	4	3	4	2	5	5	5	1	2		2		2	1	6
31	1004	4	2	3	4	4	4	5	4	4	4	2	4	4	4	4	3	4	3	3	4	4	4	2		3		3		3		3		3	4	4	4	3	3	4	3	2	2		3			1	4
31	1005	1	4	4	4	2	2	1	5	3	1	2	2	2	4	4	2	3	1	2	5	5	5	4	4	3	5	5	3	3	3	3	4	5	2	1	1	3	4	3	5	3	2		1		2	1	7
31	1006	5	1	5	5	5	4	5	5	5	5	2	3	5	5	5	3	5	5	5	5	5	5	2	4	3	5	5	4	4	4	4	4	4	2	4	4	4	5	5	3	2	2		3		2	1	3
31	1008	4	3	4	4	4	4	4	5	4	4	2	3	3	4	4	3	4	3		5	5	5	4	4	3	5	4	4	4	4	3	4	3	3	3	4	3	4	4	3	3	2		3		2	1	5
31	1009	3	4	3	2	4	2	2	4	5	3	2	3	4	2	4	3	2	4	4	5	5	5	5	3	2	5	5	4	4	4	2	3	3	2	2	4	4	4	4	4	3	2		1		2	1	6
31	1012	4	4	2	4	4	5	4	4	5	3	3	4	2	2	1	1	1	1	1	5	5	5	5	4	1	5	2	3	2	3	1	3	2	3	2	3	4	2	3	3	4	2		1		2	1	6
31	1014	3	4	5	4	5	2	1	4	3	1	1	1	3	1	5	3	3			5	5	5	5	1	1	2	3	1	3	1	2	2	3	4	1	5	2	4	4	3	4	2		1		2	1	6
31	1015	3	5	1	2	3	3	1	3	2	2	3	2	2	1	3	2	1	1	1	5	5	5	5	1	2	1	2	2	2			2	3	2	2	3	2	3	3	3	4	2		4		2	1	6
31	1016	3	2	3	4	2	2	2	2	3	2	4	4	3	3	3	2	2	3	2	6	6	6	5	3	2	3	3	2	2	2	3	3	4	2	1		2	3	4	2	4	2		1		2		6
31	1017	4	5	2	1	3	1	2	4	5	2	5	5	4	1	1	1	1	2	2	5	5	5	5	1	2	3	3	1	1	1	1	3	3	2	2	3	2	1	2	3	2	2		1			1	6
31	1018	4	1	4	5	5	3	2	4	5	4	1	3	5	3	5	3	4	4	5	5	5	5	5	4	3	5	3	5	3	4	3	4	3	2	3	2	2	4	4	6	2	2		4		2	1	1
31	1019	2	3	2	2	4	1	2	3	3	3	4	4	2	1	1	1	1	2	2	5	5	5	5	1	1	3	3	2	2	1	1	3	3	1	2	3	2	1	2	3	2	2		1				6
31	1020	4	1	3	5	5	4	5	4	4	4	2	5	4	4	4	3	4	3	3	4	4	4	2	4	3	5	5	3	3	4	3	4	3	4	4	4	5	4	5	3	2	2		3		2	1	1
31	1021	4	4	1	1	3	1	1	5	1	3	3	2	4	3	3	1	1	3	1	3	2	5	5		3		3		3		3		3	2	4	4	3	4	4	4	4	2		1			1	6
31	1022	5	1	5	5	5	5	5	5	5	5	2	5	4	4	5	4	5	5	5	5	5	3		5	3	5	5	5	4	5	3	5	4	1	5	5	4	5	5	5	1	2		3		2	1	3
31	1023	4	2	4	4	4	4	5	4	5	4	2	4	5	3	5	4	3	4	3	5	5	5	5	4	3	4	2	3	3	4	2	4	3	1	3	3	4	5	5	3	3	2		3		2	1	4
31	1024	4	2	5	5	5	4	2		4	4	1	4	5	4	4	3	4	3	4	5	5	5	5	4	3	4	3	4	3	5	3	3	3	2	2	3	3	4	4	3	4	2		3		2	1	3
31	1030	4	3	3	4	4	4	4	3	4	3	3	3	3	3	4	3	4	3	4	4	4	4	4		3		3		3		3		3	2	3	4	4	4	4	3	3	2		1		1	1	5
31	1031	4	3	3	4	4	4	4	3	4	4	3	4	3	3	4	3	5	3	4	4	4	4	4	3	3	3	3	3	3	3	3	3	3	2	3	4	4	4	4	3	3	2		3		2	1	4
31	1032	5	3	3	4	4	4	4	3	4	3	3	3	3	3	4	3	4	3	4	4	4	4	4		3		3		3		3		3	2	3	4	4	4	4	3	3	2		1		1	1	6
31	1033	4	2	3	3	4	4	5	3	4	4	3	4	4	3	3	5	5	3	5	5	4	4	4	3	3	3	3	3	3	3	3	3	3	2	3	4	3	4	4	3	3	2		1		1	1	6
31	1034	4	3	3	4	4	4	5	3	4	3	3	3	4	4	5	4	5	5	3	4	4	4	4	3	3	3	3	3	3	3	3	3	3	2	3	4	4	4	4	6	3	2		3		1	1	5
31	1036	5	1	4	4	5	3	3	5	5	2	2	3	5	4	3	4	3	3	3	5	5	5	5	5	2	5	3	4	3	3	3	3	3	2	2	3	3	3	4	6	2	2		1		1	1	6
31	1037	3	2	4	4	4	3	3	2	4	3	4	4	4	4	3	1	3	3	4	5	5	5	4	4	1	4	4	5	4	3	3	3	3	1	3	5	4	3	3	2	4	2		3		2	1	3
31	1038	2	3	4	2	2	1	3	4	5	4	3	1	2	5	1	5	4	1	4	2	1	1	2	3	1	1	3	5	2	4	2	5	2	1	2	2	3	5	5	6	1	2		1		2	1	6
31	1039	3	2	4	4	4	1	4	2	5	2	4	4	1	4	5	2	4	4	4	5	5	5	5	4		4		3		3		3		1	2	4	2	2	4	3	4	2		1		2	1	5
31	1041	5	1	5	5	5	5	4	5	5	5	5	1	5	5	4	5	4	4	4	5	5	5	5	5		5	5	5	5	5	5	5	5	1	4	4	4	4	5	3	2	2		3		2	1	4
31	1042	3	1	5	3	5	3	4	5	5	3	1	3	5	2	4	3	3	3	3	4	4	4	3	4	1	5	1	5	1	5	1	5	2	1	2	4	2	3	3	2	4	2		1		2		5
31	1043	5	1	3	4	5	4	5	4	5	4	2	4	4	4	5	5	5	5	4	4	4	4	3	4	3	4	4	4	4	3	3	3	3	3	3	3	4	5	5	3	3	2		1		1	1	6
31	1046	4	2	5	5	5	5	5	5	5	5	2	5	4	4	4	4	4	5	4	5	5	4	4	4	2	5	3	5	3	4	2	5	2	1	6	5	4	4	4	5	2	2		1		1	1	6
31	1049	4	1	5	5	5	4	5	5	4	3	1	5	5	4	5	5	5	5	4	5	5	5	5	5	3	5	2	5	2	5	2	5	4	2	2	4	3	5	5	4	2	2		3		2	1	6
31	1052	4	2	5	4	5	2	5	5	6	2	1	6	5	4	5	5	5	5	4	5	5	5	3		2		4		3		3		1	1	3	4	4	5	5	3	4	2		1		1	1	7
31	1053	5	3	4	4	5	4	4	5	5	3	3	4	5	4	5	5	5	5	4	4	4	4	3	4	3	4	3	4	3	4	3	4	3	1	2	4	4	5	5	3	2	2		1		1	1	5
31	1056	1	2	3	4	5	6	5	4	3	2	1	2	3	4	5	6	5	4	3	2	1	2	3	3	4	3	5	3	6	3	5	3	4	3	2	1	2	3	4	5	6	2		1		1	1	6
31	1058	5	4	4	3	3	3	2	2	5	3	5	3	3	2	3	3	3	3	3	5	5	5	5	3	2	4	4	3	4			4	5	4		4	3	4	4	4	4	2		1		1	1	6
31	1059	5	1	6	4	4	6	6	4	6	4	6	6	6	4	5	6	4	3	6	6	4	2	6	6		6		6		6		6		6	6	6	6	5	5	6	6	2	inne			1	1	7
31	1060	5	1	3	5	5	3	5	3	5	5	1	3	3	3	5	5	5	5	1	5	5	5	5	5	5	5	5	3	5	5	5	5	5	1	1	3	3	5	2	3	4	2	kontraktowy			1	1	6
31	1061	5	1	5	5	5	4	5	5	5	4	1	4	5	5	5	5	5	5	4	5	5	4	5	5	3	5	4	5	4	5	4	5	5	3	3	4	4	5	5	5	2	2		3		1		5
31	1062	2	3	4	3	4	3	4	3	5	3	4	1	4	1	4	6	3	4	5	5	5	4	4	3	4	3	3	3	3	3	3	3	1	1	1	3	3	3	3	3	3	2		1		1	1	6
31	1063	2	4	2	2	4	1	1	1	1	1	6	1	1	1	1	1	1	1	1	4	4	4	4	1		3	1	1	1	1	1	1	1	1	1	5	1		6	6	1	2		2				6
31	1064	4	3	3	4	4	4	4	3	4	3	3	3	3	3	4	3	4	4	3	4	4	4	4	3	3	3	3	3	3	3	3	3	3	2	2	5	3	4	4	6	3	2		3		2	1	4
31	1065	4	3	2	4	4	4	4	3	4	3	3	3	3	3	4	3	4	4	3	4	4	4	4	3	3	3	3	3	3	3	3	3	3	2	2	5	3	2	4	5	2	2		3		2	1	5
31	1068	5	2	5	4	5	4	5	4	4	4	2	4	4	4	4	4	4	4	4	4	4	4	4	2	2	4	4	3	3	4	4	3	3	1	2	4	4	4	3	3	3	2		1		1	1	7
31	1069	4	2	4	4	4	4	4	5	5	3	2	3	4	5	5	4	3	4	5	5	4	4	3	5	2	5	3	5	2	5	2	5	2	1	3	4	3	4	4	4	3	2		1		1	1	6
31	1070	4	3	3	3	3	3	4	3	3	3	3	3	3	4	4	3	4	4	3	4	4	4	4	3	3	3	3	3	3	3	3	3	3	2	3	5	3	4	4	6	3	2		2		1	1	5
31	1074	5	1	5	5	5	5	5	5	5	5	1	5	5	5	6	6	5	6	4	5	5	5	5	3	5	3	5	3	5	3	5	3	5		5	5	5	5	5	5	1	2		3		1	1	6
31	1075	2	1	3	3	3	2	3	3	2	2	2	2	4	3	4	2	2	4	2	4	4	3	4	4	1	4	2	4	3	3	2	3	3	1	1	4	2	2	4	4	4	2		1		1	1	5
31	1076	2	1	3	3	3	2	3	3	2	2	2	2	4	3	4	2	4	2	4	4	3	4	1	4	2	4	3	4	2	3		3	3	1	1	4	2	4	4	4	4	2		3		1	1	5
31	1077	3	2	4	4	4	3	4	4	3	3	3	3	4	3	4	2	3	4	2	5	5	4	5	4	1	4	3	4	4	3	2	3	3	1	1	4	3	3	4	4	4	2		3		1	1	4
31	1078	3	4	1	2	3	1	3	1	3	1	5	1	1	2	3	1	4	1	3	5	5	5	5	3	3	5	5	2	4	1	3	1	4	1	1	5	1	4	4	4	4	2		2		1	1	6
31	1079	3	3	2	3	5	3	3	3	6		4	3	3	3	2	6	2	2	4	2	4	4	4	4	5	4	3	3	2	4	2	3	2	1	2	3	3	3	4	2	3	2		3		1	1	4
11	102	5	2	4	5	4	4	5	4	5	4	2	4	5	4	5	5	5	5	5	2	2	4	2	4	3	5	4	3	3	2	2	3	3	1	4	5	5	5	5	5	2	2		1		1	1	6
11	104	4	2	5	5	4	3	4	4	5	4	2	4	5	4	4	3	4	3	4	5	5	5	5	4	2	5	3	4	1	4	1	5	2	5	3	5	3	4	5	5	2	2		3		2	1	4
11	106	5	1	4	6	6	5	6	6	6	5	1	5	6	5	6	6	5	3	5	6	6	6	5	6	3	6	2	6	5	6	3	3	5	6	5	6	5	6	6	6	1			1		1	1	7
11	122	5	2	4	4	5	5	5	5	5	5	1	5	3	5	5	3	4	4	4	5	5	5	4	5	3	5	3	4	3	4	2	5	3	5	5	5	4	5	5	3	4	2		1		1		6
11	123	4	1	5	4	5	4	4	5	5	4	1	4	4	5	4	4	4	5	5	2	1	2	1	5	3	5	5	4	3	4	3	4	3	3	4	5	4	4	4	4	1	2		1		2	1	7
11	124	5	1	5	5	5	5	5	5	5	5	1	5	5	5	5	4	5	5	4	4	4	1	4	5	3	5	5	5	3	4	3	5	3	5	5	5	5	5	5	5	1	2		1		1	1	6
11	125
11	126	4	3	3	4	4	4	4	5	4	4	2	2	4	5	5	4	4	4	3	5	5	5	4	4	3	5	4	5	3	5	3	5	3	4	4	4	3	4	5	4	2	2		1		2	1	6
11	127
11	128
11	129
11	130	4	1	5	5	5	4	4	5	5	4	1	5	5	5	5	5	4	5	5	1	1	1	1	6	4	5	5	6	3	5	4	6	5	4	4	4	5	4	5	5	3	2		1		2	1	7
11	131	4	2	3	5	4	4	4	4	4	5	2	5	4	4	4	3	4	4	3	5	5	5	5	4	2	4	1	4	1	4	3	4	3	3	3	4	4	4	4	4	3	2		1		2		5
11	132	5	1	3	5	5	4	5	5	1	3	1	3	2	1	4	3	5	5	5	2		5	4	5	1	5	1	5	3	5	1	5	1	1	3	5	4	5	5	5	1	2		1		2	1	7
11	133	3	1	3	5	3	3	4	4	4	4	2	2	4	2	5	3	4	3	4	5	5	5	5	4	3	4	3	5	3	2	2	5	5	2	3	4	4	5	5	4	3	2		3		2	1	5
11	134	3	3	3	3	3	3	3	3	3	3	3	3	3	3	3	3	3	4	4	4	4	5	5		3		3		4		2		3	3	3	3	3	3	3	3	3	2		2		2	1	5
11	135	5	4	5	5	5	4	4	4	5	5	4	3	3	5	5	3	4	3	5	5	5	5	3	4	3	5	5	3	3	4	3	5	4	5	3	5	4	5	4	3	1	2		4		2	1	7
11	136	3	4	3	5	3	4	4	3	1	4	2	2	2	1	5	2	4	4	4	5	5	5	5			5	1	5	1	5	1	5	1	1	2	2	2	4	4	6	3	1		3		2	1	3
11	137	3	3	2	3	4	4	4	4	4	3		4	4	4	4	3	3	3	3	4	4	4	4	4	4	4	4	4	4	3	3		3	3	3	4	4	4	4	4	4	2		3		1		2
11	138	3	3	3	5	5	5	5	5	5	5	5	5	5	5	4	3	3	3	3	3	3	3	3	3		3		3		3		3		3	3	3	3	3	3	3	3			3		2		1
11	139	4	4	4	4	4	4	4	3	3	3	3	4	4	4	3	3	3	3	3	3	3	3	3	3	3	3	3	3	3	3	3	3	3	3	4	4	4	4	4	4	4			1		1		5
11	142	3	3	3	3	3	3	3	3	3	3	3	3	3	3	3	3	3	3	3	3	3	3	3	4	3	4	3	4	3	4	3	4	3	3	3	3	3	3	3	3	3			6		1		6
11	148	4	3	3	4	5	5	5	3	4	2	2	2	3	3	4	5	4	4	3	5	5	5	4	4	1	5	5	4	2	4	1	5	4	1	3	5	2	5	4	6	2	2		1		1	1	5
11	149	5	2	4	4	4	4	3	3	2	2	3	3	4	4	5	4	4	3	3	5	5	5	5	5	2	5	3	5	2	5	2	5	2	2	2	4	3	4	4	4	3	2		3		2		2
11	150	5	3	4	4	4	5	3	3	2	4	3	2	2	1	4	4	4	3	3	5	5	5	5	5	1	5	1	5	1	5	1	4	1	2	4	3	2	5	4	3	4	2		3		2	1	3
11	151	5	2	3	5	5	5	4	2	4	4	2	4	4	3	4	4	4	4	4	5	5	4	4	5	1	5	3	5	1	5	1	4	2	3	3	4	4	5	5	6	2	2		3		2	1	3
11	153	5	2	4	4	4	4	4	3	3	4	3	3	3	4		3	3	3	2	4	5	5	6	3	2	3	3	4	3	4	3	4	5	2	2	2	5	2	3	3	3	2		1		1		7
11	154	5	2	4	4	4	4	4	3	3	4	3	3	3	4	4	3	3	3	3	2	4	5	5	3	6	3	2	4	3	4	3	4	3	5	2	2	2	5	2	3	3	2		1		1		7
11	155	5	3	3	5	5	3	3	5	3	3	3	3	3	3	5	3	5	3	3	5	5	5	5	3	1	3	3	3	1	1	1		1	3	3	3	3	3	3	3	3	2		1		1	3	7
11	156	4	4	3	4	4	4	3	3	4	3	2	3	3	3	4	3	4	3	3		4	4	4	3	3	4	4	4	6		6	4	3	2	6	4	6	4	4	6	2	2		4		1		6
11	157	4	4	4	4	4	4	4	4	4	4	3	4	4	4	4	4	4	4	4	4	4	4	4	3	3	3	3	3	3	3	3	3	3	2	3	4	3		3	3	3	2		1		1	1	7
11	158	5	1	1	5	5	5	5	5	5	1	1	1	1	1	2	1	1	1	1	1	1	5	1	5	1	5	1	5	1	5	1	5	1	1	5	5	1	5	5	2	1	2		4			1	7
11	159	5	2	5	5	2	5	5	5	5	5	5	5	5	5	5	5	4	4	4	4	5	5	5	5	5	5	5	5	5	5	5	5	5	4	5	5	5	5	5	5	3	2		4			1	6
11	160	5	1	5	5	5	5	4	5	5	5	1	4	4	5	5	4	4	4	4	4	5	5	5	5	3	5	5	5	3	5	3	5	4	4	3	5	5	5	5	3	1	2		1		1	1	5
24	730	4	2	4	4	3	3	4	5	3	4	4	2	4	1	5	2	4	4	3	5	5	5	4	4	1	5	2	3	2	3	1	4	3	2	3	4	2	4	4	4	3	2		3		1	1	5
24	731	5	2	4	5	4	4	4	4	5	4	1	3	3	4	5	4	4	3	4	4	4	4	4	5	6	4	2	4	3	4	2	4	4	4	3	4	3	4	4	6	2	2		3		2	1	2
24	732	5	2	4	4	5	4	3	4	4	3	4	2	4	2	4	4	4	4	4	4	5	5	5	5	2	5	1	5	1	4	1	4	2	2	3	4	4	5	5	6	2	2		3		2	1	3
24	733	5	2	3	4	5	4	4	3	5	4	2	4	4	5	4	4	4	4	4	5	5	5	5	4	3	4	3	3	3	5	3	4	4	2	4	4	4	5	5	6	4	2		3		2	1	2
24	734	4	2	4	5	5	5	3	4	4	4	2	2	3	4	4	3	4	4	3	5	5	4	4	5	3	4	4	4	4	4	3	4	3	2	4	4	4	5	4	6	2	2		3		2	1	3
24	735	4	1	4	4	4	4	4	4	3	3	5		4	4	3	5	4	4	5	5	5	5	4	3		5		3		3		5		2	4	5	4	5	5	5	2	2		1		2	1	7
24	736	4	3	4	5	5	4	4	5	5	5	4	4	5	4	5	5	5	5	4	2	2	4	1	4	4	5	5	4	4	4	3	4	3	1	3	4	4	4	4	4	1	2		1		2	1	7
24	737	5	1	5	5	5	5	5	5	5	5	2	5	5	5	5	5	5	4	5	5	5	5	5	4		5		4		4		3		2	4	4	4	5	5	5	2	2		1		1	1	7
24	739	5	2	4	4	4	5	5	4	4	4	4	4	4	4	5	4	5	5	5	5	5	5	4	5	2	5	3	5	3	5	1	5	1	5	5	5	5	5	5	5	4	2		3		2	1	3
24	761	4	4	2	2	2	4	3	2	2	2	4	2	1	2	5	3	5	3	1	1	5	5	5	1	1	5	2	2	2	2	2	2	2	3	2	3	2	5	4	5	3	2		1		1	1	6
24	762	5	2	2		4	4	4	4	4	3	2	3	3	4	5	3	4	3	3	3	3	4	3	5	3	4	3	4	3	3	3	4	3	2	3	4	4	4	4	6	2	2		1		1		6
24	763	4	2	4	4	5	3	4	4	5	4	2	2	4	5	5	2	5	5	4	5	5	5	5	5	5	5	5	5	5	5	5	5	5	5	5	5	5	5	4	5	1	2		1		1		7
24	764	5	4	5	6	4	4	4	2	4	5	4	3	4	4	5	5	4	4	4	3	4	4	2	4	3	4	4	5	3	4	2	5	4	4	5	5	5	4	4	5	2	2		1		1	1	7
24	769	5	3	3	3	1	3	1	3	1	5	5	2	1	1	5	1	3	3	1	5	5	5	5	5	5	5	5	5	5	3	3	5	5	1	3	3	3	5	2	3	2	2		3		1		4
24	772	4	4	4	5	5	4	5	3	4	4	4	3	4	4	5	4	4	4	4	3	4	4	4	4	4	4	3	4	4	4	4	3	3	2	4	3	4	4	5	4	2					2	1	6
24	774	5	1	5	5	5	5	4	4	5	5	1	5	1	1	5	3	4	4	4	5	5	5	5	1	5	1	5	1	5	1	5	1	5	4	4	5	5	5	4	5	1	2		1		1	3	7
24	775	3	5		2		4	3	5	4	3	2	5	3	3	4		4	5	4		5	4	5		5		5		4		5		4	2	3	3	4	2	5	2	5	2		3				3
24	779	4	3	3	5	5	4	2	4	5	2	1	3	5	5	5	3	3	3	5	5	5	5	5	4	1		1	5	3	3	3	4	3	2	1	2	4	5	5	3	4	2		1		1	1	6
24	780	3	4	4	5	5	5	4	4	5	4	3	4	4	4	5	4	4	4	4	4	5	5	5	3	3	5	5	3	4	4	4	4	4	2	3	2	4	4	4	4	4	2		3		1	1	2
24	781	3	3	3	3	3	3		4	4	3	3	3	3	3	3	3	3	3	3	3	3	3	3		3		3		3		3		3	3	3	3	3	3	3	3	3	3		1		1	1	5
24	782	3	2	4	4	5	4	2	2	4	3	3	3	4	2	5	3	4	3	4	4	5	3	4	4	3	5	3	4	4	3	3	1	1	5	2	4	3	4	4	6	5	2		1		1	1	7
24	783	4	1	1	3	5	2	4	4	5	2	4	1	1	1	4	1	1	4	1	4	4	5	3	3	2	5	4	3	2	4	1	4	1		1	4	1	4	4	6	5	2		1		1	1	7
13	204
13	205
13	208	4	2	4	4	5	3	4	4	4	3	2	4	4	4	4	1	3	3	3	5	5	5	5	3	2	4	4	2	2	3	2	4	3	1	2	4	2	4	4	3	3	2		4		2	1	5
13	209	5	1	5	4	5	4	5	5	5	3	1	5	4	5		4	4	3	4	5	5	4	3	4	3	4	3	5	4	3	3	4		1	4	4	3	4	4		1			4		2	1	7
13	212	4	2	2	3	3	4	4	3	3	2	4	3	3	4	4	4	4	4	2	5	5	5	5	5	3	4	4	4	3	4	3	4	3	2	3	2	2	4	3	4	4	2		1		1		5
13	213
13	214
13	215
13	217	2	5	1	4	1	2	1	1	4	1	5	1	1	1	3	1	3	1	1	5	5	5	5	5	1	5	3	4	3	5	1	4	2	1	3	1	1	5	3	1	5	2		3		2	1	3
13	218	5	1	4	5	4	5	5	4	5	4	1	4	4	4	4	4	4	3	4	2	2	4	3	4	2	5	4	5	3	5	3		3	1	4	3	3	5	5	4	2	2		1		1	1	7
13	219	5	3	3	3	3	3	3	4	4	4	2	3	3	3	4	3	4	4	4	3	3	4	4	3		4		3		3		3		2	3	3	4	4	4	4	4	2		1		1	1	7
13	220	3	3	4	4	5	4	5	4	5	3	2	3	4	4	4	3	4	3	3	5	5	5	5	4	1		1		1		1		2	1	3	4	3	4	5	4	2	2		1		1	1	6
13	221	5	4	4	4	4	4	4	4	4	4	4	4	4	4	3	3	4	5	4	5	5	5	4	2	2	5	4	4	4	3	3	4	3	2	2	4	4	4	4	4	4	2		1		1	1	6
13	222	4	2	4	5	5	4	4	4	5	4	1	5	5	4	4	4	3	3	5	5	5	5	5	3	1	4	1	4	1	3	1	5	1	1	3	3	4	4	5	4	2	2		3		2	1	3
13	223	4	3	4	5	5	4	5	5	5	4	2	4	4	5	5	5	5	5	5	4	4	3	2	5	4	5	5	5	5	5	5	5	5	3	4	5	5	4	5	5	2	2		1		2	1	6
13	224	3	3	3	4	4	4	4	4	4	4	2	4	4	4	4	3	4	4	4	4	4	4	3	2	3	2	3	2	3	2	3	2	3	2	3	4	4	4	4	4	2	2		1		2	1	5
13	225	3	2	3	1	1	3	1	3	4	1	2	4	4	1	4	3	2	3	3	5	5	5	5		3		2		3		2		2	1	1	3	3	3	5	3	3	2		1
13	226	3	2	3	3	4	4	3	4	4	3		3	4	3	3	4	3	3	3	4	3	3	3	3	4	4	3	3	3	2	2	3	2	2	2	2	2	4	4	3	2	2		4		1	1
13	231	4	2	3	4	3	2	3	4	5	4	2	2	5	5	5	5	5	4	2	5	5	2	2	5	3	5	5	5	4	5	3	5	5	1	2	5	3	4	4	2	4			1		1	1	5
13	232	4	2	3	4	3	2	3	4	5	4	2	2	5	5	5	5	5	4	2	5	5	2	2	5	3	5	5	5	4	5	3	5	5	1	2	5	3	4	4	2	4	2		1		1	1	5
13	242	5	5	4	5	4	4	4		5	3	5	4	4	4	4	5	5	4	5	2	3	2	3		3		3				4		3	3	3	5	3	4	4	4	2	2		3		1	1	3
13	243	5	1	5	5	5	4	5	5	5	5	1	5	5	5	5	5	5	5	4	4	4	4		5	2	5	2	5	2	5	2	5	2	4	2	3	4	4	4	4	2	2		1		1	1	7
13	244
13	246
13	247
13	248	6	3	3	3	3	3	3	3	3	3	3	3	3	3	3	3	3	3	3	3	3	3	3		3		3		3		3		3	3	3	3	3	3	3	3	3	2		2		1	1	7
13	249	1	5	2	1	1	1	1	2	1	1	2	1	2	2	1	2	1	2	3	2	2	2	2	1	1	1	1	1	1	1	1	1	1	2	3	2	3	2	2	3	4	2		1		1	1	5
12	161	5	3	1	1	1	4	3	3	4	2	2	3	2	4	3	2	4	3	3	4	4	4	4	5	3	5	3	5	3	5	3	5	3	1	3	4	4	4	4	4	1	2		3		1	1	4
12	162	4	4	4	4	4	4	4	4	4	4	4	4	4	4	4	4	4	4	4	4	4	4	4	3	5	3	5	3	5	3	5	3	5	5	5		4	4	4	4	4	2		1		1	1	6
12	163	4	4	4	4	3	4	3	4	4	4	3	3	3	4	4	3	4	3	4	4	4	4	3	4	4	4	4	4	4	4	4	4	4	3	3	3	4	4		2	2	3		5		2	1	6
12	164	4	4	4	4	4	4	4	3	3	3	3	3	4	4	4	4	4	3	3	3	3	3	3	4	4	4	4	4	4	4	4	4	4	3	3	3	3	3	3	3	4	1		3		2		4
12	165	4	4	4	4	4	3	2	4	4	4	2	2	2	2	3	3	3	3	4	4	3	4	2	4	3	4	3	4	3	4	3	4	3	4	4	3	3	2	2	2	2	2		3		1	1	3
12	166	4	4	4	4	4	4	4	4	4	4	4	4	3	4	4	4	4	3	4	2	4	3	2	5	3	5	3	5	3	5	3	5	3	3	3	3	3	3	3	3	3	1		2		1	1	5
12	167	5	5	5	5	4	4	3	3	3	3	3	3	3	3		4	4		1	3		3	4	5	5	5	5	5	5	5	5	5	5	4	4	4	4	4	4	4	4	3		6		2	1	6
12	168	5	5	5	5	5	5	5	5	5	5	5	5	5	3	4	4	4	4	4	4	5	4	5	5	5	5	5	5	5	5	5	5	5	1	3	3	3	3	3	3	3	1		3		2	1	4
12	169	4	4	4	4	4	4	4	4	4		1	4	4	4	4	4	4	4	4	5	5	5	5	3	3	3	3	3	3	3	3	3	3	4	4	4	4	4	4	4	4	2		2		2	1	6
12	170	4	4	4	4	4	3	3	2	5	3	2	3	3	4	3	4	4	4	4	3	4	4	4	4	2	4	2	4	2	4	2	4	2	4	3	4	4	4	4	4	4	2		3		1	1	4
12	171	3	3	4	4	5	4	4	4	4	3	3	3	3	4	4	4	4	4	5	5	5	5	5	4	3	4	3	4	3	4	3	4	3	2	3	4	4	5	5	4	3	2		1		1	1	7
12	173	2	1	5	5	5	2	5	5	5	4	4	4	4	1	3	3	3	3	3	3	5	3	3	5	1	5	5	5	1	3	3	3	3	3	1	3	3	1	5	5	3	2		3		2	1	4
12	174	4	3	4	4	4	4	4	4	4	4	4	4	4	4	4	4	4	4	4	4	4	4	4		4		4		4		4		4	4	4	4	4	4	4	4	4	2		2
12	175	3	2	5	5	5	5	5	4	4	4	3	5	4	4	4	5	3	4	5	4	4	4	4	3	1	3	1	3	1	4	1	4	1	2	2	5	5	5	5	2	2	2		1		2	1	7
12	176		5	1	2	3	3	2	1	1	1	5	2	1	2	1	2	1	2	2	5	5	5	5	3	1	3	1	1	1	1	1	1	1	1	1	1	1	3	2	3	1	2		3		2	1	4
12	177	3	2	5	3	5	2	4	4	5	4	1	5	4	4	3	3	4	2	2	2	3	5	3	3	1	5	2	2	2	2	2	2	2	4	4	5	4	3	4	6	4	2		3		1		4
12	178	3	2	4	4	4	3	5	4	4	3	2	3	3	3	5	4	5	5	4	3	3	3	3	3	1		1	5	2	3	1	3	3	3	3	5	4	3	5	3	1	2		1		2	1	6
12	179		1	3	4	5	3	5	5	5	3	1	3	4	3	5	5	3	4	5	5	5	5	5		5		5		5		4		3	5	4	5	5	5	4	3	1	2		1		1	1	7
12	180	2	5	1	4	5	2	2	1	3	1	5	1	3	1	4	1	1	1	1	5	5	5	2	1	1	1	2	1	1	1	1	1	1	1	1	2	2	4	4	4	2	2		1		1	1	6
12	185	5	5	3	5	5	5	5	5	5	5	5	5	2	4	5	5	5	5	1	1	5	5	5	5	1	5	1	5	1	5	1	5	1	1	1	1	1	5	5	5	1	2		1			1	7
12	186	5	3	4	5	5	5	5	5	5	4	1	5	5	5	5	1	4	4	5	5	5	5	5	4	1	4	1	5	1	5	1	5	1	4	4	4	5	5	5	5	1			1		1	1	7
12	187	5	3	4	5	5	5	4	5	5	5	5	5	5	4	5	3	4	3	3	5	5	5	5	4	1	4	2	4	1	4	1	4	2	1	3	4	4	5	5	5	1			1		1	1	6
12	188	5	3	4	5	5	5	5	5	5	4	5	5	5	3	5	3	4	4	3	5	5	5	5	4	2	5	3	4	1	4	1	4	3	1	3	4	4	5	5	5	1	2		1		1	1	6
12	189	5	5	5	5		5	4	2	1	1	2	4	5	4	5	5	5	4	4	3	3	4	4	5	4	5	4	5	5	5	5	5	5	3	4	4	5	5	5	5	3	3		2		1	1
12	190	4	1	2	1	5	5	5	5	4	4	5	2	4	4	4	4	4	4	4	4	4	4	4		4		4		4		4		4	2	4	4	4	4	4	4	4			1				7
12	193	5	1	5	4	5	4	3	3	4	3	2	3	3	3	5	2	3	4	3	4	4	4	3	5	2	5	2	5	2	4	2	4	2	2	2	3	1	5	4	4	2	2		1		1	1	7
12	196	4	2	3	3	1	5	3	5	4	4	4	5	4	3	4	1	2	1	1	5	5	5	5	5	1	5	1	5	1	4	1
12	197	5	6	4	4	5	5	4	3	3	3	4	4	4	3	5	5	5	5	4	2	3	3	3	5	3	5	3	5	3	4	2			4	3	3	4	5	5	3	2	2		2		1	1	7
12	198	5	1	5	5	5	5	5	5	5	5	1	5	5	5	5	5	5	5	5	3	4	1	2	5	3	5	4	5	3	5	3	5	2	4	5	5	5	5	5	6	1	2		3		1	1	4
12	199	4	5	3	2	2	1	4	1	2	5	5	5	5	5	5	5	5	5	5	5	5	5	5	5	3	5	3	5	3	5	3	5	3	5	2	3	4	4	5	3	1	2		1		2	1	6
12	200	5	1	5	5	5	4	4	4	5	5	2	4	5	4	5	4	4	5	4	5	5	5	5	5	2	5	3	5	2	5	2	5	3	4	3	4	4	5	5	3	2	2		1		1	1	6
12	201	5	1	2	5	5	4	5	5	5	5	1	5	5	5	5	4	5	5	4	5	5	5	5	5	5	5	4	4	5	5	5	5	5	5	5	5	5	5	5	5	1	2		1		1	1	7
38	1241	4	2	4	5	5	4	4	3	2	5	4		5	2	5	5	5	4	5	5	5	5	5	3	2	3	2	3	3	3	2	3	2	2	2	3	4	4	5	3	3	2		2		1	1	6
38	1242	4	1	3	4	5	4	5	3	4	3	1	4	4	2	5	4	4	4	4	4	4	4	4		2		3		2		2		4	4	2	1	4	4	4	4	1	2		1		1	1	7
38	1243	4	3	4	4	4	3	4	4	4	4	2	4	4	4	4	4	4	4	4	3	3	3	3	4	2	4	2	5	2	5	3	5	2	3	3	4	4	5	5	4	1	2		1		1	1	5
38	1244	2	4	5	4	5	4	5	2	5	4	1	3	3	4	5	5	5	3	4	5	5	1	2	4	1	4	1	4	1	4	1	5	4	1	2	4	4	5	5	5	2	2		3		2	1	4
38	1245	4	1	1	1	4	4	4	4	4	4	1	1	1	4	4	4	4	4	4	4	4	4	4	4	1	4	1	4	1	4	1	4	1	1	1	4	1	4	4	4	1	2		3		2	1	3
38	1246	4	4	4	4			2	2	1	3	4	3	5	5	3	3	3	2	2	5	5	5	5	5	1	4	1	4	2	4	1	5	2	2	2	4	3	4	4	6	2	2		3		1	1	4
38	1247	4	3	4	4	4	4	4	4	4	4	2	4	4	4	4	3	4	3	4	5	5	4	3	4	1	5	1	5	2	4	1	5	3	1	3	4	4	4	4	4	2	2		1		1	1	6
38	1248	4	2	4	5	5	4	5	4	5	4	1	5	5	5	5	5		5	5	4	4	5	5	5	1	5	2	5	2	5	2	5	3	2	3	5	5	4	5	6	2	2		1		2	1	6
38	1249	5	1	5	5	5	5	5	5	5	5	1	5	5	5	5	5	5	5	5	5	5	5	5											1	5	5	5	5	5	5	1	2		4		2	1	1
38	1250	4	4	5	5	5	5	5	4	5	5	5	5	5	5	5	5	5	5	5	5	5	5	5		5		5		5		5		5	4	4	5	5	5	5	5	4	2		1		2	1	7
38	1251	4	3	4	2	5	5	5	5	5	3	3	3	4	4	5	5	5	4	5	4	4	4	5	5	1	5	1	5	2	5	3	5	3	2	1	4	4	5	5	4	4	2		2		2		5
38	1252	4	3	4	5	5	3	4	4	5	2	2	4	4	5	5	5	5	5	4	3	3	2	2	4	2	5	4	5	2	5	2	4	3	5	3	4	3	4	4	3	3	2		4		1	1	7
38	1254	5	5	5	5	5	4	4	4	5	4	1	5	5	4	5	4	5	4	4	4	4	4	4	5	1	5	1	5	1	5	1	5	1	1	1	2	3	4	5	4	2	2		1		1	1	7
38	1256	4	1	5	5	5	5	5	5	5	5	1	5	5	5	5	4	4	4	4	5	5	4	5	4	1	4	2	5	1	4	1	5	4	4	1	4	4	4	4	6	2	2		4		1	1	6
38	1257	5	1	4	4	4	4	4	5	6	5	2	3	5	6	6	4	4	4	4	5	5	4	4	5	2	5	2	5	3	5	3	5	3	2	2	3	4	4	4	4	2	2		1		1	1	7
38	1258	5	3	1	2	1	4	2	3	4	2	4	2	1	1	1	1	1	1	1	4	4	4	4	3	3	4	3	4	3	4	3	4	3	1	1	4	2	5	2	3	3	2		3		2	1	3
38	1259	4	1	4	4	4	3	4	4	4	4	2	4	3	5	5	2	4	3	4	2	5	4	5		4		5		4	5	3	5	3	3	1	3	3	4	4	4	2	2		1		1	1	7
38	1260	4	1	5	5	5	4	5	4	5	6	1	5	5	5	5	3	4	3	4	5	5	5	5	4	2	5	5	5	3	5	3	5	3	1	2	3	2	5	5	5	2	2	kontraktowy			1	1	7
38	1261	5	2	3	4	5	5	4	5	4	3	1	3	3	4	3	3	2	3	3	5	5	5	4	5	2	5	5	3	2	4	2	5	3	1		2	3	4	4	4	2	2		1		1	1	7
38	1263	3	5	5	5	5		4	4	5	4	2	4	4	4	4	3	3	3	3	4	5	5	4	4	1	5	3	4	2	4	2	4	4	1	1	3	4	4	5	6	2	2		1		1	1	6
38	1264	5	1	1	5	5	5	5	5	5	5	1	5	5	4	5	4	3	2	3	5	5	5	4	4	1	5	1	4	1	4	1	2	1	1	1	1	2	4	4	6	4	2		1		1	1	7
38	1265	4	4	3	4	4	2	4	4	2	1	2	3	2	4	4	1	1	2	2	5	5	5	5		2	5	5		1	1	1	1	1									2		1		1	1	7
38	1267	5	2	3	4	4	3	4	2	2	4	3	3	3	5	5	1	3	3	3	4	4	5	4	5	4	5	5	5	2	5	2	5	3	1	2	4	3	4	4	3	3	2		1			1	6
38	1270	4	3	4	4	4	2	3	2	2	1	3	2	1	3	4	1	3	4	2	5	5	5	5	2	1	4	1	4	1	4	1	4	1	1	1	1	4	3	3	3	3	2		1		2	1	7
38	1272	4	4	4	4	5	3	4	4	4	4	3	3	4	4	4	4	4	4	3	3	3	3	3	4	3	4	3	4	3	3	3	4	3	2	3	4	4	4	4	4	3			4		1	3	7
38	1273	4	2	3	4	5	4	4	4	4	4	1	4	4	4	3	3	3	4	4	5	5	5	5	4	3	4	3	4	3	4	3	4	3	4	2	4	4	4	4	4	2	2		1		1	1	7
38	1274	5	1	5	5	5	5	4	4	5	5	1	5	4	5	4	4	4	4	4	4	4	4	4	5	3	5	4	5	4	5	4	5	4	2	3	4	5	5	5	4	2
38	1275	5	2	5	5	5	5	5	5	5	5	1	5	5	5	5	3	5	4	5	3	3	4	3	5	3	5	3	5	3	5	2	5	5	2	4	5	5	5	5	6	1	2		3		1	1	4
38	1276	4	4	4	3	4	4	4	3	4	3	4	3	2	4	5	4	4	4	3	5	5	5	5	5	1	5	3	5	2	5	2	5	1	2	1	3	3	4	4	3	3	2		1		1	1	6
38	1277	4	2	5	3	3	5	5	5	4	5	2	5	4	5	5	3	4	4	4	2	3	3	3	5	2	5	3	5	3	5	2	5	1	2	1	3	3	4	4	4	2	2		1		1	1	6
38	1278	5	2	5		4	5	5		4	3	1	3	5	2	2	3	2	2	1	1	1	2	3	6	3	6	3	6	3	6	3	6	3	1	2	3	4	5	5	5	2	2		1		1	1	6
38	1279	5	2	4	5	5	3	5	2	5	2	2	5	5	5	5	4	4	4	4	5	5	5	4	5	1	5	3	5	2	5	2	5	2	1	1	1	2	4	5	3	1	2		1		1	1	5
