# Supplementary material for: Nurses and physicians attitudes towards factors related to hospitalized patient safety
Source: PLoS One. 2021 Dec 7;16(12):e0260926. doi: 10.1371/journal.pone.0260926 (PMC8651112; doi:10.1371/journal.pone.0260926)
Supplement: S2 Data — (XLSX) [file pone.0260926.s002.xlsx]

## Sheet: Arkusz1
id_ankiety	id_szpitala	id_pielegniarki	a_1_1	a_1_2	a_1_3	a_1_4	a_1_5	a_1_6	a_1_7	a_1_8	a_1_9	a_1_10	a_1_11	a_1_12	a_1_13	a_1_14	a_1_15	a_1_16	a_1_17	a_1_18	a_1_19	a_1_20	a_1_21	a_1_22	a_1_23	a_1_24	a_1_25	a_1_26	a_1_27	a_1_28	a_1_29	a_1_30	a_1_31	a_1_32	a_2	a_3	a_4_1	a_4_2	a_4_3	a_4_4	a_4_5	a_4_6	a_4_7	a_4_8	a_4_9	a_5_1	a_5_2	a_6	a_7
	20	1846	1	4	1	2	3	1	2	1	1	1	2	1	3	3	4	3	3	1	3	4	3	1	1	3	1	3	2	1	2	3	2	3	4	3	3	1	3	3	3	3	4	2	3	2		3	3
	20	1847	2	3	2	3	3	2	2	2	2	3	2	2	3	2	3	2	2	1	4	4	2	1	1	3	2	1	4	1	2	1	4	3	3	2	3	2	3	3	3	2	2	3	2	2		3	3
	20	1848	2	4	1	4	3	3	4	2	1	2	3	1	1	2	4	4	1	1	4	4	3	1	1	4	3	3	2	4	4	3	3	3	4	2	3	1	3	2	3	4	2		2	2		4	3
	20	1849	4	2	2	3	1	2	2	2	3	3	3	1	1	2	4	3	2	2	3	4	3	3	2	3	2	2	2	3	2	2	3	3	3	2	3	2	3	3	2	3	1	3	3	1	2	3	2
	20	1850	4	3	2	3	3	2	2	2	2	2	2	2	2	2	3	2	2	2	2	3	2	2	3	3	3	3	1	3	3		3	3	3	3	3	3	3	3	3	3	3	3	3	2		4	3
	20	1851	2	3	2	2	2	2	2	3	1	1	3	1	2	2	4	4	4	1	4	4	3		1	4	3	3	1	2	2	3	1	1	3	3	2	1	3	3	3	2	3	3	3	2		3	3
	20	1852	4	2	2	3	1	2	2	2	3	3	3	1	1	2	4	3	2	2	3	4	3	3	2	3	2	2	2	2	2	2	3	3	3	2	3	2	3	3	2	3	1	3	3	1	2	3	2
	20	1853	4	3	1	4	3	3	3	1	2	1	2	1	1	1	1	1	2	1	3	4	2	1	2	2	3	3	1	1	3	3	1	3	3	2	3	1	1	1	1	2	1	2	3	1	2	4	2
	20	1854	4	4	4	4	4	4	4	4	4	4	4	4	4	4	4	4	4	4	4	4	4	4	4	4	4	4	4	4	4	4	4	4	4	3	4	4	4	4	3	4	4	4	4	2		3	4
	20	1855	3	3	3	3	2	2	3	3	1	3	3	1	3	3	3	4	3	1	3	4	3	3	3	3	2	3	3	3	3	3	3	3	3	2	3	2	3	2	3	3	3	3	3	2		2	3
	20	1856	1	3	1	3	3	1	1	1	1	1	3	1	3	1	3	3	1	1	3	3	1	1	2	1	1	3	1	1	3	2	1	1	3	1	2	1	2	1	1	2	2	2	1	1	1	3	2
	20	1857	3	3	2	3	2	3	3	2	1	3	2	2	3	3	4	1	2	1	3	4	3	2	2	3	4	3	4	3	3	3	4	3	3	2	4	1	3	2	3	3	3	4	4	2		4	3
	20	1858	4	4	1	1	1	1	4	2	1	1	1	1	3	1	1	2	3	1	1	2	3	1	1	2	1	2	1	1	2	3	2	1	3	1	2	1	3	1	1	1	2	1	1	2		2	3
	20	1859	2	4	1	3	1	1	3	1	1	1	2	1	3	2	3	3	1	1	2	4	3	2	2	3	3	3	2	2	2	3	2	2	3	1	2	1	2	3	2	3	3	2	4	2		3	3
	20	1860	3	4	4	4	4	3	3	3	2	4	4	2	3	3	4	4	3	3	4	4	3	4	4	4	4	4	4	3	4	3	4	4	4	3	4	4	3	3	4	4	1	2	4	2		2	4
	20	1861	1	2	3	3	3	1	1	2	3	4	3	3	2	3	3	3	2	3	3	3	1	4	2	3	1	2	3	3	2	2	3	3	3	2	3	3	3	3	3	4	4	4	4	2		3	3
	20	1862	1	2	2	2	2	2	4	1	1	2	2	1	2	2	3	4	3	1	2	1	3	3	2	4	1	2	2	2	1	3	3	1	3	2	2	1	1	2	1	3	3	3	3	2		2	2
	20	1863	1	2	3	2	1	3	3	3	1	3	3	1	2	1	3	3	2	1	4	4	2	2	2	3	4	2	3	2	3	2	4	4	3	2	2	2	3	3	1	3	4	2	4	2		2	2
	20	1864	3	3	4	4	4	3	2	1	2	3	4	2	3	3	3	3	4	2	4	4	3	2	3	3	3	3	4	3	3	3	4	3	4	4	4	3	4	3	2	3	3	3	3	2		2	4
	20	1865	1	3	3	3	1	2	3	1	1	1	3	1	3	1	4	3	3	1	3	4	1	1	3	3	3	3	1	2	3	1	3	1	2	1	2	1	1	2	1	3	3	3	3	2		2	3
	20	1866	3	3	3	3	3	3	2	2	3	3	3	2	2	2	2	2	2	3	2	3	3	3	3	3	3	3	3	3	3	3	3	3	4	3	2	3	3	3	3	3	3	3	3	2		3	3
	20	1867	1	2	1	3	1	1	2	2	2	1	3	1	3	2	2	2	3	1	3	4	2	1	2	2	3	3	2	2	2	1	2	2	2	1	3	1	2	2	2	2	2	1	2	1	2	2	2
	20	1868	3	2	3	2	2	2	2	1	1	2	3	1	2	1	3	1	1	1	3	1	2	3	2	1	1	2	1	2	1	2	2	1	2	1	1	1	2	2	3	2	3	3	1	1	2	3	3
	20	1869	1	3	4	4	3	2	3	2	2	4	3	3	3	3	4	3	3	2	4	4	3	3	3	4	3	3	3	3	3	3	3	1	3	3	3	2	3	4	3	3	2	3	4	1	2	2	3
	20	1870	1	3	4	4	3	2	2	2	2	4	3	3	3	3	4	3	3	2	4	4	3	3	3	4	3	3	4	2	3	3	3	1	3	3	4	3	3	3	3	3	2	3	4	1	2	3	3
	20	1871	1	1	1	3	1	1	1	2	1	1	2	1	1	1	3	4	2	1	3	3	1	1	1	3	1	1	1	2		1	2	1	2	1	2	1	3	1	1	3	1	1	1	2		2	1
	20	1872	1	3	1	3	2	2	3	2	1	2	2	1	2	1	3	3	1	1	2	4	1	1	2	2	1	2	1	2	2	1	1	2	2	1	1	1	1	1	1	3	1	1	3	1	1	2	1
	20	1873	1	3	2	2	2	2	3	2	1	3	3	1	3	1	4	2	2	2	4	3	3	1	2	3	2	3	2	2	2	2	2	2	3	2	1	2	3	2	1	3	2	2	2	2		3	3
	20	1874	3	3	4	3	4	3	3	3	2	4	3	3	3	3	4	3	3	3	4	4	2	3	3	3	3	3	2	3	4	3	4	3	3	3	3	3	3	4	3	4	4	3	4	2		3	3
	20	1875	1	2	3	2	2	2	3	3	1	3	3	2	3	2	3	3	2	2	3	3	3	3	2	3	1	2	3	2	2	2	3	3	3	2	2	2	3	3	2	3	3	3	3	2		3	3
	20	1876	3	2	3	3	3	2	1	2	1	3	2	1	1	3	4	3	1	3	2	3	1	2	3	2	1	2	3	2	1	1	3	3	3	2	2	3	3	3	3	2	1	3	3	2	3	2	2
	20	1877	2	2	2	3	2	1	2	3	1	3	2	4	3	3	4	4	4	4	3	4	2	1	1	4	1	2	1	2	1	1	2	2	3	3	2	2	1	1	1	4	2	2	3	1	2	2	3
	20	1878	2	3	2	2	3	1	2	1	1	3	2	1	3	2	3	3	2	3	2	4	2	2	3	3	2	2	3	3	2	3	1	2	3	2	3	2	3	3	1	2	1	2	3	2		3	3
	20	1879	2	2	3	3	2	1	3	1	2	3	2	2	2	1	4	3	1	2	3	4	2	2	3	3	2	2	3	3	2	2	4	2	2	1	2	2	3	3	1	3	2	3	3	1	2	3	2
	20	1880	2	3		4	4	4	3	4	3	4	3	1	3	1	4	4	3	4	4	4	3	3	3	4		3	4	3	4	3	4	2	3	3	3	3	4	3	3	3	3	3	3	2		2	3
	20	1881	2	3	1	3	1	1	3	1	1	2	3	1	2	2	4	3	1	2	3	4	3	2	2	4	2	2	3	4	2	2	4	4	2	3	3	3	2	3	1	3	2	3	3	1	2	3	2
	20	1882	3	3	3	3	3	3	3	3	3	3	3	2	3	3	3	3	2	3	3	4	4	2	3	3	3	3	4	3	3	3	3	3	3	3	3	3	3	3	3	3	3	3	3	2		3	3
	20	1883	3	2	3	3	3	2	2	4	3	3	3	3	3	3	4	4	3	3	4	4	2	3	3	3	3	3	4	3	3	2	2	4	3	3	3	3	3	3	3	3	3	3	3	2		3	3
	20	1884	3	2	3	3	3	3	2	3	3	3	3	3	3	3	3	3	3	2	3	3	2	3	3	3	3	3	3	3	3	2	2	3	3	3	3	3	3	3	3	3	3	3	3	2		3	3
	20	1885	4	1	4	3	3	2	2	3	1	4	4	1	2	2	4	4	2	4	4	4	2	4	4	2		2	4	3	4	1		4	3	3	4	3			3	3	3	3	3	2		2	3
	20	1886	3	2	2	3	2	2	2	2	3	3	3	2	2	2	3	3	2	2	3	3	2	2	2	3	3	2	2	2	3	2	3	2	3	3	3	2	2	3	3	3	2	2	2	2		3	3
	20	1887	3	3	3	3	3	2	3	3	2	3	3	2	3	3	3	3	3	2	3	4	3	3	3	3	3	3	2	3	3	2	3	2	3	2	3	3	3	2	2	3	2	3	4	2		2	3
	20	1888	2	3	3	2	2	3	2	3	2	4	3	3	3	2	3	2	2	2	3	4	3	4	3	2	2	3	3	3	3	2	3	3	3	2	2	2	3	3	2	4	4	3	3	2		2	3
	20	1889	1	2	2	2	2	2	2	2	1	1	3	1	2	1	2	2	1	2	2	3	2	1	2	1	2	2	3	2	2	2	3	2	3	1	1	2	3	2	1	1	1	1	1	1	1	4	2
	20	1890	4	4	4	4	4	3	3	3	2	4	3	2	3	2	4	4	4	4	4	4	3	3	3	3	2	3	4	4	3	3	4	3	3	3	3	4	3	3	3	4	4	2	4	2		3	3
	20	1891	3	3	2	4	4	2	3	4	1	4	1	1	3	3	4	3	3	3	3	3	3	2	2	3	3	3	3	3	2	3	3	3	3	3	3	3	3	3	4	4	4	4	4	2		3	4
	20	1892	2	3	4	4	4	4	3	4	3	4	3	3	4	4	4	3	4	3	3	4	3	4	4	4	3	3	4	4	3	3	3	3	3	2	3	3	3	3	3	3	3	3	3	2		4	3
	20	1893	3	3	4	3	3	3	3	2	3	4	3	3	3	3	4	4	3	2	4	4	3	4	3	4	4	3	4	4	4	3	3	4	3	3	3	3	3	3	3	3	3	4	4	2		2	3
	20	1894	3	3	3	3	3	3	3	1	1	4	4	1	2	1	4	4	3	1	4	4	3	2	3	3	1	3	3	3	4	3	4	3	3	2	3	2	3	3	1	3	2	3	3	2		2	3
	20	1895	1	3	3	2	3	3	3	1	1	4	3	1	3	2	4	3	2	1	2	4	3	3	3	3	3	3	4	2	3	3	4	4	3	3	3	1	2	3	3	3	1	2	4	2		1	3
	20	1896	2	2	3	3	3	2	3	1	1	4	4	2	2	2	4	3	1	2	2	4	1	2	2	3	3	2	3	1	3	1	3	1	2	2	2	2	1	3	1	2	2	3	2	2		2	3
	20	1897	1	1		1	2	1	2	1	2	3	1	2	1	1	4	4	1	1	4	4	1	1	1	4	1	3	4	3	1	1	4	1	3	1	1	1	1		1	2	2	3	3			2	2
	20	1898	3	3	2	3	2	2	2	2	2	2	2	2	2	3	3	3	2	2	3	3	2	2	2	2	2	2	2	2	2	2	3	2	3	2	3	3	3	3	3	3	4	3	4	1	1	4	3
	20	1899	1	1	1	3	3	2	3	1	1	3	3	1	1	2	4	3	3	1	3	4	1	2	1	2	2	1	1	1	1	1	1	1	2	1	2	1	3	3	2	2	1	1	2	1	2	2	3
	20	1900	1	3	3	3	2	2	3	2	1	4	3	1	3	2	4	3	3	2	3	4	3	4	2	3	3	4	4	2	3	4	4	3	3	1	4	2	3	4	3	4	4	4	4	2		3	3
	20	1901	1	2	1	2	2	2	2	1	1	2	2	1	1	1	4	2	1	2	2	2	1	2	1	1	1	2	2	2	1	1	2	2	3	2	3	3	2	2	1	3	3	4	3	1	1	2	3
	20	1902	1	3	3	2	2	2	2	1	1	2	3	2	2	2	3	2	1	1	3	3		1	1	3	2	2	2	3	3	1	3	3	3	2	3	2	3	3	1	3	3	2	3	1	1	3	3
	20	1903	4	3	2	3	3	2	3	2	1	2	3	1	2	3	4	3	3	1	4	4	2	3	2	4	3	3	2	2	3	2	3	1	3	1	3	1	2	2	3	3	3	3	3	1	1	3	2
	20	1904	1	2	2	3	3	2	2	2	2	3	2	1	2	2	3	2	2	2	2	4	2	2	3	3	2	3	1	2	2	2	2	1	3	2	3	3	4	3	3	4	4	3	4	1	1	3	3
	20	1906	1	3	3	4	3	3	2	2	1	3	2	1	2	3	4	3	2	2	2	4	1	3	3	3	1	3	3	2	2	2	1	1	2	2	3	2	3	2	3	3	4	3	3	1	2	3	2
	20	1907	1	2	3	3	3	1	3	1	1	3	3	1	3	2	3	2	2	3	3	4	3	1	2	3	1	3	1	3	2	2	3	3	3	2	3	3	3	4	1	4	3	3	4	1	1	4	2
	20	1908	4	3	4	4	3	3	3	2	1	4	4	1	3	4	4	3	3	2	4	4	2	4	3	3	3	3	3	4	3	1	3	2	3	2	3	2	3	2	2	4	1	3	3	1	2	2	3
	20	1909	1	3	4	3	3	3	1	3	1	4	3	1	1	1	4	3	3	3	4	4	1	4	1	4	3	4	3	3	3	1	4	1	3	2	4	3	3	3	2	4	4	4	4	1	1	4	2
	20	1910	3	3	3	3	3	2	2	3	2	3	3	1	2	2	3	3	1	3	2	3	3	2	3	3	3	3	3	2	2	2	3	2	3	2	2	3	3	3	3	3	3	3	3	2		2	3
	20	1911	1	3	3	2	1	2	3	1	1	3	3	1	3	3	3	2	2	1	3	3	2	3	2	1	3	3	4	2	2	3	2	1	2	2		2	3	2	2	3	3	3	3	2		2	2
	20	1912	1	2	2	2	2	2	3	1	1	3	1	1	1	1	3	2	1	2	2	3	1	1	1	3	2	2	1	2	3	1	2	1	2	2	3	2	2	1		2	2	2	2	1	1	2	1
	20	1913	2	3	3	3	3	3	2	2	2	4	4	1	3	3	3	3	3	3	2	4	1	4	2	3	3	3	2	2	3	1	3	1	3	2	2	3	3	3	3	3	3	3	3	1	1	2	2
	20	1914	2	3	2	3	1	1	3	1	1	2	3	1	3	2	3	3	3	2	3	4	3	2	3	3	3	2	3	2	3	3	3	3		1	2	3	2	2	2	3	3	3	2	1	1	3	2
	20	1916	2	4	4	4	4	4	3	3	4	4	4	4	4	2	4	4	3	3	3	4	4	4	4	3	4	4	4	3	3	4	4	4	3	3	3	3	3	2	2	4	3	3	4	2		3	3
	20	1917	1	1	3	1	2	2	3	1	1	4	3	1	1	3	3	4	2	2	1	3	4	4	3	4	3	2	2	3	3	1	3	4	3	2	3	3	3	3	1	3	3	4	4	2		4	2
	20	1918	2	3	4	3	3	3	2	3	3	4	4	1	3	3	3	3	3	3	3	4	3	4	2	2	2	3	1	2	2	3	3	3	3	3	3	3	3	3	1	3	3	3	4	2		3	3
	20	1919	3	3	3	3	3	3	3	2	2	3	3	2	2	3	4	3	3	3	4	4	2	4	4	4	3	3	2	3	3	2	2	2	3	3	3	3	3	3	3	3	3	3	3	2		2	2
	20	1920	3	2	3	2	2	3	3	3	2	3	3	1	3	3	3	3	3	3	2	3	3	3	3	3	3	3	4	3	3	3	3	2	3	3	3	3	3	4	3	4	3	3	4	2		3	4
	20	1921	2	2	3	3	2	2	3	2	3	3	3	2	2	2	3	3	2	1	3	3	2	3	3	3	1	3	3	2	3	2	3	3	3	2	3	1		1	2	2	1	2	2	1	2	3	2
	20	1922	2	2	3	3	2	2	3	2	2	3	3	2	3	2	3	2	2	2	3	3	3	4	3	3	1	3	3	2	2	3	2	3	3	2	4	1	3	2	2	3	1	2	2	2		3	2
	20	1924	3	4	4	4	3	3	4	3	4	4	4	4	4	3	4	4	3	3	4	4	4	4	4	4	3	3	4	3	3	3	3	4	3	3	4	3	3	3	4	2		2	3	2		4	3
	20	1927	2	1	1	1	1	1	1	1	1	2	1	1	1	1	3	1	1	1	1	4	1	1	1	3	1	1	3	2	1	1	3	1	1	1	1	1	1	1	1	1	1	2	1	1	1	2	2
	20	1928	3	3	3	2	2	2	2	3	2	3	2	2	2	2	3		2	2	3	3	2	3	2	2	2	2	4	3	2	2	3	3	3	3	3	3	3	3	2	2	3	4	4	2		3	3
	20	1929	3	3	4	4	3	4	4	3	3	4	4	3	4	3	4	3	3	4	4	4	4	4	4	4	3	3	3	3	4	4	3	4	4	3	4	3	4	3	3	3	4	2	3	2		4	4
	20	1930	3	3	3	3	1	1	3	3	3	3	3	3	3	1	4	3	3	1	3	4	1	3	1	4	1	3	1	3	3	2	3	1	3	3	3	1	1	1	3	3	3	3	3	2		2	3
	20	1931	3	3	4	3	3	3	3	3	2	4	3	2	3	2	3	4	3	2	3	3	2	3	3	4	3	3	2	3	2	2	3	2	3	2	3	3	3	3	2	3		3	3	2		3	3
	20	1932	3	3	3	3	3	3	2	3	2	3	3	2	2	2	3	3	2	2	2	3	2	2	3	3	3	2	2	2	3	2	3	2	3	3	3	3	3	3	3	3	3	3	3	1	3	2	2
	20	1933	1	4	4	2	4	1	2	4	4	1	1	3	1	1	4	1	4	1	2	2	2	1	1	3	3	3	1	2	1	3	4	1	3	2		1		2	3	3	2	4	4	2		3	3
	20	1934	3	3	3	4	3	3	3	4	3	4	4	3	3	3	3	4	4	3	4	4	4	4	3	3	3	3	3	4	3	3	3	3	2	3	4	3	4	3	3	4	4	3	4	2		2	3
	20	1935
	20	1936	1	2	3	2	3	2	2	3	3	4	3	3	3	3	2	3	3	3	4	4	4	3	3	2	1	3	3	2	3	3	3	3	3	2	4	3	3	3	2	3	3	2	3	2		3	2
	20	1937	1	3	2	2	2	3	3	3	4	4	3	2	4	3	4	3	3	3	3	4	4	3	3	1	1	3	3	3	3	4	3	3	3	2	4	3	3	3	2	3	3	3	4	2		3	2
	20	1938	4	3	3	3	3	2	3	4	4	4	4	2	3	3	4	3	3	2	3	4	3	4	3	3	3	3	2	2	3	3	2	2	4	4	3	3	3	3	3	4	4	3	4	2		3	3
	20	1939	2	3	3	3	3	3	3	3	1	3	3	1	3	3	3	3	3	3	3	4	4	3	3	4	3	3	4	3	3	3	3	3	3	3	3	3	3	3	1	3	3	3	2	2		2	2
	20	1940	4	3	3	3	4	3	3	1	1	4	3	1	3	2	3	3	2	4	3	4	3	3	3	3	3	4	3	3	4	3	4	3	3	2		3	3	4	2	3	2	2	3	2		2	3
	20	1941	3	3	4	4	3	3	3	3	3	3	3	3	3	3	3	3	3	3	4	4	3	3	3	3	2	3	4	3	3	3	4	3	4	3	4	3	3	3	2	4	4	3	3	2		3	3
	20	1942	4	3	3	3	4	3	3	4	3	3	3	3	3	1	4	3	3	3	4	4	3	3	3	1	1	3	2	3	3	1	3	3	3	3	3	3	2	2	3	4	4	4	4	2		2	3
	20	1943	3	3	4	4	3	3	3	3	3	3	3	3	3	3	3	3	3	3	4	4	3	3	3	3	2	3	3	3	2	3	3	3	4	3	4	3	3	3	2	3	3	3	3	2		3	3
	20	1944	4	2	2	2	2	2	2	3	4	1	2	1	1	1	4	3	3	1	3	4	1	2	1	3	2	3	1	3	2	1	4	2	3	2	3	1	3	3	1	2	2	2	2	2		3	3
	30	2783	3	3	2	3	3	3	4	2	1	2	3	1	3	1	4	4	4	1	3	4	4	1	1	1	3	4	4	3	3	3	4	2	3	2	3	2	3	3	1	2	1	1	1	1	3	3	2
	30	2785	1	2	1	3	2	3	2	1	1	1	1	1	2	1	4	4	2	1	4		1	1	2	1	1	2	4	4	1	3	4	4	3	2	4	1	2	2	1	2	1	2	4			3	2
	30	2786	3	3	3	3	3	3	3	2	2	3	3	2	3	3	3	3	2	3	3	3	3	3	3	3	2	3	3	3	2	3	3	3	3	2	3	3	3	3	3	3	3	3	3	2		3	3
	30	2787	4	1	1	3	1	2	3	1	1	3	2	1	3	1	4	3	1	1	3	4	2	3	2	3	2	3	3	2	2	3	2	1	3	1	3	1	2	2	1	3	1	1	3			3	2
	30	2788
	30	2789	3	3	2	3	3	3	3	1	1	3	3	1	4	1	3	2	1	1	3	3	3	3	1	3	1	3	4	3	1	3	4	1	3	2	3	1	2	3	1	3	2	3	2	2		4	3
	30	2790	2	3	1	2	3	1	3	1	1	1	1	1	2	1	4	4	3	3	2	3	3	1	1	2	2	3	3	2	3	3	4	2	1	1	1	1	2	2	1	2	1	1	1	1	2	3	2
	30	2791	3	3	1	3	2	2	2	1	1	1	1	1	1	1	4	4	1	1	4	4	1	1	1	1	1	2	4	2	4	1	4	1	3	1	2	1	3	3	1	2	1	2	1	1	1	3	2
	30	2792	2	3	3	2	2	3	3	2	1	2	3	2	3	2	3	3	3	2	3	3	3	2	2	3	3	3	3	3	2	3	3	2	3	2	3	3	3	3	2	3	3	3	2	1	1	3	3
	30	2793	3	4	2	3	3	3	4	3	1	3	3	2	4	2	4	3	3	2	4	4	4	3	3	3	3	4	4	4	3	4	4	4	3	3	2	3	1	1	3	2	3	3	1	2		4	3
	30	2794	2	4	1	3	1	2	3	1	1	1	2	1	4	1	3	2	3	2	2	3	4	1	2	2	2	3	4	2	2	3	4	3	3	2	3	1	2	3	2	3		2	2	2		3	2
	30	2795	3	3	2	3	1	1	3	1	1	1	2	1	1	1	4	1	3	1	2	2	2	1	1	2	1	2	1	1	2	2	1	1	4	1	3	3	3	3	1	3	4	1	4	2		1	2
	30	2796	3	2	1	1	2	1	1	1	1	2	2	1	1	3	4	4	1	3	3	3	1	1	1	2	2	2	4	3	3	1	1	3	3	1	3	1	1	1	1	3	1	1	1	1	2	2	1
	30	2797	3	4	1	2	2	3	3	1	1	1	3	1	3	1	3	3	2	1	2	3	3	2	2	3	3	3	4	3	3	3	2	4	3	3	1	1	3	3	3	2	1	2	1	2		1	3
	30	2798	1	1	1	3	2	1	1	1	1	1	3	1	1	1	4	3	1	1	1	1	1	1	1	1	1	1	4	1	1	1	4	3	1	1	1	1	1	1	1	3	1	1	3	1	1	2	1
	30	2799	3	2	1	1	2	4	2	2	1	1	1	1	3	2	1	3	2	1	3	4	3	1	1	4	1	3	4	1	2	3	4	3	3	1	3	2	2	3	4	3	2	3	2	1	1	4	1
	30	2800	2	1	3	3	1	1	2	2	1	3	2	1	1	1	3	3	1	2	3	4	3	1	1	3	1	1	4	4	2	1	3	4	3	1	3	1	3	2	1	2	3	3	2	1	1	3	2
	30	2801	3	3	4	4	4	3	4	3	1	4	4	1	4	3	4	3	3	3	4	4	4	4	3	4	3	3	4	3	3	3	4	4	4	3	3	3	3	4	2	4	4	1	4	2		3	4
	30	2802
	30	2803	4	3	1	2	2	1	4	1	1	2	2	1	4	2	4	2	1	2	4	2	3	2	1	2	1	3	4	3	2	3	4	1	4	2	3	2	4	4	3	3	2	2	3	2		4	3
	30	2804
	30	2805
	30	2807	2	4	2	4	2	3	4	2	1	2	2	1	3	2	3	3	3	2	3	3	3	2	2	2	2	3	3	3	2	3	4	1	3	1	3	2	3	3	1	2	4	3	1	2		2	2
	30	2808	3	4	3	3	3	3	3	2	1	4	3	1	3	3	4	3	3	3	4		3	4	3	4	3	4	4	3	3	3	3	4	4	3	3	3	3	3	2	4	3	1	4	2		3	4
	30	2810
	30	2811	2	3	4	4	4	3	3	1	1	3	4	1	3	3	4	3	2	3	4	3	2	4	3	3	2	2	3	4	4	3	4	4	4	2	3	3	3	3	2	4	4	3	4	2		3	4
	30	2758	3	2	3	3	3	3	2	2	3	3	2	2	2	3	3	3	2	3	3	3	2	4	3	3	3	3	3	3	3	2	3	2	3	3	3	3	3	3	2	3	3	3	3	2		4	3
	30	2759	3	3	3	3	3	3	3	2	2	3	3	2	3	3	3	4	3	2	3	3	2	2	3	3	2	3	3	3	2	2	3	2	3	2	3	2	3	3	3	3	2	3	2	1	2	3	3
	30	2760	3	3	3	3	3	3	3	1	1	3	3	1	3	3	3	3	3	3	1	3	3	2	3	3	3	3	3	3	3	1	4	3	3	1	3	3	3	3	1	3	1	3	3	2		3	3
	30	2761	4	3	3	4	3	3	2	1	1	4	4	1	3	1	4	3	2	3	4	4	3	3	3	3	3	3	4	3	3	3	4	3	3	2	3	3	3	3	1	2	3	3	2	2		3	3
	30	2762	3	2	3	3	2	2	2	3	2	4	3	2	2	3	2	3	3	2	3	3	3	4	2	3	3	3	4	3	2	2	1	1	3	3	4	2	3	3	3	4	3	3	3	2		4	3
	30	2763	2	3	1	3	3	2	2	1	2	4	2	2	2	2	4	2	2	3	2	3	2	4	3	3	2	2	3	3	2	2	3	2	3	3	3	2	2	2	2	2	2	2	2	2		2	3
	30	2764	3	3	1	1	2	1	4	1	1	2	3	1	4	1	4	4	1	2	3		3		1	3	3	2	4	3	3	2	1	4	2	2	1	2	2	3	1	2	1	3	3	1	2	3	1
	30	2765	1	3	2	2	4	2	2	2		4	3	1	1	3	4	2	1	1	4	4	1	4	3	4	3	4	4	1	3	3	4	4	2	2	2	1	2	2	1	2	1	2	2	2		3	3
	30	2766	3	4	4	3	3	3	4	2	2	4	4	2	3	3	4	3	3	3	3	3	3	4	3	4	2	3	3	3		3	4	2	3	2	4	3	4	3	3	4	4	3	3			3	3
	30	2767	4	3	3	3	4		3	2	2	4	3	3	3	3	4	4	4		4	3	3	4	3	3	3	3	4	3		2	4	2	3	3	3		3	4	3	4		3		2		3	3
	30	2768	1	3	4	1	1	1	1	1	3	4	3	1	1	1	4	4	1	3	3	4	1	4	3	4	3	1	3	1	4	1	4	4	3	2	3	1	1	3	1	3	1	3	3	1	2	4	1
	30	2770	4	3	4	3	3	3	2	2	2	4	4	2	3	2	3	3	3	4	4	3	3	3	3	3	3	3	3	4	3	2	2	3	3	2	3	3	3	2	1	2	1	1		2		2	4
	30	2771	3	1	1	4	4	3	1	1	1	1	1	1	1	1	4	3	1	3	4	4	1	1	1	3	1	1	4	3	1	1	4	1	3	2	3	3	3	1	1	3	1	3	3	1	2	2	2
	30	2772	4	3	2	1	1	2	3	1	1	3	3	1	1	1	4	3	1	1	3	4	1	3	1	3	1	1	4	3	1	1	4	1	3	2	2	1	3	1	1	2	1	1	1	1	2	2	3
	30	2773	3	4	4	4	3	3	4	4	3	4	3	3	4	3	4	3	2	2	4	3	3	4	3	4	3	3	4	4		3	4	3	4	3	3	4	4	3	3	4	3	3	3	2		3	4
	30	2774	3	3	3	4	3	3	3	2	3	4	3	2	3	2	4	4	3	3	3	3	3	4	3	3	3	3	4	3	2	3	4	3	3	2	3	3	3	3	3	3	3	3	3	2		3	3
	30	2775	3	3	1	2	1	1	2	3	2	3	3	2	2	2	4	3	3	3	2	3	2	2	2	3	3	2	4	3	1	2	3	3	3	2	3	3	3	3	1	2	2	1	1	1	3	4	2
	30	2776	3	3	3	4	4	3	4	4	1	1	1	4	3	2	4	2	3	4	3	4		4	3	3	2	3	4	3	3	1	4	1	2	3	2	3	3	2	1	2	3	3	1	1	1	4	3
	30	2777	1		1	4		1	1	1	1		4	1	2	1	1	4	1	2	3	4	1	2	1	4	2	2	4	2		1	4	1	3	2	4	4	4	4	4	4	1	2	3	2		4	4
	30	2778	4	2	3	1	2	2	3	3	2	3	3	1	2	2	2	3	3	1	3	3	3	3	2	3	1	3	2	2	2	2	4	3	3	2	4	2	3	3	4	3	3	3	3	2		3	3
	30	2779	3	3	2	3	3	2	3	3	3	3	3	3	3	2	4	4	1	1	3	3	2	4	3	3	3	2	3	4	3	2	4	3	3	3	3	3	3	3	3	3	3	3	3
	30	2780	1	3	1	4	2	1	2	2	1	3	3	1	3	1	3	2	1	3	4		3	2	2	3	1	3	4	3	3	3	3	2	3	2	3	3	3	3	1	3	3	3	3	2		3	3
	30	2781	3	3	4	3	3	3	3	2	2	4	4	3	3	3	4	4	4			4		4	3	4	3	3	3	3			4	4	3	3	4				2		3	2					3
	30	2812	4	2	3	3	2	2	2	1	1	3	4	1	2	3	3	3	2	2	4	4	2	4	2	4	3	2	3	3	3	2	4	3	2	1	3	3	3	3	3	3	2			1	3	2	2
	30	2813	1	1	1	3	2	2	1	1	1	2	2	1	1	1	4	4	2	2	2	1	1	2	2	3	4	2	3	3	4	1	3	1	3	1	3	3	3	3	1	2	1	1	2	2		3	3
	30	2814	2	2	2	3	4	3	2	1	1	2	3	1	2	1	3	3	1	3	4	4	3	2	2	3	3	3	3	3	2	3	3	3	2	2	2	2	2	3	3	4	1	2	3	1	3	3	1
	30	2815	4	4		3	4	4	4	4	4		2	1	2	1	4	2	1	1	1	4	1	4	1	1	2	1	2	1	2	1	3	2	2	3	2	2	3	1	1	2	4	3	2	1	2	4	1
	30	2816	3	3	2	2	2	2	3	1	1	3	2	1	2	1	3	2	2	1	3	3	3	4	1		2	3	2	3	2	3	4	2	2	2	2	2	2	2	2	3	2	2	2	1	3	4	2
	30	2817	3	3	2	2	2	3	2	1	1	3	2	1	2	1	4	3	1	2	4	4	3	3	3	4	1	2	3	2	2	1	2	3	3	2	1	2	1	3	2	3	1	1	1	1	2	3	3
	30	2818	2	3	4	3	3	3	4	1	1	4	4	1	3	3	4	4	2	2	3	4	3	4	3	4	3	4	3	3	4	3	3	2	2	2	2	2	4	3	3	3	2	1	1	1	1	3	3
	30	2819
	30	2820	2	3	2	3	1	1	3	1	1	2	1	1	4	2	4	3	1	1	4	4	3	4	3	4		3	2	3	2	3	2	2	2	2	1	1	1		3	3	3	3	3	1	2	4	2
	30	2821	1	3	2	3	3	2	3	1	1	3	2	1	3	2	4	3	2	3	3	3	2	3	2	3	3	3	3	3	3	2	3	3	2	2	3	3	3	2	2	3	3	2	2	2		2	3
	30	2822	1	3	2	3	3	3	3	3	2	3	3	2	3	2	4	4	3	3	4	4	3	4	3	4	4	3	3	4	4	3	4	3	3	2	3	3	3	3	3	3	1	2	1	2		4	3
	30	2823	1	1	1	1	1	1	2	1	1	1	1	1	1	1	1	3	1	1	1	1	1	1	1	1	1	1	1	1	1	1	1	1	3	2	1	1	1	1	1	3	1	1	3	1	3	1	1
	30	2824	3	2	2	3	4	3	3	4	4	3	3	4	3	3	4	4	2	4	4	3	2	3	3	4	3	3	3	4	4	2	3	3	1	1	2	1	1	2	1	3	1	1	3	1	3	3	1
	30	2825
	30	2826	4	3	3	3	4	3	3	2	2	3	3	2	2	2	4	3	3	2	3		2	3	2	2	2	3	3	2	1	2	4	4	3	2	3	2	3	3	3	4	3	3	3	2		2	3
	30	2827	2	3	3	3	2	3	2	1	1	4	3	2	1	2	3	2	1	1	3	4	2	4	2	4	2	2	4	3	3	2	3	2	3	2	3	2	3	3	2	2	2	3	3	1	2	3	2
	30	2731
	30	2732	3	3	1	1	1	3	1	1	1	1	3	1	1	1	2	4	3	1	4	4	4	1	1	1	1	3	4	4	3	4	4	1	4	2	4	1	1	4	1	4	4	3	1	1	1	2	3
	30	2733	1	3	1	3	3	2	3	4	4	3	4	1	2	2	4	3	3	3	4	3	3	2	1	1	1	1	2	1	2	1	1	1	1	1	1	1	1	2	1	2	1	3	3	1	1	3	2
	30	2734	3	3	3	4	3	2	3	1	1	4	4	1	3	2	3	3	3	2	3	4	3	3	4	3	3	4	3	3	3	3	4	2	3	3	4	3	4	4	3	4	3			2			3
	30	2735	1	3	3	4	1	3	3	1	1	3	3	1	3	3	4	3	3	2	4	3	3	3	3	3	2	4	3	1	2	3	4	2	1	1	3	2	3	3	1	4	2	2	2	1	2	4	1
	30	2736	3	3	3	4	4	4	3	4	3	4	4	2	4	4	3	3	3	3	3		2	4	4	4	3	4	4	4	3	3	4	4	4	3	4	3	3	4	3	4	4	4	3	2		3	3
	30	2737	4	2	1	3	3	1	2	1	1	3	1	1	2	1	4	3	1	1	4	4	1	4	1	1	1	1	4	2	1	1	4	1	1	1	3	2	3	1	1	3	3	1	2	1	1	1	2
	30	2738	3	3	3	4	4	3	3	2	1	4	4	2	3	3	4	4	3	4	4	3	3	4	3	3	3	3	3	3	3	3	3	3	3	3	3	3	3	3	3	3	3	3	2	2		3	3
	30	2739
	30	2740	1	3	1	2	2		3	1	1	3	1	1	1	1	4	2	1	2	2	4	2	1	1	2	2	3	3	2	1	2	4	1	3	2	2	2	1	3	1	3	2	3	3	1	2	3	2
	30	2741	1	3	3	4	4	3	3	1	1	4	4	2	3	2	4	4	2	2	2	2	3	4	3	4	3	3	3	3	3	3	4	2	3	2	3	3	3	3	4	4	3	3	3	2		3	2
	30	2742	2	3	1	4	3	2	2	1	1	3	2	1	2	2	3	3	2	1	2	1	2	2	2	2	2	2	3	2	2	2	1	1	2	2	2	2	2	2	1	3	2	3	2	2		2	2
	30	2743	3	3	1	4	1	1	2	1	1	3	1	1	1	1	1	2	2	1	2	4	2	1	1	2	1	2	4	4	1	1	4	4	1	1	2	1	1	3	1	3	2	2	3	1	2	2	2
	30	2744	2	2	2	1	2	2	2	2	1	2	1	1	2	2	4	4	2	2	3	4	2	2	2	3	3	3	4	3	3	3	4	2	2	1	4	3	3	3	1	4	4	4	4			4	3
	30	2745	2	4	3	4	3	3	4	3	1	4	3	1	4	3	4	3	3	2	4	4	4	4	3	3	3	4	4	4	3	4	4	3	2	3	4	4	4	3	3	4		3		1	3	4	2
	30	2746	2	3	1	2	3	4	1	1	1	3	4	1	2	3	4	4	1	3	4	4	1	1	2	4	4	1	4	4	4	1	4	3	1	2	1	2	1	1	3	4	1	1	4	1	1	3	2
	30	2747	2	2	1	4	4	2	1	1	1	2	2	1	1	1	4	4	1	1	4	4	1	3	2	4	2	2	3	3	3	1	4	3	2	1	3	2	1	3	1	3	3	3	3	1	3	1	1
	30	2748	2	1	1	2	1	2	3	1	1	3	2	1	2	2	3	2	2	1	2	3	2	2	2	3	2	2	2	2	1	2	2	1	2	2	3	3	3	2	1	2	3	3	1	1	3	3	2
	30	2749	2	1	2	2	2	3	1	2	2	2	1	1	2	2	2	2	2	3	4	3	4	4	2	4	2	3	3	4	2	3	4	3	3	3	3	3	3	3	3	3	3	3	2	2		3	3
	30	2750	3	3	1	3	3	2	1	1	1	3	1	1	1	1	3	3	1	1	3	3	1	1	1	2	1	1	1	1	1	1	1	3	2	1		1	1	1	1	2	1	1	1	1	1	4	2
	30	2751	4	3	2	3	3	2	2	2	2	3	3	1	2	3	4	4	3	3	4	4	2	2	2	3	2	3	4	3	2	3	4	3	3	3	3	3	3	3	1	4	1	3	3	2		3	3
	30	2752	4	3	4	3	3	1	3	1	1	3	4	1	3	1	3	1	3	1	3	3	3	3	1	3	3	3	3	3	1	3	2	3	1	1	2	2	2	1	1	4	1	1	1	1	3	1	3
	30	2753	1	3	1	3	4	1	3	1	1	2	1	1	2	3	3	3	1	4	3	3	3	3	3	3	3	3	4	3	1	3	4	3	3	2	3		3	3	1	3	1	2	1	1	3	3	1
	30	2754	4	3	3	4	4	2	3	2	2	3	3	2	3	2	4	4	3	3	4	4	3	3	3	4	2	3	3	3	2	3	4	3	3	2	3	3	3	3	2	4	3	3		2		4	3
	30	2755	1	2	2	2	2	2	2	1	1	3	2	1	3	2	3		3		2	4	3	3	2			3	3	3		3	3	1	1	2	2		3		2	3	2	3		1	3	3	2
	30	2756	1	3	1	1		1	2	1	1	2	1	1	1	2	1	4	1	1	4	4	3	3	1	1	3	4	4	4	3	3	4	1	3	2	3	3	3	2	4	2		3	4	1	1	4	1
	30	2757	2	4	3	4	4	4	3	3	3	3	4	2	3	3	4	4	4	2	3	4	4	2	3	4	2	3	4	3	4	3	4	1	3	2	3	3	3	3	3	3	2	3	4	1	1	2	2
	15	1357			4	3	3	2	1			4	2	1	1	2	3	3	2	3	3	4	1	4	3	3	1	1	3	3	2	1	4	3	4	3	3	3	1	2	1	1	2	2	1	2		3	3
	15	1358	2	3	3	2	3	2	3	2	1	4	1	1	3	2	3	2	3	2	3	3	3	4	3	4	3	4	4	3	3	3	3	4	3	3	2	3	2	3	3	3	3	3	2	2		3	3
	15	1359	3	3	4	2	3	2	3	3	1	4	1	1	3	3	4	2	4	3	2	2	3	3	3	1	1	3	2	2	2	3	4	4	4	3	4	3	4	4	3	3	4	4	2	2		3	3
	15	1360	4	4	4	3	3	3	3	4	3	4	3	2	3	3	4	3	3	3	4	3	3	4	4	4	3	4	4	3	3	3	3	3	2	3	4	4	4	4	4	4	4	4	4	2		2	3
	15	1361		3	3	2	2	3	3	1		4	4	1	2	3	4	3	3	1	3	3	3	4	3	3	2	3	4	3	3	3	4	4	3	3	3	3	3	3	3	3	3		1	2		1	4
	15	1362	2	2	3	2	2	2	2	2	2	1	2	2	2	2	1		1	1	2	2	1	2	2	2	1	1	1	1	1	1	2	2	2	2	1	1	2	2	2	2	4	4	1	2	1	2	2
	15	1363	2	2	1	3	3	2	1	3	3	1	3	2	1	3	2	2	1	1	3	2	4	2	4	2	4	2	4	4	4	3	2	3	1	3	4	3	4	4	2	3	4	4	1	2	1	3	3
	15	1364	3	2	3	1	2	1	3	1	1	4	2	1	1	1	3	4	1	1	1	4	1	3	1	1	3	3	1	2	2	1	4	2	3	2	3	3	3	3	2	2	1	2	1	2		2	3
	15	1365	3	2	2	2	1	2	1	1	1	2	1	1	1	1	2	2	1	1	3	3	1	3	1	3	1	2	3	2	2	1	1	1	2	2	3	1	2	3	2	3	3	3	1	2		1	2
	15	1366	4	4	4	3	2	3	4	4	1	4	4	3	3	3	3	4	4	2	3	3	3	4	3	3	3	4	4	3	3	3	4	4	3	3	3	3	3	3	3	3	3	3	1	2		2	4
	15	1367	3	3	4	3	2	2	3	3	3	4	2	3	2	1	3	1	2	2	2	3	3	4	2	1	2	2	2	2	3	1	3	4	3	3	2	2	1	1	2	2	2	3	1	2		2	2
	15	1368	1	3	3	3	4	4	4	2	1	3	2	1	3	3	4	2	3	3	3	4	2	3	2	3	1	3	1		2	3	1	1	3	1	3			3	3	3	3	3	1		3	3	3
	15	1369		3	3	3	3	1	1	3	2	4	3	2	2	3	4	4	2		3	3	2		3		4	2		2	1	2	3	3	3	3	3	3	3		3	3	3	3	2	2	3	3	3
	15	1370	4	3	4	4	4	3	2	1	1	3	4	3	2	3	3	3	2	3	1	2	2	4	3	2	1	1	2	3	2	2	3	3	4	3	3	3	3	3	2	3	2	1	2	2		3	3
	15	1371	2	2		2	3	3	3	4	3	4	4	3	3	4	3	3	3	3	3	3	2	3	3	3	2	3	3	3	3	4	3	4	1	3	3	4	3	3	3	3	3	3	2	2		3	3
	15	1372	3	3	1	2	3	1	1	3	1	4	3	1	1	1	4	3	1	1	2	2	1	2	1	2	1	1	1	2	1	1	1	2	2	1	1	1	2	2	1	2	2	2	1	1	1	4	2
	15	1373	2	3	3	1	1	3	3	1	1	3	1	1	1	1	3	4	1	1	3	3	1	4	3	3	3	3	2	3	3	1	1	2	3	1		1	3	1	1	2	1	3	1	2		2	2
	15	1374	1	3	1	2	3	4	3	1	1	3	3	1	4	3	4	4	3	1	3	4	3	3	2	3	1	3	4	3	3	1	3	3	4	2	3	1	3	4	1	1	1	3	1		3	3	3
	15	1375	1	1	1	1	1	1	1	1	1	1	1	1	1	1	4	3	1	1	3	3	1	1	1	1	1	1	1	1	1	1	4	1	2	1	1	1	1	1	1	1	1	1	1	1	1	2	1
	15	1376	1	2	1	2	2	1	3	1	1	3	2	1	1	1	4	4	1	1	3	3	1	4	2	2	1	2	1	2	2	1	1	1	3	2	1	2	2	2	3	2	1	2	1	2		3	3
	15	1377	4	3	4	4	4	2	1	1	1	3	3	1	1	3	4	4	1	3	4	3	2	3	3	4	4	1	4	3	4	1	4	1	3	2	4	3	2	4	3	4	2	1	1	2		2	3
	15	1378	3	2	2	2	1	1	3	1	1		1		1	1		3	2	1	2	4	1	3	1	2	1	2	1	2	1	1	4	1	3	1		1	2	3	1	1	3		1	1	2	4	2
	15	1379	4	3	3	3	1	2	2	2	2	3	3	2	1	1	4	3	1	1	3	4	1	4	2	3	1	1	2	2	1	1	4	2	3	2	3	1	1	2	2	2	3	3	1	2		3	3
	15	1380	3	4	3	4	4	3	3	3	3	4	4	2	3	3	4	3	3	3	3	4	3	4	3	3	1	3	1	3	2	3	4	3	3	3	3	1	3	3	3	4	4	3	1	2		3	3
	15	1381	3	4	4	3	3	3	3	1	1	4	3	2	3	3	4	4	3	1	3	4	4	4	3	3	3	4	1	1	1	3	4	3	3	3	4	1	3	3	3	3	3	3	3	2		3	3
	15	1382	3	3	3	4	2	3	3	3	1	3	3	2	3	2	3	3	3	2	2	3	3	3	3	3	3	3	3	3	2	2	4	3	3	2	3	3	3	3	1	1	1	2	1			3	2
	15	1383	3	4	3	4	3	4	3	3	1	3	3	1	3	3	3	4	4	2	4	3	4	4	3	4	3	4	4	4	3	4	4	4	4	2	3	2	3	3	2	2	3	3	2	2		3	3
	15	1384	2	2	2	2	1	1	1	2	1	3	1	1	2	1	4	2	2	1	2	4	1	3	3	2	1	1	2	2	1	1	4	1	2	1	3	1	2	3	2	1	3	3	1	2		2	2
	15	1385	3	3	3	2	3	2	2	2	2	3	1	2	2	3	3	2	3	2	3	3	3	4	2	3	3	3	1	3	3	3	4	2	4	3	3	3	4	3	2	3	3	1	1	1	1	3	2
	15	1386	1	3	3	3	2	3	3	2	1	3	3	2	3	3	3	3	2	3	3	4	3	4	3	4	3	3	4	4	3	3	4	4	3	2	4	3	3	4	2	3	3	2	2	2		4	3
	15	1387	2	2	2	1	1	1	2	2	1	3	1	1	2	1	4	3	3	1	3	3	2	2	2	1	1	2	1	2	1	2	1	3	2	2			2	2	1	1	2	1	1	1	1	3	2
	15	1388	3	3	3	2	2	2	2	2	2	3	2	1	3	3	3	3	3	2	2	4	3	3	3	3	2	3	3	3	2	3	4	1	3	1	3	2	2	3	3	3	3	3	3	2		3	3
	15	1389	4	3	4	4	3	3	4	2	3	4	4	1	4	4	4	4	4	2	4	4	4	4	4	4	3	4	4	4	4	4	3	2	4	2	4	3	3	3	3	3	1	1	1	2		3	4
	15	1390	3	2	2	2	2	1	1	1	1	2	2	1	2	2	3	3	2	1	2	3	3	2	2	2	1	2	2	2	1	1	4	1	2	2	3	1	2	3	3	3	3	1	1	2		3	3
	15	1391	4	3	2	3	1	1	2	3	2	3	1	3	2	1	4	1	3	1	1	4	4	2	1	4	1	2	2	3	1	2	4	4	3	2	2	1	2	3	3	3	1	1	1	1	2	3	2
	15	1392	1	2	1	2	1	2	1	1	3	3	2	2	2	3	4	4	1	1	3	1	2	2	2	1	1	2	2	1	3	1	2	2	1	1	1	1	2	2	1	1	1	2	1	1	2	1	1
	15	1393	2	2	2	3	1	1	2	2	2	2	2	1	2	1	3	3	1	1	2	2	2	1	1	2	1	2	2	1	1	1	2	1	2	1	3	1	2	1	1	1	3	3	1	1	3	2	1
	15	1394	2	3	1	3	1	2	3	1	2	2	2	2	3	2	3	3	1	1	4	4	3	3	3	3	2	3	2	3	2	4	4	1	2	2	3	2	3	4	3	2	3	3	1	1	1	4	2
	15	1395	2	3	2	1	2	2	2	2	2	3	2	2	2	2	3	2	2	1	2	2	2	3	2	2	2	2	2	2	1	2	1	1	2	2	3	1	3	2	2	2	2	2	1	1	3	3	2
	15	1396	3	3	2	3	3	1	3	1	2	3	3	2	2	1	4	3	1	1	3	4	3	2	1	3	3	2	1	3	3	3	1	1	3	2	3	1	3	3	1	2	3	2	1	2		2	2
	15	1397	3	1	3	2	1	3	2	3	1	3	1	1	3	3	4	1	1	1	4	4	3	3	1	4	3	3	3	4	3	1	4	1	2	2	2	1	2	3	2	2	1	2	2	1	3	2	1
	15	1398	2	3	3	1	1	2	2	2	1	3	4	2	2	4	2	2	2	1	3	3	2	3	1	3	2	2	4	2	2	2	2	4	3	2	3	1	3	3	1	1	3	3	1	2		3	3
	15	1399	2	3	3	3	3	3	3	1	3	4	3	2	3	3	4	3	3	3	3	3	3	3	3	3	3	4	4	3	4	3	4	2	4	3	4	3	3	3	3	3	4	4	1	2		2	3
	15	1400	2	3	2	3	1	1	3	3	2	3	3	2	3	1	4	3	2	1	3	4	3	3	3	1	1	3	3	3	1	3	4	1	3	2	3	1	3	2	2	3	2	4	1	2		2	3
	15	1401	3	4	4	4	3	3	3	3	2	4	4	1	3	2	3	2	2	2	2	2	2	4	2	3	2	4	4	4	2	2	3	3	4	3	3	3	3	3	2	2	2	2	2	2		3	3
	15	1403	1	3	3	2	2	3	3	1	1	3	4	2	3
	15	1404	1	3	1	1	3	1	1	3	1	1	2	1	1	2	3	1	1	1	3	4	2	1	1	2	2	1	4	2	4	1	2	2	3	2	4	2	3	2	3	4	1	1	2	2		3	3
	15	1406	2	4	3	4	4	3	4	3	4	4	3	3	4	2	4	3	3	2	2	4	4	4	3	4	4	4	3	2	4	4	2	2	3	2	2	1	3	3	3	3	3	2	1	2		2	2
	15	1407	1	3	1	2	2	1	3	2	2		3	1	1	2	4	2	3	1	2	3	2	2	1	2	2	3	2	3	3	1	4	3	3	3	3	1	3	3	2	3	4	3	1	1	1	3	3
	15	1408	1	1	3	2	3	1	3	4	1	3	1	1	4	3	4	1	3	3	3	3	3	3	3	3	3	4	4	3	4	3	3	1	4	3	3	3	4	4	3	4	3	3	1	2	2	3	4
	15	1409	1	3	2	2	1	1	4	3	3	4	2	3	3	3	3	3	1	4	4	3	3	4	4	4	1	3	4	3	1	3	4	1	3	2	3	1	2	2	3	1	1		1	2		2	2
	15	1410	3	3	2	2	2	1	2	1	1	3	3	1	2	1	4	2	1	3		3	2	3	3	3	3	2	2	2	2	2	4	1	3	2	3	3	3	3	3	3	2	3	1	1	2	4	1
	15	1412	1	1	3	2	3	2	3	1	1	3	1	1	4	3	3	1	3	2	2	3	3	3	3	3	3	4	4	3	4	3	3	1	3	3	3	3	4	4	3	4	4	4	1	2		3	4
	15	1413	1	4	4	4	4	3	4	2	1	2	1	1	4	3	4	4	4	3	4	4	4	3	3	4	3	4	4	4	3	4	4	2	4	2	4	4	3	4	4	4	2	3	2	2		4	3
	15	1414	1	2	1	4	3	1	2	1	1	1	2	1	2	1	2	1	2	2	2	3	2	1	2	3	2	2	3	3	2	2	4	3	3	2	2	2	1	3	1	3	3	1	1	1	1	2	3
	15	1415	1	2	1	1	1	1	1	1	1	2	1	1	1	1	3	2	1	1	2	3	1	3	3	1	1	1	1	1	1	1	1	1	1	1	1	1	1	1	1	1	1	1	1	1	1	3	1
	15	1417	2	2	3	4	4	3	4	1	1	4	4	2	1	1	3	4	2	2	3	3	4	4	3	3	2	3	3	4		3	4	2	3	3	4	4	4	4	4	4	1	4	1	2	2	1	4
	15	1418	1	2	3	4	1	1	3	1	2	4	3	1	1	1	4	2	2	2	4	4	2	4	1	3	1	3	4	4	3	3	2	1	3	1	3	4	3	3	3	1	4	4	1	2		3	3
	15	1419	2	2	2	2	3	2	2	2	1	3	2	1		2	3	3	1	3	3	4	3	3	1	2	1	2	2	2	2	1	2	1	2	2	3	2	3	3	2	3	2	3	1	1	1	3	2
	15	1420	2	4	3	3	3	1	3	2	2	3	3	2	3	2	3	3	3	2	3	4	3	4	3	3	2	3	3	3	3	3	4	2	3	2	3	3	3	3	3	3	4	2	1			2	3
	15	1421	1	2	2	1	1	2	2	1	1	3	2	1	1	1	4	4	2	1	2	4	1	3	3	3	1	2	1		3	1	1	1	3		4	1	3	1	1	1	1	1	1	1	1	2	2
	15	1422	4	4	4	4	4	3	4	4	4	4	4	4	3	2	3	3	1	1	3	3	2	3	2	3	3	2	2	3	3	2	3	1	3	3	3	2	3	4	3	3	3	4	1	2		3	3
	15	1423	1	3	3	4	3	3	3	2	4	4	4	1	3	3	3	3	2	3	3	4	3	4	3	4	2	3	3	3	3	2	4	3	3	2	3	3	3	3	1	3	3	3	3		3	2	3
	15	1424	3	3	3	3	3	4	4	3	3	4	3	2	3	3	4	3	2	2	4	4	3	4	3	4	3	3	3	4	3	3	3	1	3	3	3	3	4	3	4	3	3	4	1	2		3	3
	15	1425	3	1	3	3	3	2	3	1	1	4	3	1	1	3	4	3	3	3	1	4	1	4	1	2	1	1	1	3	3	3	4	1	1	1	1	2	1	1	1	3	3	3	3	1	3	3	2
	15	1426	2	3	1	1	1	1	3	1	1	3	1	1	1	1	4	3	3	1	3	3	3	4	1	2	1	3	3	3	3	2	1	4	3	1	4	1	3	1	2	1	3	4	1	1	1	2	2
	15	1427	2	3	4	2	3	3	3	3	3	3	3	2	3	2	4	3	3	1	3	4		4	2	2	2	2	2	3	3	3	3	3	3	2	3	2	2	3	2	2	3	3	4	1	1	3	3
	15	1428	2	3	3	4	2	2	3	1	1	3	2	1	3	3	3	2	2	1	3	4	3	3	2	4	1	3	1	3	3	3	4	1	3	2	3	2	3	3	2	3	1	2	1	2		3	3
	15	1429	1	4	4	4	3	4	3	2	1	4	4	2	3	2	4	4	3	3	4	4	3	4	3	4	3	3	4	3	3	2	4	3	4	3	4	4	3	3	3	4	4	4	2	2		3	4
	15	1430									2	3	3	2	3	3	3	4	2	3	3	2	3	4	3	4	2	2	3	4	3	3	3	3	3	3	2	3	3	3	3	3	3	2	1	1	2	2	3
	15	1431	1	3	2	2	2	2	1	1	1	3	1	1	2	3	4	2	2	1	2	4	2	4	2	3	1	2	1	1	1	1	4	1	2	2	3	2	3	2	2	2	2	3	1	2		2	2
	15	1432	2	3	3	2	2	3	3	1	1	3	1	1	3	2	4	2	3	1	3	4	3	4	2	3	2	3	2	3	2	3	4	2	3	2	3	2	3	3	3	3	2	3	3	1	1	3	2
	15	1433
	15	1434
	15	1435
	15	1436
	15	1437
	15	1438
	15	1439
	15	1440
	15	1441
	15	1442
	19	1740	1	2	1	2	2	1	2	2	1	3	2	1	2	1	3	3	2	1	3	4	2	2	1	2	2	2	2	1	2	2	3	3	2	2	3	1	3	3	1	2	2	1	1	1	2	3	2
	19	1741	1	3	1	3	2	1	3	1	1	3	1	1	3	1	4	4	3	1	3	4	2	2	1	3	1	3	1	3	2	2	3	3	2	1	3	2	2	1	2	2	2	2	1	1	2	2	1
	19	1742	4	3	3	3	3	3	3	2	1	3	2	1	2	3	3	2	2	3	3	3	3	3	3	3	2	3	3	2	2	3	3	3	3	2	3	3	3	3	2	3	2	3	3			3	3
	19	1743
	19	1744	1	3	1	3	1	3	3	1	1	2	2	1	3	2	3	3	3	1	2	3	3	2	1	2	1	3	1	2	3	2	2	3	3	1	2	2	2	3	3	3	1	3	1	1	2	3	2
	19	1745	1	3	2	3	2	1	2	1		2	2	1	2	2	4	2	2	2	3	4	2	3	1	1	2	3	1	1	3	2	3	2	2	1	3	3	2	1	1	2	1	2	1	1	1	3	2
	19	1746	1	2	1	1	1	1	2	1	1	2		1	1	2	2	2	1	1	3	4	2	2	1	4	2	2	1	3	2	2	3	2	1	1	3	3	3	3	1	1	1	3	1	1	2	3	2
	19	1747	3	3	3	4	4	2	3	3	3	4	4	3	3	4	4	3	2	3	4	4	3	4	4	4	2	3	4	4	4	3	3	4	4	3	4	4	3	4	3	4	4	3	4	2		4	4
	19	1748	2	3	1	3	3	1	2	1	1	2	2	1	3	1	3	2	3	1	3	4	1	3	1	4	1	3	1	3	3	1	4	3	3	3	3	1	1	1	2	2	2	1	1	2		3	2
	19	1749	2	2	2	2	1	2	3	1	1	3	2	1	2	2	3	2	1	2	3	3	3	2	2	3	2	3	2	3	2	3	2	2	2	2	2	3	3	3	2	3	2	2	2	1	1	2	2
	19	1750	1	4	2	1	2	1	4	2	1	2	1	1	4	3	4	1	3	3	3	4	4	3	1	3	1	3	2	1	1	3	2	1	3	2	3	3	4	3	3	2	1	1	1	2		2	3
	19	1751	2	3	2	2	2	3	1	1	3	2	1	2	2	3	2	2	1	2	3	3	3	2	2	3	2	3	3	2	2	3	2	2	3	2	2	3	3		3	3	3	3	2	2		2	2
	19	1752	1	4	3	1	2	3	4	2	1	2	1	1	4	3	4		4	2	4	4	4	3	3		1	4	4	3	3	4	1	1	2	1	3	2	4		1	1	1	3	2	1	2	2	2
	19	1753	2	3	2	3	3		3	2	1	3	3	2	2	3	4	3	3	3	3	3	3	3	3	3	3	2	2	2	3	3	4	3	3	2	3	3	3	3	3	3		3	2	2			3
	19	1754	3	4	1	3	3	3	3	2	1	2	1	1	4	3	3	4	2	1	4	4	3	1	1	2	2	3	2	4	2	3	3	4	3	1	3	3	3	3	2	3	2	2	2	2		4	2
	19	1755	1	4	1	4	1	1	3	1	1	2	1	1	3	1	4	4	1	1	4		3	3	1	4	1	4	1	4	1	3	4	4	3	1	4	1	3	3	3	3	1		1	2		3	2
	19	1756	4	3	4	2	1	2	1	1	1	1	1	1	2	1	3	2	1	1	4	4	2	1	1	2	1	1	3	1	1	1	2	1	1	1	2	1	1	1	1	1	1	1	1	1	2	3	1
	19	1757	1	3	2	2	3	2	3	2	1	3	2	1	3	1	4	2	1	2	2	3	3	3	1	3	1	2	1	2	2	3	2	3	3	2	3	2	3	3	2	3	2	1	1	2		2	3
	19	1758	1	2	3	1	1	1	2	2	1	3	3	3	3	1	3	3	1	2	4	4	3	4	2	3	2	2	1	3	3	1	4	3	3	2	4	3	3	3	3	1	2	4	1	2		3	2
	19	1759	3	3	3	3	3	2	3	2	2	3	3	2	3	2	3	3	3	3	3	4	3	3	3	2	3	3	2	3	3	3	2	3	3	2	3	3	3	3	2	3	3	3	1	1	1	3	2
	19	1760	1	3	2	2	2	1	3	1	1	2	2	1	2	2	4	2	1	2	4	4	3	2	2	4	2	2	2	4	3	2	1	4	3	2	3	3	3	3	1	1	1	3	1	1	2	1	3
	19	1761	1	3	1	3	1	1	3	1	1	3	1	1	3	1	4	3	1	1	1	4	3	4	3	3	1	3	3	3	3	3	3	4	3	2	3	3	1	1	2	3	2	3	1	2		3	2
	19	1762
	19	1763	1	3	2	1	2	1	3	1	1	2	1	1	3	1	4	4	2	2	3	4	2	2	1	4	1	2	1	2	1	2	4	1	3	1	3	2	2	2	1	2	2	2	1	1	1	4	2
	19	1764	1	3	3	3	2	2	2	1	1	2	2	1	2	1	4	1	2	2	3	4	2	3	1	3	3	2	1	2	2	1	2	1	3	1	2	2	2	2	1	2	3	3	3	2		2	2
	19	1765	1	3	1	2	2	3	2	1	1	3	1	1	2	2	4	2	1	2	3	4	2	2	3	1	1	3	3	3	2	2	1	1	3	1	3	3	3	3	2	2	3	3	3			2	2
	19	1766	1	3	1	2	2	3	2	1	1	3	1	1	2	2	2	1	2	2	3	3	2	2	1	2	1	3	2	2	2	2	3	1	2	1	2	3	3	3	1	2	1	3	3	1	1	3	2
	19	1767		4	4	4	3	2	4	3	2	4	3	2	4	3	2	3	3	3	3	4	4	4	3	3		4	4	3		4		3	3	3	4		3	3	2	2	2	2	2			2	3
	19	1768	2	3	2	3	3	2	3	1	1	3	2	1	3	1	2	2	2	2	2	3	3	3	1	3	1	3	2	2	2	3	3	3	2	1	2	2		3	1	3	3	3	2	1	2	3	2
	19	1769	2	3	2	1	4	1	3	1	1	3	1	1	2	1	4	4	2	4	3	3	3	3	3	4	3	3	3	3	4	3	4	1	2	1	1	3	3	1	1	3	1	2	3	1	1	3	2
	19	1770	1	3	2	2	2	1	2	1	1	2	1	1		2	4	1	3	2	3	4	3	2	1	4	1	3	4	3	1	3	4	1	3	1	3	2	2	3	1	2	2	2	1	1	1	4	2
	19	1771	2	3	2	3	3	2	3	2	1	3	2	1	3	3	4	1	3	2	3	3	3	3	1	2	2	3	4	3	3	3	3	1	3	1	2	3	3	2	1	2	2	2	2	1	2	4	2
	19	1772	1	3	1	3	3	1	1	1	1	3	1	1	3	1	4	3	1	1	3	4	1	1	1	3	1	1	1	3	1	1	3	1	2	1	3	3	3	3	1	3	1	3	3	2		2	1
	19	1773
	19	1774	1	3	1	2	3	1	1	1	1	3	1	1	2	1	1	1	1	3	3	3	2	2	1	2	1	3	1	2	2	2	3	1	3	1	2	3	3	3	1	1	1	3	3	1	1	4	1
	19	1775	2	3	3	4	4	1	3	1	1	3	1	2	4	1	4	1	3	1	3	4	3	3	1	2	1	3	2	2	2	3	1	1	3	2	2	1	3	1	1	2	3	3	1	2	1	2	2
	19	1776	4	3	2	4	2	3	3	4	4	2	3	4	3	4	2	2	3	3	3	1	3	1	1	3	2	2	2	2	2	2	3	1	3	1	3	2	3	2	1	2	1	3	2	1	2	3	2
	19	1777	1	3	1	3	1	2	1	1	1	3	1	1	2	1	1	1	1		3	3	2	2	1	2	1	3	1	2	2	2	3	1	2	1	2	3	3	3	1	2	1	3	3	1	1	4	1
	19	1778	3	4	3	3	4	3	4	1	1	2	3	1	4	3	4	2	4	4	4	3	4	3	3	4	3	4	3	3	3	4	4	3	3	2	3	3	3	3	1	2	3	4	4	1	1	3	3
	19	1779	1	3	1	1	1	1	3	2	1	3	1	1	2	1	4	2	2	1	2	4	2	1	1	3	1	2	1	2	1	2	2	1	1	1	1	1	1	1	1	1	1	2	1	1	2	3	2
	19	1780	1	3	1	1	1	3	2	1	1	3	1	1	1	1	4	1	1	2	1	4	2	3	1	2	2	3	2	1	2	2	3	1	2	1	3	2	3	3	1	1	1	1	1	1	1	3	2
	19	1781	1	2	1	3	3	1	3	3	3	3	2	1	1	1	3	3	1	1	2	4	2	3	1	1	1		1	1	2	1	4	1	1	1	1	1		3	1	3	2	2	2	1	1	4	1
	19	1782	3		2	2	1	1	1	1	1	3	3	1	1	1	4	2	1	1	2	4	1	2	1	1	2	2	1	1	2	1	4	1	2	1	3	3	3	2	2	3	1	3	4	2		4	2
	19	1783	2	4	2	2	3	3	3	1	1	4	2	1	3	3	4	4	3	3	2	3	3	4	3	3	2	3	4	3	2	3	2	1	3	2	4	2	3	4	2	3	4	1	1	2		2	3
	19	1784
	19	1785	3	3	3	2	3	3	3	2	1	3	3	1	3	3	3	4	3	2	4	4	3	4	2	2	3	3	4	3	2	3	2	2	3	3										2		2	2
	19	1786
	19	1787	4	3	3	4	4	1	2	1	1	3	2	1	3	1	4	1	1	3	2	3	2	4	1	1	1	2	1	1	2	2	1	1	1	1	3	3	3	3	1	3	1	2	3	1	1	4	1
	19	1788	3	3	3	3	3	3	3	1	1	3	4	1	3	3	3	3	3	2	3	3	3	4	3	4	3	3	3	3	3	3	3	1	4	3	3	3	3	3	3	3	1	3	3	2		2	3
	19	1789	1	3	1	3	3	3	3	1	1	3	1	1	2	1	4	1	2	2	1	3	1	2	1	2	2	2	2	3	3	2	1	1	2	1	3	1	2	2	2	3	1	3	3	1	1	2	2
	19	1790	1	2	1	3	1	1	2	2	1	2	1	1	2	2	3	2	2	1	2	4	2	3	1	3	1	2	2	2	2	3	2	2	2	1	2	1	1	2	1	3	1	2	2	1	2	3	1
	19	1791	1	4	3	1	2	1	3	1	1	4	1	1	3	1	3	1	3	3	3	4	3	3	1	3	4	3	1	4	1	1	4	4	3	1	3	3	3	4	3	2		3	1	1	1	2	2
	19	1792	1	2	1	3	3	3	3	3	3	3	2	1	1	1	3	3	1	2	2	2	3	3	1	1	1	3	1	1	1	2	1	1	1	2	1	3	2	3	1	3	1	1	1	1	1	3	1
	19	1793	3	3	4	4	4	3	3	3	1	4	3	1	3	3	3	3	3	4	3	4	4	4	3	3	3	4	4	3	3	4	4	3	3	3	4	4	4	4	4	4	4	4	4	2		2	3
	19	1794	2	2	3	1	2	2	2	1	1	3	2	1	1	1	2	1	2	1	2	3	1	3	2	1	1	1	2	2	2	1	3	1	3	3	1	2	1	2	1	1	1	2	1			2	3
	19	1795	2	4	4	3		1	3	1	4	4	3	3	1	1	4	4	2	1	4	4	1	2	3	4	2	4	1	3	2	2	3	2	3	3	3	2	2	2	3	4	2	2	2	2		4	3
	19	1796	3		3	3	4	3	3	2	1	2	1	1	2	1	3	1	2	3	2	4	2	3	1	3	1	2	3	2	1	2	3	2	3	1	2	2	3	1	1	3		3	1	1	2	3	2
	19	1797	1	2	2	4	3	2	2	2	1	3	3	1	2	3	4	3	3	2	2	3	2	4	2	3	3	3	3	2	3	2	2	4	3	2	3	3	3	2	3	3	2	3	1	1	2	2	2
	19	1799	3	3	4	3	3	3	2	1	2	4	4	1	2	3	4	4	3	3	4		2	4	3	4	3	3	4	4	4	1	4	4	3	3	3	3	3	2	1	4	2	2	4	2		4	3
	19	1800	2	2	3	3	4	3	1	1	1	4	3	1	1	3	3	3	1	2	4	4	3	4	3	4	3	3	2	3	3	2	1	2	3	2	3	3	3	4	3	4	3	2	3	2		2	3
	19	1801	1	3	2	2	2	2	2	2	2	3	2	1	2	2	3	3	2	2	3	3	2	3	2	2	2	2	2	3	2	2	2	3	2	2	2	2	2	2	1	2	2	1	2	1	2	3	3
	19	1802	2	1	2	2	1	2		1	1	3	1	1	1	1	2	2	2	2	2		1	2	2	2	1	2	1	2	2	2	2	1	1	1	2	2	2	2	1	2	3	1	1	1	2	4	1
	19	1803	2	2	4	3	3	3	2	2	1	4	3	2	2	3	4	3	3	3	3	2	2	4	3	3	3	3	3	2	3	2	4	3	3	2	3	4	3	3	3	4	4	3	4	1	2	3	2
	19	1804	3	4	4	4	2	2	2	1	4	4	4	4	1	1	4	4	4	2	3	4	4	4	4	4	3	4	3	3	2	2	3	3	4	3	4	2	2	3	4	4	3	3	4	2		4	4
	19	1805	3	3	3	3	2	3	3	1	1	4	3	1	3	3	3	1	3	3	3	4	3	3	3	2	3	3	3	3	3	3	3	3	3	2	2	3	3	3	1	3	3	3	3	1	3	3	2
	19	1806	2		3	3	3	1	3	1	1	3	2	1	3	1	3	3	3	2	3	3	3	3	2	3	3	3	3	2	2	2	3	1	3	2	3	3	3	2	1	3	3	3	4	2		3	3
	19	1807	1	3	1	2	1	2	3	1	1	4	1	2	1	1	2	1	2	1	2	3	1	4	2	2	1	2	3	2	1	2	1	1	2	2	2	1	3	3	1	1	3	3	4	1	1	2	1
	19	1808	2	4	4	4	4	4	4	4	3	4	4	3	4	3	4	3	3	3	4	4	4	4	4	4	4	4	4	4	4	4	3	3	3	3	2	3	4	4	3	4	4	4	4	2		4	4
	19	1809	2	3	3	3	3	3	1	1	1	4	3	1	1	1	3	3	1	3	3	3	2	3	4	3	1	3	4	2	3	3	2	3	3	2	3	3	3	3	2	3	3	2	3	2		3	2
	19	1810	2	3	3	1	1	1	1	1	1	4	3	1	2	2	2	2	2	1	2	3	1	4	2	2	1	2	2	3	1	1	2	1	3	2	2	2	2	2	1	1	1	2	1	2		3	3
	19	1811	2	3	3	1	1	2	3	1	1	3	2	1	3	2	3	2	2	2	3	3	2	2	2	3	3	3	1	3	2	2	3	2	2	2	3	2	3	3	1	2	3	2	2	2		3	2
	19	1812	1	3		4	3	1	3	1	1	3	1	1	3	1	4	4	3	1	3	4	3	3	3	4	3	3	1	3	1	3	4	1	2	1	3	3	3	3	1	3	1	3	1	1	1		1
	19	1813	3	2	2	2	3	3	2	4	3	1	2	3	3	3	2	2	3	3	2	1	3	1	2	2	2	3	3	2	2	3	3	2	3	2	3	3	3	3	3	3	3	3	3	2		1	3
	19	1814	2	3	2	3	2	2	2	2	1	4	3	1	2	3	3	3	3	2	3	4	2	3	3	2	2	3	3	3	3	2	3	2	3	1	1	2	3	2	1	2	3	2	3	1	2	2	2
	19	1815	1	3	3	3	1	3	3	1	1	4	3	1	3	2	3	3	3	1	3	3	3	4	2	3	2	3	2	2	3	3	3	1	2	2	2	2	2	2	1	3	3	3	3	1	1	3	2
	19	1816	2	3	3	3	3	3	3	1	2	3	3	1	3	3	4	3	3	3	3	4	3	4	3	3	2	3	3	3	3	3	4	4	3	2	3	3	3	3	3	3	3	3	3	2		4	3
	19	1817	1	2	2	2	4	2	3	1	1	4	2	1	3	2	4	4	1	2	3	2	3	1	2	3	1	3	1	2	3	2	1	3	1	1	3	2	2	3	2	3	1	1		1	1	1	1
	19	1818	2	2	2	4	2	2	3	2	1	4	4	1	3	2	4	4	2	2	3	4	3	3	2	3	3	3	3	2	3	2	3	2	3	1	3	3	3	3	2	3	1	2	3	2		3	2
	19	1819	4	3	3	3	4		3	1	1	4	2	1	3	4	4	2	2	4	3		3	3	1	1	1	3			1	3	1	1	1	1	2	1	1	1	3	3	3	3	1	2	3	3	1
	19	1820	1	2	3	2	2	2	3	1	1	3	2	1	3	3	2	3	2	2	3	3	2	3	2	3	3	3	2	3	3	3	2	2	3	2	3	2	3	3	3	2	1	2	2	1	2	3	2
	19	1821	1	3	3	4	4		4	2	1	4	4	1	4	3	4	2	1	4	4	4	4	4	3	3	1	3	1	2	2	3	2	1	4	3	3	3	3	2	2	4	2	3	4	2		4	3
	19	1822	1	1	1	1	1	2	1	1	1	3	1	1	1	1	4	4	1	1	1	3	1	4	1	3	2	1	1	2	3	1	3	1	3	1	3	3	1	1	1	1	1	3	1	1	1	2	2
	19	1823	1	3	3	3	3	2	3	4	4	1	2	4	2	2	1	1	3	1	1	1	2	1	1	1	2	1	1	1	1	2	1	2			4	4	4	4	4	4		4	4			3	4
	19	1824	1	3	3	1	2	2	3	1	1	4	3	1	3	1	4	3	2	2	2	4	2	4	3	2	3	3	1	2	3	2	1	3	2	2	3	2	3	3	1	2	2	1	2	1	1		2
	19	1825	3	3	3	3	4	3	3	3	2	4	3	1	3	3	3	3	2	3	3	4	3	4	3	3	3	3	2	3	3	3	4	4	3	2	3	3	2	4	2	2	2	3	3	2		2	3
	19	1826	1	4	3	3	3	3	4	2	1	3	2	2	3	3	4	4	3	2	3	3	3	2	2	2	3	3	1	2	3	3	3	3	3	2	3	2	3	3	3	3	2	2	2	2		2	3
	19	1827	1	2	2	2	3	3	3	1	1			1	2	1	4	4	3	3	2	4	3	2	2	2	2	3	1	3	4	3	1	3	3	2	3	3	3	3	3	2	2	3	3	1	1	3	2
	19	1828	2	3		3	3	3	3	2	3	4	4	2	4	4	4	4	3	2		4	3	4	3	4	3	4	4	4	3	3	4	4	3	3	3	3	3	2	2	3	3	2	3				3
	19	1829	2	4	3	4	4	3	3	2	1	4	3	2	3	2	4	3	4	1	3	4	3	4	2	4	3	4	4	3	4	3	4	2	4	3	4	1	3		2	4	1		3	2			3
	19	1830	1	4	3	3	2	2	3	2	2	3	3	2	3	2	3	3	3	2	3	3	3	3	3	3	3	3	1	3	3	3	3	2	3	3	3	3	3	3	3	4	3	3	2	2		2	3
	19	1831
	19	1832	4	3	3	3	3	3	3	2	2	3	3	2	3	3	3	3	3	3	3	3	3	3	3	3	3	3	3	3	3	3	3	3	3	3	3	3	3	3	3	3	3	3	3	2		2	3
	19	1833	3	3	2	3	2	3	3	1	1		3	1	3	3	3	3	3	2	3	4	3	3	3	4		3	2	3	3	3	4	4	3	3	3	3	3	3	3	3	3	3	3			3	3
	19	1834	1	3	2	2	3	3	3	1	1			3	2	1	4	4	3	3	2	4	3	2	2	2	2	3	1	3	4	3	1	3	3	3	3	3	3	3	3	2	2	3	3	2		3	3
	19	1835	2	3	2	3	3	2	3	2	2	4	2	2	3	3	4	3	3	3	3	3	3		2	3	2	3	2	2	2	3	2	3	3	2	3	2	3	3	1	3	2	2	2			2	3
	19	1836	3	3	3	3	2	3	2	4	2	4	3	2	1	2	4	3	1	2	3	4	3	4	3	3	2	2	4	2	3	1	3	1	4	3	3	2	3	3	3	2	3	2	3	2		3	3
	19	1837
	19	1838
	19	1839
	19	1840
	19	1841
	19	1842	4	4	3	3	3	3	3	3	2	4	2	2	3	3	3	2	3	3	3	3	3	4	4	3	4	4	3	3	3	3	3	3	3	3	3	3	3	3	2	3	3	3	3			3	3
	19	1844	3	3	3	3	3	2	2	2	2	3	3	2	2	2	2	3	2	2	3	3	2	3	2	2	3	2	2	2	2	2	2	2	3	2	3	3	3	3	3	3	2	2	3	2		4	3
	19	1845	1	2	3	3	3	3	1	1	2	4	3	2	1	2	4	4	3	2	3	4	2	4	3	4	3	2	3	3	4	2	4	4	3	2	4	3	3	3	2	3	3	3	3	2		3	3
	31	2828	3	1	3	1	2	2	1	1	1	4	1	1	1	2	1	1	1	3	4	4	1	4	1	4	3	1	3	1	3	1	4	1	4	2	4	4	3	3	4	4	1		4	2		2	3
	31	2829	2	4	2	2	2	2	3	3	1	2	2	2	3	3	4	3	4	3	3	3	3	3	1	2	1	3	4	3	3	3	3	2	3	2	3	2	3	2	2	2	3	3	1	1	3	2	3
	31	2830	4	2	2	2	3	2	2	2	1	1	1	1	2	2	3	3	2	1	3	4	2	2	1	2	2	2	2	2	3	2	3	3	1	2	1	3	2	1	1	3	1	1		1	1	2	2
	31	2833	2	2	3	3	2	4	3	1	1	4	1	1	3	3	2	3	3	2	4	4	3	2	2	2	1	3	3	3	2	3	2	1	3	2	3	1	2	3	1	3	3	3	2	1	2	4	3
	31	2834	2	4	1	2	1	2	4	1	1	1	2	1	4	2	3	3	2	2	3	4	4	2	2	3	1	4	1	2	1	4	4	2	3	2	2	2	3	2	1	2	1	1	1	1	2	4	2
	31	2835	4	4	4	3	1	1	2	2	1	4	2	2	3	3	3	4	2	1	4	4	3	4	3	4	2	4	3	3	2	2		3	3	3	3		4	3	2	3	1	1		1		4	2
	31	2837	2	2	3	1	1	1	1	1	1	1	1	1	1	2	4	4	3	1	4	4	1	1	2	4	3	2	4	4	1	1	4	4	3	2	4	1	2	2	1	1	1	4	1	1	1	4	1
	31	2838	1	3	1	4	1	1	2	4	1	1	2	1	1	1	4	4	2	1	4	4	1	1	1	4	2	3	3	3	1	1	4	3	1	1	3	1	2	1	1	3	1	3	1	1	1	2	1
	31	2839	1	4	2	3	1	3	4	1	1	3	4	1	4	1	4	4	2	1	4	4	4	2	2	2	1	4	3	3	1	3	4	3	3	2	3	2	4	4	3	3	2	3	2	2		3	3
	31	2840	3	3	1	2	2	1	3	2	1	1	2	1	2	2	4	4	1	1	2	2	2	1	2	2	1	2	1	1	2	1	1	1	2	1	2	1	1	2	2	2	2	2	1	2		3	2
	31	2841					1	1	1	1	1	1	2	1	2	2	4	3	1	2	4	4	1	1	2	4	2	1	4	4	1	1	4	4	3	2	4	1	2	4	3	1	1	1	1	1	2		2
	31	2843	1	2	1	2	1	1	2	1	1	1	2	1	2	1	4	4	2	1	3	4	2	1	1	3	1	2	1	2	1	2	1	1	2	1	1	1	2	2	3	3	2	2	1	1	1	3	1
	31	2844	3	3	1	2	2	2	2	2	2	1	3	1	1	1	4	3	2	1	3	4	2	1	1	3	2	3	3	2	3	2	2	1	3	1	2	2	3	3	3	3	3	3	3	1	2	4	3
	31	2845	3	3	3	3	2	2	2	2	2	2	3	2	2	2	4	3	3	2	2	4	3	2	2	3	2	3	3	3	2	3	3	3	3	2	3	3	3	3	3	3	3	3	3	2		3	3
	31	2846	2	2	1	3	3	1	1	1	1	1	1	1	1	1	2	3	1	2	2	4	2	1	1	2	1	1	2	2	2	1	1	2	2	1	2	3	3	2	2	3	1	1	1	1	1	2	2
	31	2848	1	2	1	2	2	1	2	1	1	1	1	1	2	2	2	2	1	2	2	2	2	1	1	1	1	2	2	2	2	2	2	2	2	2	2	1	1	2	2	2	2	2	2	1	1	4	2
	31	2849	3	3	2	3	3	1	2	1	1	2	1	1	2	1	4	4	2	1	3	4	3	3	3	3	4	3	3	2	1	3	1	1	3	1	4	1	3	4	3	4	3	1	3	1	1	4	2
	31	2851	1	2	1	2	1	1	1	1	1	1	1	1	2	1	3	1	1	1	3	3	3	1	1	1	1	3	1	2	1	2	1	1	3	2		1	1	2	2	1	2	3	1	1	1	4	2
	31	2852	1	1	1	3	1	1	3	1	1	3	3	2	3	3	4	3	3	1	4	3	3	3	3	4	1	3	4	4	2	2	3	4	3	2	4	1	3	1	3	3	4	3	2	1	1	3	3
	31	2853	2	3	3	3	3	2	2	3	3	4	4	3	3	3	3	3	3	2	3	3	3	3	3	3	2	3	3	3	2	3	3	2	3	3	4	2	3	3	2	3		3	3	2		3	3
	31	2854	3	4	3	4	4	4	3	2	1	3	4	2	3	4	3	3	3	4	4	4	3	3	3	4	2	3	4	3	2	3	3	1	3	3	4	3	3	4	3	3	3	4	3	1	1	3	3
	31	2855	2	3	2	3	3	2	3	1	1	2	2	1	3	2	4	4	3	3	3	3	3	3	2	3	3	3	3	3	3	3	2	1	3	2	3	2	3	3	3	3	2	3	3	2		3	3
	31	2856	2	2	3	3	2	3	2	2	1	3	4	1	2	2	4	3	1	2	3	4	2	4	3	3	3	3	3	2	3	3	3	3	3	2	4	3	3	4	1	3	3	3	3	1	1	4	2
	31	2857
	31	2858	3	1	3	3	3	2	3	2	1	3	1	1	3	1	4	4	3	3	4	4	2	3	3	4	2	3	4	4	4	2	4	1	2	1	3	2	3	3	3	3	4	4	2	1	1	3	2
	31	2859	4	3	4	4	3	2	4	2	1	3	4	1	2	4	4	4	3	3	4	3	4	4	4	4	3	4	4	4	3	3	2	4	3	3	4	3	4	3	3	4	1	2	3	2		3	3
	31	2860	1	2	1	2	2	1	2	2	1	1	1	1	1	2	4	2	1	3	4	2	1	4	1	3	2	1	3	4	2	1	3	4	1	1	3	1	3	3	1	3	2	3	2	1		4	2
	31	2861	3	3	2	3	3	2	3	3	2	1	3	1	3	3	3	3	3	2	2	3	3	3	2		2	3	3	3	3		3	3	3	2	3	3	3	3	3	3	1	3	1	1	1	2	1
	31	2862	2	2	3		2	1	2	1	1	2	2	1	2	2	4	4	1	1	3	4	1	2	2	4	1	1	4	3	1	2	4	3	3	1	3	2	2	2	2	1	1	2	1	1	3	4	1
	31	2863	2	3	2	3	4	2	3	1	2	2	2	1	2	1	3	3	2	3	3	4	2	2	2	4	2	3	3	3	3	2	3	3	3	2	4	3	3	2	1	3	3		3	1	1	4	2
	31	2864	3	3	3	3	3	2	2	1	1	2	2	1	1	1	1	3	1	2	2	3	3	2	1	3	1	1	2	3	2	1	4	4	1	2	2	2	2	3	1	2	1	3	2	1	3	3	1
	31	2865	2	3	2	3	3	3	2	1	1	2	3	1	3	1	2	4	2	1	2	2	2	2	2	2	2	1	2	2	2	1	2	1	3	2	3	3	3	3	3	3	3	3	3	1	2	3	3
	31	2866	3	2	2	2	2	1	2	1	1	1	2	1	2	2	4	3	2	1	3	3	2	2	1	3	2	2	4	3	3	1	4	2	3	2	3	1	3	2	1	3	2	3	3	2		4	2
	31	2867	2	2	2	2	2	2	2	2	2	2	1	2	2	2	3	2	1	1	3	3	2	2	1	3	1	2	3	3	3	1	1	2	3	2	4	1	3	2	1	3	2	2	2	2		4	2
	31	2868	4	3		3	3	2	2	2	1	1	3	1	1	1	3	3	1	2	2	3		1	1	3	3	3	1	2	3	1	4	2	3	2	3	3	3	3	3	3	2	2	2	2		3	3
	31	2870	3	3	2	3	2	2	3	3	3	2	2	1	3	2	3	2	3	2	3	4	3	2	2	3	2	3	4	3	2	3	3	3	4	3	3	1	3	3	3	3	3	3	3	1	1	4	3
	31	2871	2	3	2	3	3	2	3	1	1	2	2	1	3	2	4	4	3	3	3	3	3	3	2	3	3	3	3	3	3	3	2	1	3	2	3	2	3	3	3		2	3	3	2		3	3
	31	2879	3	3	2	3	2	2	3	3	1	3	3	1	2	1	1	2	2	2	3	2	2	1	2	3	2	2	2	4	2	1	1	2	3	2	3	3	3	3	3	4	3	3	2	1	1	4	2
	31	2880	2	3	1	2	3	3	3	1	1	1	4	1	2	1	3	3	2	2	3	2	2	1	1	3	3	3	2	3	2	2	4	1	3	1	3	1	3	3	2	3	3	3	3	1	2	2	2
	31	2881	3	3	1	3	2	2	3	2	1	1	2	1	3	2	2	3	3	2	2	3	3	1	1	2	2	3	1	1	2	3	3	1	3	2	3	2	3	3	2	3	3	2	2	2		2	3
	31	2882	2	3	2	3	2		3	2	1	2	2	1	3	1	3	4	2	2	3	4	3	2	2	3	2	3	3	4	2	3	3	3	3	2	4	3	4	2	1	3	2	3	3	1	2	2	3
	31	2883	3	4	4	3	3	3	2	2	3	4	4	3	3	3	4	3	3	3	3	4	4	4	4	3	3	3	4	3	3	3	3	4	3	3	3	3	3	3	3	3	3	3	3			3	3
	31	2884	1	3	1	1	1	2	3	1	1	1	1	1	3	2	4	3	3	2	2	3	3	1	1	2	2	3	4	3	4	3	3	1	3	2	3	3	3	3	2	2	1	1	3	1	1	4	2
	31	2885	2	2	2	3	3	3	2	3	2	4	4	3	2	2	3	4	3		3	4		3	3	3	3	3	4	3	4	2	2	1	4	3	3	3	3	3	3					2		2	4
	31	2887	3	3	3	4	4	4	3	2	2	4	4	2	3	3	3	3	3	3	3	3	3	4	3	3	3	3	3	2	3	3	3	3	4	3	3	3	3	3	3	4	3	3	3	2		3	3
	31	2888	3	3	1	3	3	1	3	1	1	1	3	1	2	2	3	4	3	3	3	4	3	2	2	3	2	3	2	2	2	3	3	2	3	2	2	2	3	3	3	2	1	4	3	1	3	3	2
	31	2889	3	2	2	4	3	3	3	2	2	4	3	1	2	2	3	2	1	3	4	3	2	4	2		2	1	2	3	4	2	3	1		3	4	3	3	3	3	4	4	4	4	2		2	3
	31	2890	2	2	2	3	3	1	2	1	1	2	2		2	2	3	4	3	2		3	4	3	3	3	4	3	3		3	4	3	1	3	1	1		3		1	3	4			1	1	3	2
	31	2892	4	3	3	1	1	2	3	2	1	3	1	1	3	1	3	1	3	1	3	4	2	3	1	2	1	3	3	2	1	1	3	4	3	1	3	1	2	1	1	1	3	1	1	1	3	2	2
	31	2894	3	3	4	4	3	3	3	3	2	4	4	2	3	3	3	4	3	3	4	4	3	4	3	3	3	3	3	3	4	3	4	4	4	3	4	4	4	4	3		3	3	3	2		3	3
	31	2895	3	3		3	2	2	3	3	2	3	3	2	3	3	4	2	3	2	4	4	3	3	2	4	2	3	3	3		3	3	3	3	2	3	2	3	3	2	3	2	2	1	1	2	3	3
	31	2896	2	3	2	2	2	1	2	2	2	2	2	2	2	2	3	2	2	2	2	4	2	2	2	2	2	2	2	2	2	2	4	2	3	3	4	3	3	3	3	3	3	4	2	1	2	3	4
	31	2897	2	2	2	3	2	2	3	1	1	3	2	1	2	2	4	3	1	2	3	3	2	3	2	3	2	2	2	2	2	2	4	4	2	1	3	3	3	4	2	3	1	2	1	1	1	3	2
	31	2899	1	2	3	2	1	1	2	1	1	2	1	1	2	1	4	1	1	1	1	1	3	1	2	1	1	2	1	1	1	1	1	1	1	1	2	1	2	1	1	2	1	1	1	1	3	4	2
	31	2901	2	2	2	2	3	3	3	2	1	2	2	1	2	1	3	2	2	2	3	4	2	4	1	3	3	2	1	2	2	2	2	2	2	2	3	3	3	3	2	3	2	3	2	1	1	3	2
	31	2902	4	4		1	3	3	3	3	2	4	4	3	4	3	4	4	4	1	4	3	3	4	4	4	4	3	4	4	4	3	3	4	4	3	4	2	3	4	4	2	4	4	4	2	3	4	4
	31	2903	3	3	3	3	3	3	3	3	3	3	3	3	3	2	3	4	3	1	4	4	3	3	3	3	2	3	1	3	3	3	3	1	3	2	3	3	2	2	3	3	3	3	3	1	2	4	1
	31	2904	3	3	3	4	3	3	3	2	2	3	3	3	3	3	3	4	3	2	3	4	3	4	3	4	3	4	3	4	3	3	4	3	4	3	4	2	3	3	2	3	3	2	3	2		4	4
	31	2906	2	3	3	2	1	1	2	2	4	4	1	2	3	1	4	4	2	2	3	3	2	4	2	3	2	2	4	3	2	2	2	2	3	3	3	1	3	2	1	3	3	2	3	1	2	3	2
	31	2907	2	3	4	3	2	2	3	3	3	4	2	3	3	3	3	2	3	2	2	2	2	4	2	3	3	2	4	1	3	3	3	4	3	3	4	2	3	3	3	3	2	2	2	2		3	3
	31	2908	3	3	3	3	2	3	3	3	3	4	4	2	3	3	4	3	3	2	3		3	4	3	4	4	3	4	3	3	3	4	4	2	3	3	3	3	2	2	3	3	3	3	1
	31	2909	3	3	3	2	3	1	2	4	1	4	2	2	2	2	4	3	3	2	3	4	2	3	2	4	2	2	3	1	2	2	4	4	4	3	4	3	4	4	1	2	4	2	4	2		2	3
	31	2910	3	3	4	2	2	2	3	4	3	4	3	3	3	3	4	4	3	3	4	4	3	4	4	4	3	4	4	4	2	3	2	4	4	3	4	3	4	3	2	2	4	1	1	2		3	3
	31	2911	3	3	3	2	1	4	3	3	2	4	3	4	3	3	3	2	2	1	4	4	2	4	3	4	3	3	2	2	3	2	4	4	4	3	4	4	4	4	1	3	4	4	4	1	2	3	3
	31	2912	3	3	3	2	1	3	3	3	2	4	3	2	3	3	3	2	3	1	4	4	3	4	3	3	2	3	4		2	3	4	4	4	3	4	3	4	4	1	3	4	4	4	1	2	2	3
	31	2913	4	4	4	4	4	3	2	3	3	4	3	3	3	4	4	4	2	3	3	3	3	4	3	3	3	3	4	3	3	3	4	4	3	3	3	3	3	3	1	2	3	3	2			4	3
	31	2914	4	3	3	3	1	3	3	3	4	4	3	3	3	2	3	3	4	1	2	3	2	4	3	3	2	3	3	2	2	2	3	3	3	3	4	2	3	2	1	2	2	2	3	2		4	3
	31	2915	2	3	2	2	2	1	2	2	1	4	2	1	2	1	3	1	2	1	1	4	3	4	3	4	1	2	2	3	2	1	3	2	3	1	3	1	1	2	1	1	3	2	2			4	2
	31	2916	3	3	3	2	2	2	3	3	2	3	2	2	2	2	3	3	2	2	3	3	2	3	2	2	2	2	2	3	2	2	3	2	2	2	3	2	2	2	2	3	2	2	1	2		2	3
	31	2917	1	2	1	3	2	3	1	1	1	3	3	2	3	3	4	4	1	1	3	3	3	3	2	3	2	3	3	3	2	1	4	2	3	2	2	2	2	1	3	4	3	2	1	1	1	2	2
	31	2918	1	3	3	2	1	1	1	2	1	2	3	1	1	1	4	1	1	1	3	3	1	3	2	2	2	2	1	1	2	1	3	2	3	2	3	1	2	1	1	3	3	3	1	2		3	3
	31	2919		2	2	2	1	2	1	3	1	4	2	2	1	1	2	2	1	2	4	3	1	4	3	3	2	1	2	3	3	1	3	3	2	2	4	2	3	2	3	2	2	2	3	1	3	3	2
	31	2920	1	2	3	2	2	2	2	2	1	4	2	1	2	3	3	2	2	2	2	3	1	4	3	2	3	2	2	3	2	2	3	2	2	1	2	2	3	2	1	2	3	3	3	1	2	3	2
	31	2921	3	3	3	3	3	2	2	3	2	3	2	3	2	2	3	3	3	1	3	4	2	3	3			3	3			2	3	2	4	3	4	3	3	3	1	2	3	2	2	2		4	3
	31	2922	4	3	4	3	3	3	3	2	2	4	3	2	3	3	4	3	2	3	3	3	3	4	3	4	3	3	4	3	4	3	4	3	3	3	4	3	4	4	2	3	3	3	3	2			3
	31	2923	3	2	3	2	4	3	2	1	3	3	1	3	2	3	3	3	4	1	4	3	2	4	3	3	3	2	4	3	3	2	1	1	3	3	2	1	4	3	2	4	3	3	1	2		3	3
	31	2924	2	3	2	2	3	3	3	3	2	4	4	2	2	3	2	3	2	2	3	4	3	4	3	3	2	2	3	2	3	2	4	2	3	2	2	2	3	2	3	2	1	2	2	2		3	3
	31	2925	3	3	3	3	3	3	3	3	3	4	3	3	3	2	3	3	3	2	2		3	3	3	3	2	2	2	2	2	2	3	3	3	2	3	3	3	3	2	3	3	3	2			3	3
	31	2926	3	3	3	2	2	2	2	4	3	4	2	1	2	2	3	3	2	1	3	3	3	4	3	4	2	3	3	4	3	3	4	2	3	2	3	3	3	3	2	3	3	3	1	1			2
	31	2927	2	2	2	2	1	3	3	2	2	3	3	1	2	1	2	2	1	1	3	3	3	3	2	2	2	3	2	2	2	2	4	4	3	3	3	1	2	2	1	2	2	2	1	1	1	4	3
	31	2930	3	1	2	1	1	1	3	1	1	3	1	1	1	1	1	1	1	2	2	2	3	3	2	2	2	2	3	2	2	2	2	3	1	2	3	3	1	1	1	2	1	1	1	1	1	3	2
	31	2932	3	3	3	2	2	2	2	2	1	4	4	1	1		3	2	1	1	3		1	4	3	2	1	3	1	2	1	1	3	3	3	2	3	3	3	3	1	3	3	3	1	1	2	3	3
	31	2933	3	3	3	3	2	1	2	4	4	4	2	4	2	3	4	2		2	4	3	2	4	4	3	2	2	2	3	2	2	4	1	3	3	3	1	4	3	2	3	3	1	2	2		3	3
	31	2934	3	3	3	3	2	1	3	3	1	4	2	2	3	1	3	4	3	1	2	2	2	4	2	3	3	3	3	1	3	2	3	4	3	3	3	1	2	2	1	1	1	1	1	2		3	3
	31	2935	2	3	4	2	1	1	2	4	3	4	2	4	3	3	4	4	2	1	3	3	2	4	1	3	2	2	2	1	1	2	4	3	2	2	4	2	3	3	3	2	1	1	1	1	1	4	2
	31	2936	3	4	4	4	4	4	4	2	2	3	3	2	3	2	3	3	3	3	3	3	3	3	3	3	3	3	3	3	3	3	2	2	4	3	2	3	3	3	3	3	3	3	3	2		4	3
	31	2937	2	2	1	2	1	1	2	1	1	1	2	1	2	1	3	2		1	2	4	1	2	3	2	3	3	1	1		1	1	3	3	2	1	1	1		3	3	3	3	3	1	1	3
	31	2938	2	2	2	2	2	3	3	1	1	2	2	1	3	3	2	2	3	2	2	4	3	2	2	2	3	3	3	3	3	3	3	3	3	2	3	3	3	3	2	3	3	3	3	1	1	4	3
	31	2939	1	3	3	3	2	2	2	2	2	3	2	2	2	2	3	3	2	2	2	3	2	3	2	3	2	3	3	3	3	2	3	2	3	2	2	3	3	3	3	3	3	3	3	1	2	3	2
	31	2940	3	2	2	4	4	3	2	1	1	4	3	1	2	3	3	2	4	3	4	2	3	4	2	3	4	1	1	1	1	1	1	1	4	2	4	3	4	3	3	4	3	3	2	2		2	3
	31	2941	4	4	1	4	3	2	3	1	1	1	4	1	3	2	3	2	2	3	4	4	3	1	2	3	2	3	2	1	1	3	2	3	3	2	2	1	4	4	2	4	3	3	4	1		3	3
	31	2942	3	2	3	2	2	1	2	1	1	2	2	1	1	1	4	3	2	1	4	4	2	4	1	2	1	2	3	3	2	2	4	1	3	2	4	3	3	2	2	3	2	2	1	1	1	4	2
	31	2943	1	2	2	2	2	2	2	1	1	3	2	1	2	2	4	2	2	2	3	3	2	4	2	3	2	2	3	2	2	2	4	3	1	1	2	2	2	2	2	2	2	2	2	1	2	4	2
	31	2945	1	1	1	3	1	1	1	1	1	1	2	1	1	1	4	3	1	1	3	4	1	1	1	4	1	1	2	3	1	1	3	1	1	1	1	1	1	1	1	1	1	1	1	1	2	3	1
	31	2946	2	1	2	2	3	1	1	1	1	2	2	1	1	1	3	3	2	3	2	1	1	1	1	3	3	1	3	2	3	1	4	3	2	1	2	2	3	3	1	3	3	3	2	1	1	4	2
	31	2948	3	3	2	4	3	2	4	2	1	3	2	1	3	2	4	3	3	2	4	2	3	2	3	3	2	3	3	2	2	2	3	1	3	2	4	2	3	2	4	3	2	2	1	2		4	3
	31	2951	3	3	4	4	4	4	2	2	2	4	3	2	2	2	4	2	3	3	4	4	2	4	3	3	3	3	4	3	3	3	4	3	3	3	3	4	3	3	3	3	3	3	3	2		4	1
	31	2952	2	2	2	1	2	2	2	2	1	3	3	1	2	1	3	2	2	2	3	2	1	3	3	3	2	3	4	2	2	1	4	1	2	2	4	2	2	3	2	2	4	3	4	1	1	1	2
	31	2953	3	4	1	2	1	1	1	2	1	1	1	2	1	1	2	2	2	1	2	2	1	1	2	3	3	3	2	3	2	3	2	3	3	2	3	2	2	2	1	3	1	1	1	1	1	4	1
	17	1614	3	3	2	3	2	2	3	2	1	3	3	1	3	3	3	2	3	1	3	3	3	3	3	3	2	3	3	3	4	3	3	2	3	2	3	2	2	2	2	2	3	3	2	2		2	3
	17	1615	1	3	4	4	3	3	3	2	1	4	3	1	2	3	4	3	2	1	3	3	2	3	4	3	3	3	4	3	3	3	3	2	3	2	3	3	3	2	1	3	2	1	2	2		2	3
	17	1616	3	3	3	2	2	2	3	3	2	3	3	3	3	3	3	2	3	3	3	3	3	3	3	4	3	3	4	2	3	3	2	3		3	3	3	3	2	3	3		3	3	2		3	3
	17	1617	2	4	4	3	2	3	3	3	2	4	4	1	3	4	4	4	4	2	4	4	3	4	3	4	3	4	1	3	1	4	2	4	3	3	3	1	4	3	3	2	2	2	2	2		4	3
	17	1618	1	4	2	2	2	1	3	1	1		2	1	3	1	3	3	3	2	3	2		1	1	2	3	3	2	3	3	3	2	1	3	1	2	2	3	2	3	1	3	2	1		2	3	3
	17	1619	2	4	3	2	2	1	2	2	2	2	2	2	2	1	2	2	3	1	3	3	3	2	1	2	1	4	1	2	1	2	4	3	2	3	3	2	3	1	2	2	1	1	1	1	2	2	2
	17	1620	3	3	3	2	3	1	3	2	1	3	3	2	3	3	3	3	2	2	3	3	3	3	2	2	2	2	4	2	3	3	3	3	3	2	4	3	3	3	3	3	3	3	3	2		2	3
	17	1621	1	3	1	1	1	1	3	1	1	3	3	1	2	2	4	3	2	1	3	4	2	3	2	3	1	2	3	3	1	2	2	3	3	1	3	1	3	1	2	2	1	2	2	2		4	2
	17	1622	3	3	3	4	4	3	3	3	3	3	4	1	1	1	3	3	3	3	3	4	3	3	1	3	1	3	3	3	3	3	3	3	3	2	3	3	3	3	3	3	3	3	3			3	2
	17	1623	2	3	3	2	1	2	3	3	2	3	3	2	3	2	3	2	2	2	3	3	2	3	2	2	1	3	1	2	3	2	2	2	2	2		2	3	2	1	1	1	1	1	2		2	2
	17	1624	1	3	2	4	2	2	3	3	1	2	4	1	3	3	4	3	2	1	4	4	4	2	3	4	4	3	4	3	4	3	4	4	3	2	3	1	3	2	2	1	3	1	1	1	1	2	2
	17	1625	2	3	3	3	2	2	2	2	2	3	3	2	3	3	3	3	2	2	3	4	2	3	3	4	3	3	2	3	2	2	2	2	3	1	3	2	2	2	2	3	1	2	2	2		3	2
	17	1626	4	2	1	1	1	1	2	1	1	2	1	1	1	1	4	2	1	1	2	4	2	3	1	1	1	2	1	4	2	1	1	1	3	1	1	1	1	1	1	2	1	1	1	1	3	4	2
	17	1627	1	2	2	1	2	1	2	1	1	1	1	1	2	1	2	1	2	2	2	4	2	2	1	2	1	3	2	2	2	1	2	3	3	2	3	3	2	1	1	3	1	1	3	1	2	4	2
	17	1628	3	3	3	4	4	3	3	3	1	3	3	3	3	3	1	3	3	1	4		3	3	4	3	4	3	4	3	4	3	1	4	3	2	3	3	3	2	3	3	3	2	3	2		3	3
	17	1630	3	3	3	3	2	2	3	3	3	2	3	2	3	2	3	3	3	2	3	3	3	3	3	3	2	3	3	3	3	3	2	2	3	3	2	2	3	3	3	3	2	2	2	2		2	3
	17	1632	1	2	3	1	2	1	2	1	1	2	2	1	2	2	3	3	1	2	3	3	2	1	3	3	2	2	2	2	1	2	2	3	2	1	2	1	3	2	2	1	2	1	1	2		3	3
	17	1633	1	3	3	1	1	1	1	3	1	1	1	1	2	3	4	3	3	3	1	1	2	1	3	4	2	3	4	3	1	2	2	1	2	2	3	2	3	4	3	1	2	3	1	2		2	3
	17	1634	1	3	3	1	1	3	3	1	1	2	3	1	2	1	4	3	1	1	3		2	4	4	2	1	2	2	1	2	1	1	1	3	1	2	1	2	2	2	1	2	2	2	2		4	3
	17	1554	3	3	3	2	3	2	2	3	1	2	2	1	3	2	4	4	3	3	4	4	3	3	3	3	1	3	1	1	2	3	1	4	3	2	3	3	3	3	1	1	1	1	1	2		4	2
	17	1555	1	3	1	1	1	1	2	1	1	2	2	1	2	1	3	1	1	1	3	3	2	2	2	3	1	3	1	2	2	2	2	1	3	2	3	1	3	1	1	2	3	3	3	1	1	2	2
	17	1556	3	3	1	3	3	3	3	1	1	3	1	1	1	1	4	4	1	1	4	3	1	2	1	2	1	3	3	4	3	1	3	3	2	2	2		1	3	3	3	2	2	2		2	2	3
	17	1557	4	3	2	3	3	3	3	2	1	4	4	1	3	3	3	2	3	2	3	4	2	3	3	3	3	4	3	3	3	2	2	3	3	2	3	2	3	3	2	3	3	2	2	2		3	3
	17	1558	3	3	3	3	4	3	3	3	3	3	3	3	3	3	3	1	3	2	4	4	3	4	3	3	1	3	3	4	4	3	4	3	3	3	3	3	3	3	3	4	3	3	1	2		4	3
	17	1559	3	2	3	1	1	1	3	4	4	2	2	4	3	3	2	2	2	3	2	1	3	2	2	2	1	2	2	2	1	3	1	2	3	2	3	2	3	2	2	4	3	3	2	2		4	3
	17	1560	1	3	3	2	1	1	3	2	1	3	3	1	2	1	3	2	3	1	2	4	2	3	1	3	1	3	3	3	1	3	2	4	3	2	3	2	3	2	2	2	1	1	1	2		4	3
	17	1561	3	3	3	2	2	1	3	3	1	3	2	1	3	2	3	2	2	1	2	2	2	3	2	3	2	3	1	3	2	2	4	2	3	3	3	3	3	3	3	3	1	2	1	2		3	3
	17	1562	2	4	2	3	3	2	2	2	2	3	3	2	3	2	3	3	2	3	3	3	3	3	2	3	2	2	2	3	2	3	3	3	3	3	2	3	2	3	3	3	3	2	3	2		3	3
	17	1563	4	2	2	2	2	2	3	2	1	2	3	1	3	2	3		2	1	2	4	2	2	2	1	1	2	1	3		2	2	4	3	2	3	3	3	3	2	3	3	2		1	1	4	2
	17	1564	3	3	4	2	3	3	3	3	1	4	3	1	2	2	4	3	1	3	3	3	2	4	3	3	1	2	1	3	2	2	4	4	2	2	3	2	3	3	1	2	1	3	2	2		3	3
	17	1565	3	4	4	2	2	2	3	2	3	4	4	2	3	2	4	2	2	2	3	4	3	3	3	4	2	3	3	3	2	3	4	4	2	3	3	3	3	3	3	4	1	2	1	2		3	3
	17	1567	3	4	3	3	3	2	3	2	2	3	3	2	3	3	3	2	3	3	3	3	3	3	3	3	2	3	3	2	2	3	2	3	3	3	3	3	4	3	3	3	3	2	4	2		3	3
	17	1568	2	4	1	2	3	2	3	1	1	2	2	1	3	2	2	3	1	1	3	4	3	4	1	4	2	4	3	4	2	2	2	2	3	3	3	1	3	2	2	3	2	2	2	2		4	4
	17	1569	3	3	3	2	2	2	3	2	1	3	4	1	3	2	4	3	3	3	3		1	3	3	1	1	3	3	3	3	1	3	4	3	1	3	3	2	2	3	3	1	3	2	2		2	3
	17	1570	3	3	1	2	2	1	3	1	1	1	2	1	3	1	4	3	2	1	3	4	3	1	1	2	1	3	1	2	1	2	2	1	2	1	1	1	3	1	1	2	2	1	3	1	2	2	3
	17	1571	4	3	3	2	2	2	3	3	1	3	3	1	3	3	3	3	3	2	3	4	3	3	2	3	2	3		3	2	3	4	4	3	2	3	2		2	2	2	2	3	3	1	2	3	3
	17	1572	1	4	3	3	3	2	3	1	1	2	2	1	2	2	4	1	2	1	3	3	3	4	1	1	1	2	1	1	1	3	2	3	3	2	3	1	2	2	2	3	2	2	1	2		2	3
	17	1574	4	3	3	3	3	3	3	2	2	3	3	3	3	3	4	3	2	2	4	4	4	2	3	4	3	3	4	3	3	3	4	4		3	2	3	2		4	4	4	3	3	2	1	3	4
	17	1575	3	3	3	3	3	4	3	2	2	4	2	2	3	2	3	3	3	2	4	3	3	3	3	2	1	3	2	3	1	2	4	4	3	2	3	2	3	3	3	3	3	4	1	1	2	2	3
	17	1576	3	2	3	3	3	2	3	3	1	3	2	1	4	3	4	2	2	1	3	4	3	4	3	3	1	3	3	3	2	3	4	3	2	3	3	3	3	3	1	2	1	3	2	1	2	3	3
	17	1577	3	4	4	3	2	2	3	1	1	3	3	1	3	3	3	3	4	2	3	4	4	4	3	3	1	4	3	3	1	3	4	4	3	2	3	2	3	3	2	2	2	1	2	2	1	3	3
	17	1578	3	3	3	4	4	2	2	4	4	3	4	1	3	1	2	3	1	1	1	1	1	1	1	1	1		1		1	1	1	2	2	2	2	3	2	2	1	3	1	2	1	2		2	2
	17	1579	2	2	2	2	3	2	2	1	1	2	1	1	2	2	2	2	2	3	2	2	2	2	2	2	3	2	3	3	3	2	2	2	2	1	2	2	2	2	2	2	2	2	2		3	3	2
	17	1580	4	4	4	4	4	4	4	1	1	4	4	1	4	4	4	4	4	4	4	4	4	4	4	4	4	4	4	4	4	4	4	4	2	2	3	3	4	4	2	4	2	2	1	2		4	3
	17	1581	1	3	3	3	2	2	3	1	1	4	3	1	2	2	3	3	3	2	3	3	3	4	1	2	1	3	3	2	3	2	4	3	3	2	4	1	3	3	1	3	3	2	1	1		3	3
	17	1584	4		3	3	3	3	3	3	1	3	3	1	2	2	4	1	2	2	1	4	3	3	3	1	1	3	1	4	1	3	1	3	3	3	3	3	3	3	2	3	1	3	3	2		4	3
	17	1587	4	3	3	4	4	3	3	1	1	3	3	2	3	3	3	1	2	3	4	4	3	4	4	2	3	3	3	3	2	3	4	4	3	3	3	3	3	3	2	4	1	1	1	2		2	3
	17	1588	4	4		3	4	3	4	2	3	4	4	3	4	4	4	3	4	3	4	4	4	4	4	3	1	4	4	4	2	4	4	4	3	3	4	4	4		2	4	3	4	2	2		3	3
	17	1589	1	3	2	2	2	1	3	1	1	4	2	1	3	1	4	1	3	2	1	4	2	3	2	3	1	2	1	3	3	1	2	1	2	2	3	2	3	3	1	2	3	3	1	2		4	3
	17	1590	2	2	4	1	1	1	2	2	1	3	4	1	1	1	4	2	2	1	3	4	1	4	2	3	2	2	1	3	2	1	4	4	2	1	3	1	1	1	1	1	2	3	1	1	2	3	2
	17	1591	1	3	4	3	3	3	3	2	1	4	3	2	3	3	4	3	3	3	3	4	3	4	1	3	3	3	3	2	4	3	4	4	3	3	3	3	4	3	3	4	4	3	3	2		3	3
	17	1592	3	4	3	2	2	2	3	2	2	3	3	3	3	3	3	3	3		4	4	4	4	3	2	2	4	3	3	3	4	4	3	3	3	3	3	3	3	3	3	1	2	3	2		3	3
	17	1593	1	1	1	2	3	1	2	1	1	2	1	1	2	1	4	1	2	2	1	4	2	3	1	1	2	1	1	1	2	1	1	1	1	2	1	2	1	1	1	2	1	1	2	1	2	3	1
	17	1594	1	1	1	2	2	1	1	1	1	2	1	1	1	1	2	1	1	1	1	4	1	3	1	1	1	1	1	1	1	1	1	1	1	1	1	1	1	1	1	2	1	1	1	2		3	2
	17	1595	3	2	1	1	1	1	1	1	1	3	1	1	2	1	4	1	1	2	3	4	3	4	2	3	1	2	1	1	2	1	2	1	1	1	3	1	2	2	1	1	1	1	1	1	1	4	1
	17	1596	1	1	1	1	1	1	1	1	1	2	1	1	1	1	1	1	1	1	1	1	1	1	1	1	2	1	1	1	1	1	1	1	1	1	1	1	1	1	1	2	1	1	1	1		4	1
	17	1597	1	1	1	1	1	1	1	1	1	2	1	1	1	1	1	3	1	1	1	3	1	2	1	1	1	1	1	3	1	1	2	1	1	1	1	1	1	2	1	2	1	1	1	1	3	4	1
	17	1598	2	3	3	4	4	4	3	4	2	3	3	2	3	3	3	2	3	3	3	4	4	4	4	4	3	3	3	3	3	3	1	1	3	2	3	3	3	3	3	3	3	3	3	2		2	3
	17	1599	1	2	2	2	1	2	3	1	1	2	3	1	3	2	3	3	2	2	3	3	3	3	3	2	1	3	3	3	1	3	3	3	2	2	3	2	3	2	2	2	2	1	2	2		3	2
	17	1603	2	3	3	3	3	3	4	2	4	1	2	4	3	2	4	3	3	3	3	4	3	4	3	3	2	3	2	3	3	3	3	3	3	2	4	3	3	3	1	2	4	4	4	1	1	2	3
	17	1604	2	1	3	2	1	1	2	1	2	3	1	2	2	2	3	3	1	1	3	4	3	4	3	3	2	2	3	3	2	2	4	4	3	3	3	2	3	3	3	3	3	3	3	2		3	4
	17	1605	1	3	4	2	2	3	3	3	1	3	3	2	3	1	4	1	2	1	2	3	3	4	3	2	1	3	1	3	2	2	3	2	3	2	3	3	3	3	2	3	2	3	3	2		3	3
	17	1606	3	2	1	1	1	2	2	1	2	1	1	1	2	2	2	2	2	2	4	4	3	3	3	3	2	2	3	4	4	3	4	3	3	3	3	1	3	4	3	1	3	3	2	2		3	3
	17	1607	1	3	2	4	3	1	2	1	1	4	2	1	4	1	4	1	1	1	2	4	4	4	1	1	1	3	2	2	2	3	1	1	3	1	4	3	3	3	1	2	1	1		1	3	1	1
	18	1608	1	4	2	3	3	3	4	1	2	2	4	3	2	3	3	2	2	2	3	4	2	4	2	4	3	3	4	2	4	2	4	3	3	2	3	3	4	4	2	3	3	3	3	2		3	3
	19	1609	1	3	1	1	1	1	3	1	1	3	1	1	1	1	3	3	1	1	1	3	1	1	1	3	3	2	1	3	3	1	4	2	2	2	2	1	1	1	2	1	1	1	1	1	1	2	2
	20	1610	3	3	1	3	1	1	2	1	1	2	3	1	1	2	3	1	3	1	3	4	3	3	1	3	1	3	1	3	1	1	1	3	3	1	1	1	1	1	1	1	3	1	1	1	2	3	1
	21	1611	1	2	1	1	1	1	1	1	1	3	1	1	1	1	2	4	2	1	1	4	2	1	2	3	1	2	1		3	2	1	1	3	1	3	1	3	3	1	1	1	3	1	1	1	3	1
	22	1612	2	2	1	2	1	2	2	2	1	3	2	1	1	1	2	3	1	1	2	4	1	3	1	1	1	1	1	2	2	1	1	2	3	1	3	1	1	1	1	1	1	2	3	1	1	4	1
	23	1613	3	2	1	2	1	2	3	1	1	3	1	1	2	2	3	2	2	2	2	4	1	2	2	1	1	2	1	1	1	1	1	2	3	2	2	1	2	2	1	1	1	1	1	1	1		1
	32	2954	3	2	3	3	3	3	3	3	2	3	3	1	3	3	3	3	3	3	3		3	3	3	3	3	3	3	3	3	3	4	3	3	3	3	3	3	3	2	3	3	3	3	1	1	4	4
	32	2955	4	3	4	3	3	3	3	2	1	4	2	1	3	1	1	3	1	1	2	3	3	4	3	1	1	2	1	2	3	3	2	1	3	2	3	2	2	2	3	2	1	3	1	1	3		2
	32	2956	4	2		4	3	2	3	2	1	4	2	1		3	1	3		1	2	3	3	3	2	1	1	2	1	2	3	3	2	1	2	1	3	1	2	3	2	2	2	3	1	1	2	3	2
	32	2957	3	2	2	2	2	2	2	2	1	3	3	1	3	3	4	3	2	2	4	3	3	3	3	4	3	3	3	3	3	3	3	2	2	2	4	1		3	1	3	3	3	2	1	1	3	2
	32	2958	3	3	3	3	4	4	2	1	2	4	3	3	2	3	3	3	2	2	3	3	3	4	4	3	2	2	3	3	3	3	3	3	3	3	4	3	2	3	2	4	4	4	3	2		2	3
	32	2959	3	3	3	2	3	1	3	2	1	4	3	2	3	3	4	3	3	2	4	4	3	4	3	3	3	3	4	3	3	3	4	1	3	2	3	3	2		1	3	3	2	2	2		3	3
	32	2960	2	2	1	1	2	1	1	2	1	3	2	1	1	2	3	2	1	2	2	4	1	1	2	3	2	1	4	2	3	1	2	2	3	2	3	2	2	2	3	3	3	3	3	1	1	2	2
	32	2961	4	3	3	3	3	3	3	2	2	4	3	2	3	3	4	3	3	2	3	4	3	4	3	3	3	3	4	3	3	3	3	2	3	3	3	3	3	3	3	3	3	3	2	2		3	3
	32	2962	1	2	2	1	2	1	1	1	1	3	2	1	1	3	4	3	3	3	3	4	1	4	1	3	3	1	4	2	3	1	4	3	3	1	3	3	3	4	3	3	4	1	1	1	2	3	2
	32	2966
	32	2967	3	3	3	4	3	2	3	3	2	3	3	2	3	3	3	2	2	3	3	3	3	3	3	3	3	3	3	3	3	3	3	3	3	3	4	3	4	3	3	4	3	3	4	2		3	4
	32	2968
	32	2969	4	3	3	4	3	3	3	3	2	3	3	2	3	3	3	3	2	3	3	3	3	3	3	3	3	3	4	3	3	3	4	3	3	3	4	3	3	2	2	3	3	3	3	2		4	3
	32	2970	3	3	3	3	2	2	2	3	1	3	2	1	2	3	3	2	3	2	3	3	2	3	2	3	3	2	3	3	2	2	3	2	3	3	3	2	3	3	2	3	2	2	3	1	2	4	2
	32	2971
	32	2972	3	3	3	3	3	3	3	3	3	3	3	3	3	3	3	3	3	3	3	3	3	3	3	3	3	3	3	3	3	3	3	3	3	3	3	3	3	3	3	3	3	3	3	1	3	4	2
	32	2973	3	3	3	3	3	3	3	3	2	2	2	2	2	3	3	3	3	3	3	3	3	3	3	3	3	3	3	3	3	3	3	3	4	3	3	3	3	3	3	3	3	3	3	2		4	4
	32	2974	2	3	2	2	3	1	2	3	2	4	3	1	2	2	4	3	1	3	4	3	2	4	3	3	1	1	2	4	1	2	4	1	3	2	3	3	2	2	1	2	3	3	1	2		3	3
	32	2975	1	1	2	3	3	1	1	1	1	2	2	1	1	2	4	4	1	3	2	2	1	2	2	3	1	1	2	3	1	1	2	1	2	1	3	2	2	2	2	3	3	3	1	1	2	3	2
	32	2976	3	2	4	3	2	1	1	2	3	3	4	4	3	3	3	2	2	1	1	2	3	2	4	3	2	1	1	2	2	3	4	3	3	4	2	3	4	3	2	1	1	4	3	2		2	4
	32	2977	2	2	2	2	1	2	2	3	1	2	2	1	1	1	4	1	2	1	2	4	2	2	1	4	3	2	2	3	3	2	4	1	3	1	2	1	2	3	3	2	3	3	2	1	1	3	2
	32	2978	1	2	4	2	3	1	1	1	1	4	1	1	1	1	4	1	1	1	2	4	1	4	3	1	1	1	1	1	2	1	4	1	3	2	3	1	1	1	1	2	1	4	1	1	1	4	3
	32	2979	2	3	1	2	1	1	2	2	1	3	1	1	1	1	4	2	2	1	4	3	2	2	1	2	3	2	2	3	3	2	4	1	2	2	2	1	2	3	2	2	2	3	2	1	1	3	2
	32	2980	4	2	3	2	4	4	1	1	2	3	1	2	4	3	2	3	4	4	3	3	4	2	3	1	2	3	4	3	2	1	4	3	3	4	2	3	3	4	3	2	1	2	3	1	2	2	3
	32	2981	2	4	1	3	3	2	2	3	4	4	1	1	3	3	2	2	2	4	4	4	2	3	1	1	2	2	2	3	3	4	2	3	3	2	1	2	2	3	4	3	2	3	3	2		2	3
	32	2982	2	1	3	2	1	1	2	3	2	4	2	1	2	2	2	3	3	1	4	4	2	4	2	2	2	2	3	3	2	2	3	4	2	2	4	2	3	3	3	3	3	3	3	2		3	3
	32	2983	3	3	4	3	1	2	2	2	1	4	2	1	2	3	3	2	3	2	3	4	3	4	3	3	2	2	3	3	2	3	2	1	3	3	4	3	4	4	4	3	3	3	3	2		3	3
	32	2984
	32	2985
	32	2986	2	2	3	3	4	1	2	1	1	4	3	1	2	2	4	3	2	3	4	2	3	4	2	4	1	3	4	2	3	2	3	1	3	2	3	3	3	2	3	3	2	2	2	2		3	3
	32	2990	3	4	2	3	3	1	3	1	1	3	4	2	4	2	4	3	4	3	4	4	3	2	3	4	2	4	3	4	2	3	4	2	3	3	4	3	3	2	2	3	3	4	4	2		4	3
	32	2991	2	3	1	4	3	3	4	1	1	2	4	2	3	1	4	3	2	3	4	4	3	3	2	3	2	3	1	3	4	2	4	1	3	3	3	2	3	3	3	4	4	2	4	1	1	3	2
	32	2992		4		3	4	3	3	3	2	4	4	3	3	3	4	4	3	3	4	4	4	3	3	4	3	4	4			4	3	3	4	3	3	3	3	3	3	3	4	3		2		4	2
	32	2993	3	1	2	3	3	2	3	1	1		2	1	3	2	4	3	1	3	1	1	3	1	2	3	1	3	1	2	1	3	1	1	3	2	3	3	2	3	1	3	2	3	3	1	1	4	2
	32	2994	3		4	4	3	3	3	3	2	4	4	3	4	4	4	4	3	3	3		3	4	3	4	3	3	4	4	4	3	2	2	4	3	4	4	4	4	4	4	4		3	2		3	4
	32	2995	3	4	4	1	1	2	3	2	1	4	1	1	2	3	4	3	3	1	3	4	2	3	3	4	1	3	4	4	3	2	4	1	4	3	4	3	4	4	3	4	1	4	2			4	4
	32	2996	3	1	2	1	2	1	2	1	1	3	2	1	2	2	3	1	1	2	2	2	2	2	1	1	1	2	3	3	1	1	1	3	3	2	3	2	3	3	2	2	3	3	2	1	1	3	2
	32	2997	3	3	4	2	2	1	2	3	1	3	2	1	2	2	3	2	3	2	2	3	2	3	2	4	1	3	3	2	1	2	3	1	3	3	3	1	3	2	3	3	3	3	2	2		2	3
	32	2998	4	3	4	3	3	3	3	2	1	4	3	3	2	3	3	3	3	4	4	4	3	4	4	4	3	3	4	3	3	3	4	3	4	3	4	3	4	3	3	3	4	3	3	2		4	4
	32	2999	2	3	2	2	2	2	3	3	2	3	2	2	2	2	2	2	3	2	3	3	2	2	2	2	2	3	2	2	2	2	2	2	3	3	3	2	3	3	3	3	2	3	2	2		4	3
	32	3000
	32	3001
	32	3002	3	3	2	2	1	2	3	2	2	4	4	2	3	3	3	3	2	2	3	3	3	3	2	3	3	3	2	3	3	3	3	2	3	2	2	1	3	3	2	3	3	3	2	1	1	3	2
	32	3003	2	1	1	1	2	1	1	1	1	3	1	1	1	1	3	1	1	1	2	3	1	3	1	2	1	1	2	2	2	1	2	1	3	2	3	1	2	2	2	1	1	3	3	1	1	2	1
	32	3005	2	4	2	1	1	1	3	3	4	4	2	1	3	3	4	2	3	1	3	3	3	2	2	2	2	3	2	2	2	3	2	2	3	2	4	3	4	4	2	3	3	4	4	2		3	3
	32	3006	3	2	3	2	2	2	3	2	2	3	3	2	3	2	3	3	2	2	3	3	3	3	2	3	2	2	2	3	3	2	3	2	2	2	2	2	3	2	1	1	2	3	1	1	2	4	2
	32	3007	3	2	2	2	1	2	3	3	2	3	2	2	2	2	3	3	2	1	3	2	2	3	2	3	2	2	2	3	2	2	3	1	2	1	1	1	3	2	1	1	2	3	1	1	3	4	1
	32	3008	3	3	3	3	3	2	2	2	1	4	3	2	2	3	3	3	3	2	3	3	3	4	3	2	2	3	3	3	3	3	2	1	3	2	3	3	3	3	3	3	3	3	3	2		4	3
	32	3009	4	2	3	3	3	3	2	3	2	4	3	2	2	2	3	3	2	2	3	4	3	4	4	4	3	3	3	3	3	2	4	3	4	3	3	3	3	3	2	3	4	3	2	2		3	3
	32	3010	3	3	4	4	3	3	2	3	2	4	3	2	2	2	3	3	2	2	3	4	3	4	3	4	3	3	3	3	3	2	4	3	3	3	3	2	2	2	2	3	4	3	2	2		4	3
	32	3011	2	2	3	3	2	1	2	2	3	4	1	1	3	3	4	3	3	2	3	4	3	4	3	2	2	3	3	3	3	3	3	1	4	3	4	3	4	3	4	3	3	3	4	2		3	3
	32	3012	4	3	4	4	4	4	4	2	3	4	3	3	3	3	4	4	4	3	4	4	3	4	4	4	4	3	4	3	3	3	4	3	3	3	3	3	3		3	4		4	4	1	2	3	3
	32	3013	3	4	4	4	4	3	3	3	1	4	2	3	2	3	4	3	3	3	4	3	2	4	2	3	2	3	4	3	3	2	4	3	3	3	3	4	4	3	2	4	3	3	3	2		4	3
	32	3014	2	3	3	4	4	3	3	2	1	3	3	1	1	1	4	3	2	2	1	1	3	3	3	1	3	3	1	1	3	3	1	2	3	2	2	3	3	3	2	4	2	3	3	2		2	2
	32	3015	2	3	3	3	3	2	3	2	1	3	2	1	3	2	2	4	3	2	2	4	4	4	3	3	2	3	4	3	3	3	4	2	2	1	2	2	1	3	2	3	1	3	3	1		3	2
	32	3016	2	3	2	4	4	3	3	2	1	3	3	1	1	2	4	3	2	3	4	4	3	3	2	4	3	3	4	4	3	3	4	1	3	2	3	3	3	3	2	4	3	3	3	2		3	2
	32	3017	2	3	3	4	4	2	3	3	1	2	3	1	4	3	4	3	3	3	1	1		3	3	4	1	3	1	3	3	3	1	4	3	3	4	3		3	4	3	4	4	4	1	1	3	2
	32	3018	2	2		4		2	3	2	1	4	4	1	2	2	4	3	3	2	3	4	3	4	3	2	1	2	3	3	3	2	3	2	3	2	3	4	3	3	3	3	3	3	1	2			3
	32	3019	2	3	3	3	2	2	3	2	2	3	2	2	2	3	3	3	2	2	3	4	2	3	3	3	2	3	3	2	3	2	4	2	3	2	3	2	2	2	2	3	2	3	2	2		4	2
	32	3020	2	2	4	3	3	2	3	3	3	3	2	3	2	3	1	2	3	3	1	1	2	2	3	2	2	3	2	3	3	3	1	4	3	2	3	2	2	2	3	3	1	2	1	2		2	2
	32	3021	4	4	3	4	3	4	4	1	1	4	3	2	4	4	4	4	3	3	4	4	4	4	3	3	3	4	4	3	4	3	4	3	3	2	4	3	4	4	2	2	1	1	1	1	1	4	4
	32	3022	3	3	3	4	3	2	3	3	2	2	3	2	3	2	3	3	2	2	3	4	3	3	2	3	2	3	3	3	3	3	3	2	3	3	3	2	3	3	1	3	2	3	3	2		4	3
	32	3023	2	2	3	3	2	2	4	2	2	2	3	3	3	2	3	3	3	3	3	4	3	2	1	3	3	3	3	2	3	2	3	3	2	2	2	1	2	3	2	2	3	3	3	1	1	3	2
	32	3024	3	3	4	4	4	3	4	3	1	4	4	2	4	4	4	4	4	4	3	4	4	4	4	4	3	3	4	4	4	4	4	3	4	3	3	4	3	4	2	4	4	4	4	2	2	3	4
	32	3025	2	3	3	3	3	2	4	3	2	3	3	2	3	3	4	4	4	2	4	4	3	3	3	4	3	3	2	3	2	3	4	3	3	2	3	2	4	2	4	4	3	3	3	1	1	3	3
	32	3026	2	4	3	1	1	1	4	2	1	4	2	2	3	3	4	3	4	1	4	4	3	4	2	3	1	4	3	3	3	3	4	1	3	2	2	3	3	3	2	2	3	4	3	1	1	4	2
	32	3027	2	3	3	3	3	3	3	2	2	3	2	2	3	3	4	3	3	2	4	4	3	3	3	4	3	3	3	3	3	3	3	3	3	3	3	3			2	4	4			2		3	3
	32	3028	3	3	4	4	4	3	4	3	3	3	3	3	4	3	4	3	4	3	4	4	4	4	4	4	3	4	4	3	4	3	4	1	3	3	4	4	3	3	2	4	1			2		4	3
	16	1448	3	3	2	2	2	2	2	2	1	4	2	1	1	1	2	3	3	2	2	3	1	4	2	2	1	2	2	2	2	1	2	1	1	1	3	1	2	2	1	1	1	1	1	1		3	2
	16	1449	3	4	3	2	2	3	4	1	1	3	1	1	4	3	3	3	3	2	3	2	4	4	2	3	3	4	3	3	3	3	2	1	3	2	3	2		2	2	3	3	3	3	1	1	2	3
	16	1450	2	2	2	3	2	3	3	2		3	2	1	4	4	4	4	3	3	3	4	4	3	2	3	3	4	3	3	3	3	2	3	3	2	2	2	2	2	2			2	1	2		3	3
	16	1451	1	2		1	1	2	3	1		3	3	1	3	1	3	4	3	2	2	3	3	3	3	3	3		3		3	3	3	3	3	2	3	2	2	2		3	1	1	1	1	1	3	3
	16	1452	1	1	3	1	1	1	1	4	1	4	1	1	1	1	1	4	2	1	3	1	1	3	2	2	2	1	3	1	1	1	1		3	1	1	1	1	1	1	1	1	1	1	1	1	3	1
	16	1453	2	3	4	3	2	2	4	1	1	3	1	1	1	1	2	2	1	1	3	3	2	3	1	1	3	2	2	2	2	3	3	1	1	2	3	3	3		2	3		2	1	1	2	3	2
	16	1454	3	3	3	3	3	4	4	3		3	1	1	1	1	3	3	1	1	1	1	1	4	1	1	1	1	1	2	2	1	1	1	3	1	3	3	3	3	3	3				1	1	2	2
	16	1455	3	4	2	2	2	2	3	2	1	4	2	1	4	3	4	1	2	1	2	2	3	3	1	3	2	3	1	3	2	3	2	1	2	2	3	2	2	3	2	2	1	1	1	1		4	2
	16	1456	2	4	3	3	2	3	3	1	1	4	2	1	3	2	2	3	3	2	3	3	3	3	2	3	3	3	3	3	3	3	3	1	3	3	3	2	3	2	1	3	1	1	2	2		2	2
	16	1457		1	1	1	1	1	1	1		3	2	1	2	1	1	1	1	1	1	1	1	3	1	1	1	1	1	1	1	1	1	1	3	1	1	1	1	1	1	1	1	1	1	1	1	3	1
	16	1458	3	3		2	3	1	3	1	1	3	2	1	4	3	3	4	3	2	3	4	3	3	3	3	3	3	3	2	3	2	3	1	2	2	2	2	3	3		3	1	2	2	1	1	3	1
	16	1459	1	2	2	1	2	1	2	1	1	2	1	1	2	1	1	4	3	3	3	4	3	2	2	3	1	2	2	3	3	3	2	1	2	1	2	3	3	2	3	3	3	3	3	1	2	2	2
	16	1460	2	3	4	2	2	2	2	4	1	3	2	1	3	1	4	3	1	2	3	4	2	4	2	3	2	3	3	3	2	2	3	2	3	2	3	2	3	3	3	3	2	2	2	1	2	4	3
	16	1461	2	3	2	3	2	1	2	1	1	3	2	1	1	3	3	3	2	2	3	2	2	3	2	2	2	2	3	2	2	2	2	2	1	1	2	2	1	1	1	3	1	2	1	1	1	2	2
	16	1462	3	3	3	3	3	2	2	1	1	3	4	4	3	4	3	3	3	3	3	4	2	4	3	3	3	3	3	3	3	2	4	2	1	2	3	3	3	3	4	3				1	1	3	2
	16	1463	2	2	3	4	3	2	3	2	1	2	1	1	1	1	2	2	2	1	3	4	3	3	1	2	2	3	1	3	3	3	3	1	3	1	4	2	2	3	3	3	1	3	1	1	1		3
	16	1464	1	2	3	2	2	2	2	1	1	4	1	1	2	2	4	2	2	1	1	3	2	4	3	1		2	2	1	2	1	2	1	1	1	3	1	2	2	3	3	2	4	1	1	1	3	2
	16	1465	1	2	2	1	2	2	2	2	1	4	2	1	2	1	1	1	2	2	2	2	2	4	1	2	2	2	2	1	2	2	2	1	1	1	3	2	3	3	1	2	1	1	1	1		3	1
	16	1466	1	3	3	2	1	1	2	1	1	4	2	1	1	1	4	3	2	2	1	3	1	4	2	1	1	2	1	1	3	1	1	1	2	1	3	1	2	2	1	1	1	2	1	1	3	2	1
	16	1467	2	4		4		3	3	3		2	2	3	3	3	4	3	3	1	3	3	3	4	1	3	3	3	2	3	2	2	2	1	3	3	3	3	3			3	1	3	2	2		3	3
	16	1468	2	3	2	3	2	2	3	2	1		3	2	3	3	3	2	2	2	3	3	2	3	2	3	1	3	2	3	2	2	3	3	3	2	3	2	3	3	1	3	1	3	2	1	3	3	2
	16	1469	3	3	3	3	2	3	3	3	3	3	2	2	3	4	4	3	3	3	4	4	3	3	3	4	2	3	3	3	3	3	4	3	4	3	3	4	4	2	3	4	4	3	3	2		3	2
	16	1470	2	3	2	3	3	2	1	3	1	3	4	2	2	1	3	3	2	3	3	4	3	3	2	2	1	2	2	3	3	1	3	2	3	1	2	2	3			3		1	1	1	3	3	2
	16	1471	1	2	2	3	2	1	1	2	1	2	1	1	2	2	3	2	2	2	2	2	1	2	2	2	1	2	2	2	1	1	2	2	3	2	4		2	2	1	3	1	3	3	2		2	3
	16	1472	1	2	2	3	2	1	2	2	1	2	2	1	2	1	3	2	1	1	2	4	2	1	1	1	1	2	2	2	2	1	2	2	2	1	2	2	2	1	1	3	1	2	1	2		3	1
	16	1473	1	1	2	3	3	1	1	1	1	4	1	1	1	3	1	3	1	1	3	3	1	3	1	1	1	1	3	1	1	1	4	1	1	1	3	1	1	1	1	3	1	1		1	2	1	1
	16	1474	1	2	1	3	1	1	2	2	1	3	1		1	1	4	3	3	1	2	4	3	3	1	3	1	2	1	2	2	3	4	3	1	1	3	1	3	1	1	3	3	1	1	1	1	2	1
	16	1475	3	3	3	3	3	1	2	3	2	4	3	3	3	2	4	2	3	2	4	4	3	4	2	3	2	3	4	3	3	3	4	3	2	2	4	1	3	2	1	2	1	3	1	1	1	3	2
	16	1476
	16	1477
	16	1478
	16	1479
	16	1480	3	3	3	4	3	2	3	3	2	3	4	2	2	3	4	3	3	3	4	4	2		4	3	4	2	3	4	3	4	3	3	3	3	4		3	4	3	3	2	3	3	1	1	4	3
	16	1481	3	2	3	4	3	2	3	3	1	3	3	2	2	2	4	3	3	2	3	4	2	4	3	4	2	2	4	2	2	2	4	3	3	2	4	3	3	3	2	3	1	3	3	1	2	3	3
	16	1482	3	1	1	1	1	3	2	3	1	4	3	2	2	4	4	4	3	1	4	4	2	4	2	4	1	2	2	4	2	2	1	2	3	2	3	1	3	3	3	3	2	3	3	1	3	4	2
	16	1483	1	3	3	3	2	2	1	1	1	3	2	1	1	1	4	3	2	3	2	3	1	3	1	2		3	2	2	1	2	2	3	3	2	3	2	3	3	3	3	1	3	1	1	1	3	2
	16	1484	1	2	1	1	1	1	3	1	1	2	2	1	1	1	4	3	2	2	3	4	1	3	3	2	2	2	3	2	3	1	4	4	2	1	3	2	1	1	1	2	3	3	1	1	2	2	1
	16	1486	1	1	3	1	1	1	2	1	1	3	1	2	3	1	4	2	2	1	2	4	2	3	3	1	3	3	1	1	3	3	4	1	1	2	3	1	3	3	3	1	3	3	1	1	1	3	1
	16	1487	2	3	1	3	1	1	3	1	1	4	1	1	3	1	4	1	3	1	1	4	3	3	1	1	1	2	1	1	1	2	4	1	2	1	3	1	2	1	1	2	2	1	1	1			1
	16	1488	2	1	1	1	1	1	1	1	1	3	1	1	1	1	4	3	2	1	4	4	1	2	1		1	1	1		1	1			1	1	3	1			1	1	1	1	1	1	3	2	1
	16	1489	1	2	2	2	1	2	2	3	1	3	1	1	1	1	4	3	3	1	3	4	2	2	2	1	1	2	2	3	2	1	4	1	3	2	3	1	3	1	1	1	3	3	1	1	2	2	2
	16	1490	1	2	2	2	1	3	2	1	1	2	1	1	2	2	4	1	1	1	2	4	2	2	1	1	1	3	2	3	1	2	1	1	1	1	3	1	2	2	1	2	1	3	1	1	1	4	1
	16	1491	1	2	3	4	2	3	3	3	2	3	3	1	3	2	4	4	3	1	4	4	4	4	3	4	2	3	3	3	3	3	4	4	1	2	3	1	3	3	1	4	4	3	1	1	2	3	2
	16	1492	4	1	2	3	1	1	2	1	1	2	1	1	2	2	4	2	1	1	1	4	1	1	1	1	1	2	1	1	1	2	2	1	3	1	3	1	2	3	1	3	1	1	3	1	2	2	2
	16	1493	2	2	3	3	2	1	3	3	2	3	1	1	3	2	3	4	2	2	3	4	3	3	2	4	1	3	1	3	2	2	4	3	3	2	3	2	2	1	1	1	1	2	1	1	1	2	2
	16	1494	2	3	2	3	2	3	2	2	1	3	2	1	2	2	4	3	3	1	3	3	1	2	2	3	3	2	1	2	2	2	2	2	3	1	2	1	2	2	2	2	1	2	1	2		3	2
	16	1495	1	2	2	2	1	1	1	1	1	4	1	1	1	2	1	1	1	1	3	1	1	1	1	2	1	2	1	3	1	1	1	1	3	1	1	1	2	1	1	1	1	2	1	1	1	3	2
	16	1496	2	2	2	2	1	1	2	1	1	2	3	2	2	1	3	2	2	1	2	2	1	2	1	3	1	2	1	3	3	1	2	2	2	1	2	1	2	2	1	1	1	1	2	1	1	3	2
	16	1497	4	2	2	2	3	3	1	1	2	3	2	2	1	1	4	2	1	2	4	4	2	3	1	3	1	2	1	4	1	2	1	2	3	2	3	1	2	3	1	3	3	3	1	1	3	3	2
	16	1498	1	2	1	3	2	1	2	1	1	4	1	2	1		3	3	1	1	3	4	2	3	1	1	1	2	1	2	1	1	4	1	2	2	2	1	2	3	3	1	1		1	1	2	2	1
	16	1499	2	3	2	4	1	4	1	3	3	3	2	3	3	3	1	2	3	1	4	4	4	4	3	3	3	4	4	3	3	3	3	4	3	1	2	1	3	3	2	3	4	4	2	1	1	3	2
	16	1500	2	3	1	2	1	1	1	1	2	2	1	1	1	2	3	2	1	1	3	3	1	1	1	1	1	1	1	1	1	1	1	1	2	2	3	1	1	1	2	1	2	3	1	2		2	3
	16	1501	3	3	3	2	4	3	3	2	1				3	1	3	2	3	1	2	4	3	4	1	2	2	3	4	2	4	3	2	3	2	2	2	1	2	2	1	1	2	2	1	1	3	3	2
	16	1502	3	3	1	4	4	3	3	3	2	2	2	2	2	2	4	3	1	3	3	3	3	3	1	4	2	3	3	3	3	2	1	1	3	2	3	1	3	3	1	3	3			1	1	3	2
	16	1503	2	3	2	4	2	2	3	1	2	4	3	2	3	3	4	3	4	1	4	4	2	4	2	3	3	3	2	3	3	2	2	1	2	2	1	1	1	2	1	3	1	1	2	1	3	2	2
	16	1504	3	3	2	3	1	3	4	3	3	4	1	3	3	3	4	2	3	1	4	4	2	3	1	3	1	3	1	2	1	1	2	1	1	1	3	1	3	1	1	1	1	3	1	1	2	3	1
	16	1505	3	3	2	3	1	3	4	3	3	4	1	3	3	3	4	2	3	1	4	4	2	3	1	3	1	3	1	2	1	1	2	1	2	1	3	1	3	1	1	1	1	2	1	1	3	3	2
	16	1506	2	3	2	3	1	3	2	1	1	2	2	1	2	1	4	4	2	1	3	4	2	3	1	3	2	2	1	2	2	1	2	1	2	2	3	1	3	1	2	1	1	3	1	1	2	2	1
	16	1507	2	4	4	4	2	2	4	3	2	4	3	2	2	1	3	4	2	2	3	4	4	3	2	4	4	4		3	3	3	2	2	3	3	3	3	4	3	2	3	3	3		2		3	3
	16	1508	4	3	1	2	1	1	2	3	1	4	1	1	3	3	4	2	4	1	4	4	1	4	3	4	3	1	1	4	1	1	4	1	1	1	3	1	3	3	1	1	1	1	1	2	2	3	1
	16	1509	4	2	3	4	3	3	1	3	3	4	4	3	1	4	4	4	3	3	4	3	3	4	3	4	3	3	4	3	4	1	3	3	3	3	3	3	3	4	3	3	1	3	1	2		4	3
	16	1510	3	1	1	2	1	1	1	2	1	3	1	1	1	1	1	1	2	1	2	3	1	2	1	1	1	1	2	2	2	1	2	2	1	1	3	3	3	3	1	2	1	2	3	2		3	1
	16	1511	1	3	3	3	1	1	1	1	1	3	1	1	1	1	4	2	3	1	3	4	1	4	1	2	2	2	1	3	1	1	3	1	1	1	3	1	2	1	1	2	1	1	1	1	2	1	1
	16	1512	1	1	2	1	1	1	2	1	1	2	1	1	2	1	2	3	1	1	2	4	2	2	2	2	3	2	1	2	3	2	1	1	1	1	3	1	3	1	1	1	1	2	1	1	1	3	2
	16	1513	3	3	2	2	2	2	3	2	1		2	2	3	1	2	2	2	2	2	1	3	2	2	2	1	3	1	2	1	2	2	3	3	3	1	2	2	2	2	2		3	2			4
	16	1514	1	1	2	2	1	2	1	1	2	3	1	2	1	1	3	1	1	1	2	3	1	3	1		2	1	1	3	2	1	1	1	1	1		1	3		1	1	1	3	1	1	3	4	1
	16	1515	3	3	2	2	2	2	3	1	1	3	2	1	3	1	3	2	3	3	3	4	3	3	2	2	1	3	3	2	2	3	1	1	3	2	3	3	3	3	3	3	3		1	1	1	2	2
	16	1516	3	3	2	1	2	1	3	3	2	3	3	2	2	1	4	2	3	2	2	4	2	4	1	4	2	3	1	3	3	2	2	1	3	2	3	1	3	3	1	2	1	2	2	2		4	3
	16	1517	1	3	2	2	3	1	2	1	2	4	3	2	2	1	4	4	3	3	3	4	3	3	2	4	1	3	3	4	3	2	3	2	2	2	3	3	3	2	2	2	3	2	2			4	3
	16	1518	1	3	4	3	3	3	2	3	2	4	3	2	3	1	4	3	3	3	3	3	2	3	3	2	3	3	1	3	4	2	4	1	2	2	3		3	3	1	3				1	1	1	1
	16	1519	1	3	2	1	1	1	3	3	2	3	1	1	3	2	4	1	2	1	4	4	3	2	2	3	2	3	3	3	1	2	3	1	3	2	3	2	3	3	3	3	1	1	2	2		3	3
	16	1520	2	3	4	4	4	4	1	2	2	4	3	1	1	2	1	2	2	4	3		1	4	1	2	4	3	2	3	4	2	4	2	3	2	3	3	3	3	1	1	3	2	1	2		1	3
	16	1521	4	2	4	1	1	1	1	4	4	1	4	4	2	4	2	2	4	1	1	1	1	1	2	2	4	2	2	2	1	2	1	1	3	3	2	2	2	3	2	3	3	2		1	2	2	1
	16	1522	4	3	2	4	4	4	2	3	2	4	2	1	1	4	2	2	1	4	4	4	2	4	3	4	1	2	2	4	4	3	3	3	3	3	3	3	3	2	3	3	2	2		1	2	2	2
	16	1523	2	3	3	4	4	3	4	3	1	4	4	1	3	1	4	3	2	3	4	4	3	4	3	4	3	4	2	1	4	4	4	3	3	2	4	3	4	3	2	4	4			2			3
	16	1524	3	3	3	3	2	3	2	1	1	3	2	1	2	2	4	4	3	2	3	4	3	4	2	3	2	2	3	2	1	1	3	1	1	1	2	1	3	3	1	2	1	2	1	1	2	3	2
	16	1525	2	3	2	2	3	2	2	3	2	4	2	2	3	2	3	2	2	3	2	3	2	3	2	3	2	2	2	2	3	1	2	3	3	2	3	3	3	3	3	3	3	3	3	2		2	2
	16	1526	2	3		2	3	1	3	1	1	2	1	1	2	2	4	4	2	1	4	4	2	3	2	4	1	2	1	2	2	2	1	1	1	2	3	1	2	2	1	1	1	1	1	1	3	2	2
	16	1527	3	3	3	3	1	3	3	2	1	3	1	1	3	3	4	4	4	1	4	4	3	3	3	4	3	3	1	4	1	3	3	1	1	2	3	1	1	1	1	1	1	1	1	1	2	3	1
	16	1528	3	3	2	2	2	1	2	1	1	2	1	1	2	1	4	1	2	2	4	4	3	2	1	3	3	3	1	3	2	2	1	1	3	2	3	3	3	3	2	2	2	2	2	1	3	2	3
	16	1529	4	3	3	4	3	4	3	3	1	3	2	1	3	3	4	4	3	3	4		3	3	3	4	1	3	1	3	3	2	1	1	3	2	3	1	3	3	3	4	3	4	1	2		3	3
	16	1530	1	3	2	4	2	3	3	2	1	3	2	1	3	1	4	2	3	2	3	3	1	2	2	3	2	2	1	3	3	1	3	1	3	1	3	2	2	2	2	3	3	3	2	2	2	3	2
	16	1531	1	3	3	2	1	1	2	1	2	2	1	1	3	2	4	2	2	1	2	3	3	2	1	2	1	2	1		1	3	1	1	3	2	2	1	3	2	3	2	2	3	1	1	2	4	2
	16	1532	1	3	3	2	2	3	3	4	1	4	2	1	4	3	4	4	2	2	4	4	3	4	4	4	2	3	4	2	3	3	4	1	2	2	3	2	3	2	2	3	1	1	1	2		3	3
	16	1533	2	2	2	2	1	2	4	2	1	2	2	1	3	3	2	2	2	1	3	4	3	2	3	3	2	3	2	3	4	3	4	1	2	2	3	1	3	3	1	2	4	3	2	2		3	2
	16	1534	2	2	2	1	2	2	2	2	2	2	3	1	2	2	4	4	1	3	3	3	2	3	3	3	3	3	3	4	4	2	2	3	4	2	4	4	4	4	3	3	3	3	3	2		2	3
	16	1535	1	3	2	3		3	3	2	1	4	2	1	2	2	4	4	2	1	4	4	1	3	3	1	1	3	1	3	3	3	4	3	2	3	3	3	3	3	2	3	3	3	1	2		3	2
	16	1536	1	3	2	2	1	1	3	1	1	3	1	1	3	1	4	3	3	1	4	4	3	3	2	4	1	4	3	3	2	3	3	1	1	1	3	1	3	3	1	2	2	1	1	1	3	3	1
	16	1537	3	3	1	2	3	2	3	2	2	1	1	1	3	3	3	1	1	1	2	4	4	1	1	1	1	3	2	1	1	2	1	1	3	2	3	1	3	1	3	2	1	3	1	1	3	4	3
	16	1538	3	3	4	3	3	3	3	2	2	4	2	3	3	3	4	3	3	4	3	3	3	3	3	3	1	3	1	2	1	3	1	1	3	2	2	3	2	3	3	3	2	2	2	2		3	3
	16	1539	1	3	3	2	2	1	3	1	1	3	2	1	3	3	3	2	1	1	4	4	2	4	3	3	2	3	4	2	2	2	4	1	1	1	3	1	3	2	2	3	3		1	1	3	3	2
	16	1540	3	3		3	3	3	2	1	1	4	3	1	3	3	4	2	3	2	3	4	3	4	3	3	2	3	1	3	3	2	3	2	3	1	3	3	3	3	3	3	3	3	3	2		3	3
	16	1541	3	4	4	3		4	3	3	1	4	4	3	4	4	4	3	4	3	4	4	4	4	3	4	4	4		4	3	3	3	3	4	3	4	3	3	4	3	3	3	3	3	2		3	4
	16	1542	2	3	3	3	3	3	3	2	1	4	1	2	4	2	4	3	3	2	3	3	4	4	2	3	3	4	2	3	3	3	4	1	3	3	3	3	3	3	3	3	3	3	3	2		3	2
	16	1543	1	3	4	3	2	2	3	4	4	4	2	1	3	2	4	4	2	2	4	4	4	4	4	4	3	3	4	2	3	3	3	1	3	3	3	1	3	2	1	2	1	1	1	2		4	3
	16	1544	2	3	2	3	3	3	3	2	1	3	3	1	2	2	4	3	3	2	3	2	2	2	2	3	2	2	2	2	2	3	2	1	2	2	2	2	2	3	2	3	3	3	1	1	1	2	2
	16	1545	2	3	4	3	4	4	2	3	3	4	1	2	3	3	3	1	2	2	3	3	3	2	1	3	2	3	3	3	3	3	3	2	3	3	3		3	3	3	3	2	3	2			3	3
	16	1546	2	3	1	2	4	3		4	4	3	3	4	4	3	4	3	3	4	3	3	3	3	4	1	1	3	1	1		3	2	1	3	2	3	2	3	3	1	2	2	2	2	1	3	3	1
	16	1547	1	3	3	1	1	1	3	1	1	3	1	1	3	1	4	4	3	1	4	3	3	1	1	3	1	3	1	1	3	3	1	1	3	2	2	3	3	3	3	3	1	1	1	2		2	2
	16	1548	1	3	2	3	1	2	2	1	1	1	3	1	3	1	4		2	3	2	3	3	3	1	2	2	2	3	3	3	3	3	3	2	1	2	3	3	2	2	2	1	1	2	1	1	3	2
	16	1549	1	3	4	3	3	1	3	3	3	4	2	1	3	3	4	3	2	2	4	4	3	4	4	4	3	3	3	2	3	3	4	2	3	3	2	2	3	2	2	2	1	1	1	2		4	3
	16	1550	2	3	4	3	2	2	4	3	2	4	2	2	3	2	4	3	2	2	4	4	3	4	4	3	2	2	4	3	3	3	3	2	3	3	3	1	3	1	1	1	1	1	1	1	3		2
	16	1551	3	2	3	3	1	2	1	2	1	4	3	1	1	1	4	4	2	1	3	4	1	4	2	3	1	2	4	3	1	1	2	3	1	1	1	1	3	1	1	3	1	2	1	1	3	3	2
	16	1553	3	4		2	2	3	3	1	1	4	4	1	3	3	1	2	3	3	4		3	4		4	1	3	4	2	4	1	3	1	4	3	4	2	3	4	4	3	1	1				2	3
	40	3459	3	2	1	3	1	2	3	1	1	3	2	1	2	1	4	3	1	2	3	4	2	3	2	3	3	2	4	4	3	2	3	1	3	1	3	2	3	1	2	3	1	3	1			3	3
	40	3460	4	3	4		3	4	3	1	1	4		3	3	3	4	4	2	3		3	2	3	2	4	4	3	4	3	3	3	4	2	3	2	3	3	3	3	2	3	1	2	2	1	2	4	3
	40	3461	2	4	3	2	2	3	4	3	1	4	3	1	4	4	3	4	3	2	4	4	4	4	4	4	2	4	3	3	2	4	4	2	3	2	3	3	4	3	2	2	1	1	1	1	1	3	3
	40	3462	3	1	3	3	2	3	2	1	4	3	3	1	2	2	2	2	2	2	2	1	1	2	2	2	1	1	2	2	2	4	3	2	2	4	3	3	3	1	2	2	2	2	1	1	1	3	2
	40	3463	1	4	1	2	2	1	4	1	1	1	2	1	4	2	4	1	4	1	4	4	4	1	1	1	1	4	1	4	2	4	2	4	2	2	4	2	4	4	2	2	2	2	2	1	1	4	1
	40	3464	3	4	4	3	3	4	4	2	1	4	4	1	4	3	4	4	4	3	4	4	4	4	3	4	3	4	3	3	4	4	3	4	3	3	3	3	3	4	2	3	3	3	3	2		4	2
	40	3465	4	1	1	4	1	1	1	4	1	4	1	1	1	1	4	1	1	1	1	4	1	4	1	1	1	1	4	1	1	1	4	4	3	1	3	1	2	3	1	4	1	1	1	1	2	3	3
	40	3466	2	4	3	4	4	2	3	1	4	4	4	1	3	2	4	4	3	2	4	4	4	4	3	4	4	4	4	3	2	3	3	4	3	2	4	3	3	3	2	3	1	1	4	2		2	3
	40	3467	2	4	3	3	3	3	3	1	1	3	3	1	3	3	3	3	3	3	4	4	3	4	4	3	3	4	4	3	3	3	4	2	3	3	3	3	3	3	3	3	3	3	3	2		3	3
	40	3468	1	3	1	3	3	1	3	1	1	1	1	1	3	3	1	3	1	3	3	4	3	3	3	3	2	3	3	1	3	3	3	1	1	2	3	3	3	3	1	3	3	3	3	1	1	4	1
	40	3469	3	1	2	2	2	2	1	2	2	2	2	2	2	2	2	2	2	2	2	3	3		3	3	3	3	1	1	2	2	1	2	3	2	4	3	4	3	3	3	3	3	3	1	1	4	3
	40	3470	4	3	2	3	3	1	2	1	1	3	3	1	3	3	3	3	2	2	3	4	2	3	3	3	3	3	3	2	2	2	4	3	3	2	4	3	3	3	4	3	2	2	2	2		3	3
	40	3471	1	3	3	2	2	3	3	2	2	1	4	1	3	1	4	3	1	2	3	4	4	2	1	2	1	1	4	1	2	4	4	1	3	2	1	1	1	1	3	3		1	1	1	3	4	2
	40	3472	2	3	2	4	4	3	3	1	1	4	2	1	3	3	4	3	2	3	4	3	3	4	4	4	3	3	4	3	4	3	4	1	4	3	3	3	3	3	3		3	3	3	2		4	4
	40	3473	4	3	4	3	4	3	3	1	1	4	4	1	3	3	4	4	3	4	3	4	3	3	3	4	2	3	4	3	3	3	3	3	3	3	3	3	3	3	3	3	3	3	3	2		4	3
	40	3474	1	4	2	2	2	2	3	2	1	2	2	1	3	3	3	2	3	2	2	3	3	2	2	3	3	3	2	2	3	3	3	2	2	2	2	2	2	2	3	2	3	2	2	1	2	3	2
	40	3475	3	3	1	3	2	1	3	1	1	3	3	1	3	2	3	2	2	1	3	4	3	2	2	3	1	3	2	2	3	3	3	1	3	3	4	1	3	3	3	3	3	3	3	1		3	3
	40	3476	1	3	2	2	2	2	3	3	1	2	1	1	2	2	3	3	2	2	3	4	2	1	2	2	2	3	3	2	2	3	2	1	3	3	2	3	1	3	3	3	2	2	1	2		2	3
	40	3477	2	3	2	3	3	3	3	3	1	3	3	1	3	2	3	3	2	2	3	3	2	2	2	2	2	2	3	3	3	2	2	1	2	2	1	3	3	3	2	1	3	2	3	1	1	3	2
	40	3478	2	3	1	4	2	3	3	1	1	3	4	1	2	2	4	4	1	2	4	4	2	3	1	3	2	1	3	2	2	2	2	1	3	1	2	3	3	2	2	3	2	3	3	1	2	4	2
	40	3479
	40	3480	2	3	2	2	2	2	3	2	3	2	1	1	3	2	2	2	1	1	2	3	3	1	1	2	2	3	4	1	1	3	4	1	1	1	3	2	2	2	2	2	1	3	2	2		3	3
	40	3481	3	3	1	3	3	1	1	1	1	1	1	1	1	1	1	1	1	1	3	3	1	1	1	2	1	1	2	1	1	1	3	1	1	1	1	1	1	1	2	1	1	1	1	1	3	1	1
	40	3482	3	3	3	4	4	3	3	1	1	2	3		3	4	4	4	2	3	4	4	3	4	2	4	2	3	3	2	2	3	4	1	3	3	4	3	3	3	3	3	3	3	3	2		4	3
	40	3483	2	2	2	2	2	2	3	2	2	3	2	2	1	1	3	1	1	1	2	2	2	2	2	2	2	2	1	2	2	2	2	2	1	1	1	1	1	1	1	1	1	1	1	1	1	4	1
	40	3484	3	3	3	3	3	1	3	2	1	3	3	2	3	3	3	3	3	3	4	4	3	4	3	3	3	3	2	3	2	2	4	2	3	2	2	3	3	3	3	3	4	2	4	2		3	4
	40	3485	1	3	3	1	2	1	3	1	2	3	2	2	1	1	2	3	2	1	3		2	3	3	3	2	3	1	2	2	2	2	1	3	2	4	2	3	3	3	3	3	3	3			3	3
	40	3486	1	3	1	3	3	3	3	2	1	3	3	1	3	2	2	3	2	2	3	3	3	3	3	4	3	3	3	3	3	2	3	2	3	1	3	1	3	3	3	3	1	3	1	1	1	3	3
	40	3487	1	3	2	2	1	2	3	2	1	2	1	1	3	3	4	2	1	1	3	3	3	3	2	4	2	3	1	2	3	2	4	1	2	2	4	2	3	3	3	4	4	4	4	1	1	3	3
	40	3488	4	3	2	3	3	2	2	1	1	4	1	1	2	2	3	3	2	2	3	4	3	4	2	4	3	3	4		3	2	3	1	3	2	3	3	4	3	4	3	4	2	3	2	1	3	3
	40	3490	3	3	3	3	3	3	3	2	2	3	3	2	3	3	3	4	3	3	3	3	3	3	3	3	4	3	2	3	3	3	3	2	4	2	4	4	3	4	3	4	4	4	4	2		4	3
	40	3491
	40	3492	4	3	4	4	4	3	2	3	3	4	3	2	3	3	3	3	2	4	4	4	3	4	4	4	4	3	4	3	3	3	3	3	4	4	4	4	4	4	4	4	3	4	3	2			3
	40	3493	3	3	3	3	4	4	3	3	1	4	3	1	1	1	4	2	2	2	3	4	2	4	3	2	2	2	2	2	3	1	2	2	3	3	1	3	2	3	3	4	4	2	3	2		3	3
	40	3494	3	4	3	4	4	4	4	4	1	4	3	2	3	4	4	4	4	3	3	4	3	4	3	4	4	4	4	4	4	4	4	4	4	2	3	3	3	3	3	3	3	3	3	2	1	4	4
	40	3495	1	3	3	2	2	4	4	4	4	2	3	4	4	4	1	1	1	1	2	2	1	3	2	2	1	3	1	1	2	2	3	1	2	1	4	1	2	2	2	3	3	3	3	1	3	1	2
	40	3496	4	4	4	4	4	4	4	2	2	4	4	2	4	4	4	4	3	4	4	4	4	4	4	4	4	3	4	3	4	2	4	2	4	3	4	4	4	4	3	4	4	3	4	2		4	4
	40	3497	4	4	1	4	4	4	4	3	1	4	4	1	3	2	4	4	3	3	4	3	3	4	4	3	4	3	4	3	4	2	4	3	4	2	3	3	3	3	2	4	4	1	4			4	3
	40	3498	3	3	3	2	2	2	1	1	3	3	3	3	1	3	1	3	3	3	3	3	1	3	3	3	3	3	4	1	3	1	3	3	3	2	3	3	3	3	1	3	1	1	1	1	1	3	1
	40	3499	3	2	2	3	3	2	2	4	3	3	3	2	3	2	3	2	2	3	3	3	2	4	3	3	2	3	3	2	3	2	4	2	3	3	3	3	2	3	4	4	4	4	4	1	2	2	3
	40	3500	3	2	3	3	2	3	2	1	1	3	2	2	2	2	2	2	1	1	1	3	2	2	2	2	2	2	2	2	2	2	2	2	3	3	2	2	2	2	2	2	2	2	2	2		3	3
	40	3501	3	3	2	3	1	1	2	2	3	3	2	3	1	2	2	3	1	2	3	3	2	3	2	3	3	3	3	3	3	1	3	2	3	3	2	2	2	2	1	2	2	2	2	2		3	3
	40	3502	3	2	4	3	3	2	3	3	3	4	2	2	3	3	3	2	3	2	3	3	3	3	3	3	3	4	4	2	3	3	3	3	3	2	3	3	3	3	2	4	3	4	3	1	1	3	3
	40	3503	2	3	2	3	3	3	2	3	3	4	4	4	2	3	3	3	2	3	3	4	3	4	3	4	2	3	3	3	3	3	3	3	3	3	4	2	4	4	1	3	2	4	3	1	1	2	2
	40	3504	3	3	2	3	3	3	3	3	2	3	3	2	3	2	3	2	3	2	2	3	2	3	3	2	3	2	3	2	3	2	3	3	3	2	2	2	3	3	2	3	2	3	3	2		3	3
	40	3505	3	3	3	3	2	1	3	3	3	4	1	3	3	3	3	3	1	2	3	1	4	4	3	3	3	3	3	3	3	3	3	3	3	2	3	3	2	1	1	1	1	1	3	1	3	3	2
	40	3506	4	3	3	3	3	3	2	1	2	4	4	3	3	3	2	1	1	1	4	4	3	4	2	3	3	2	1	4	2	2	4	1	3	2	4	3	4	3	2	3	4	4	4	2		3	3
	40	3507	1	2	3	4	3	1	1	1	1	3	2	1	1	1		2	1	3	3	3	1	4	3	4	1	1	3	2	2	1	4	1	3	2	3	3	4	3	2	4	2	3	3	2		4	3
	40	3508	4	3	2	3	3	2	4	2	2	4	1	2	2	3	4	2	3	2	4	4	3	3	2	4	2	2	4	4	2	2	3	1	3	2	3	2	3	3	2	3	4	3	3	1	3	3	3
	40	3509	3	3	4	3	3	3	3	2	3	4	4	3	3	3	3	3	3	3	3	3	3	4	3	3	3	3	4	3	3	3	3	3	3	2	4	4	4	3	2	3	4	3	3	1	1	4	3
	40	3510	3	3	4	4	4	2	3	2	3	4	3	3	3	3	4	4	3	4	4	4	3	4	2	4	4	3	4	3	3	3	3	2	3	3	4	3	3	4	2	4	4	4	1	1			3
	40	3511	2	2	3	1	2	1	1	1	1	3	2	1	1	2	4	2	2	1	2	2	2	4	3	3	2	2	4	3	3	2	3	1	2	2	1	1	2	2	1	2	2	2	1	1	3	4	2
	40	3512	3	3	3	4	3	2	3	3	2	4	3	2	2	2	3	2	2	3	3	3	2	3	2	2	2	2	4	2	2	2	2	1	3	2	3	3	3	3	1	3	2	3	2	2		3	3
	40	3513	1	1	4	3	4	2	2	2	1	4	1	1	2	1	1	4	1	1	1	2	1	3	1	3	1	1	4	1	1	1	3	1	1	1	1	1	1	2	1	3	1	1	3	2	3	4	1
	40	3514	4	4		4	4	4	4	4	4	4	4	4	4	3	4	4	4	4	4	4	4	4	2	4	4	4	4	1	3	3	4	1	3	3	3		2		3	3	1	1	1	2		4	3
	40	3515
	40	3516	3	2	2	3	4	3	1	3	1	4	1	1	1	1	4	3	1	1	3	4	1	4	3	3	2	2	2	3	3	1	3	3	3	3	3	2	3	2	2	3	1	1	1	2		3	3
	40	3517
	40	3518
	40	3519	4	3	3	4	4	4	4	3	3	4	4	4	4	4	4	4	4	4	4	4	4	3	3	4	3	3	4	4	4	4	4	4	4	3	4	4	4	4	4	4	4	4	4	2		3	4
	40	3520
	40	3521
	40	3522
	40	3523
	40	3524
	40	3525	4	3	3	3	3	3	3	2	2	1	3	2	2	2	4	3	2	2	4	3	2	3	3	4	1	3	3	2	4	2	4	1	3	2	1	3	3	2	1	2	1	1		1	1	2	1
	40	3526	3	2	3	3	3	2	1	3	3	3	2	3	2	3	4	3	1	1	4	4	2	4	3	3	2	3	4	2	3	1	4	2	4	3	3	2	3	3	3	4	3	3	3	2		2	4
	40	3527	4	3	3	4	4	3	3	3	4	3	3	3	3	2	4	4	3	3	4	4	3	3	3	4	3	3	4	3	3	2	4	3	4	3	4	3	3	3	4	4	4	4	4	2		4	3
	40	3528	3	3	2	4	3	3	3	2		3	3	3	3	3	4	4	2	3	3	4	2	3	3	3	3	3	4	3	4	3	3	2	3	3	3	3	3	3	3	3	3	2	3	2		3	3
	40	3529	2	2	3	3		3	2	3	2	3	3	2	2	2	3	3	2	2	3	3	2	3	3	3		2	3	3	3	2	3	3	3	2	3	3	3	3	3	4	1	1	1	2		3	3
	40	3530	4	3	3	2	3	1	3	2	1	4	2	1	3	2	3	3	3	3	2		3	3	2	3	3	3	3	3	2	3	3	3	3	2	3	3	2	3	2	3	3	3	3	2		4	3
	40	3531	3	1	1	3	3	2	1	1	2	4	3	1	1	1	2	4	1	3	1	2	1	4	1	1	2	1	1	1	1	1	1	1	3	3	1	3	4	1	1	4	4	2	4	1	1	3	3
	40	3532	4	3	3	2	2	1	2	1	1	4	3	1	2	2	2	2	2	1	2	2	2	4	2	2	2	2	3	2	2	2	2	2	3	1	3	3	2	3	2	2	3	3	2	2		3	2
	40	3533	3	2	3	2	2	1	1	1	1	3	4	2	3	2	4	3	2	1	3	4	2	3	2	3	2	3	3	2	3	2	2	1	3	3	4	3	4	4	3	3	1	3	3	2		3	4
	40	3534	4	3	4	4	3	4	4	4	4	4	4	4	3	4	4	3	3	4	4		4	4	4	4	4	3	4	3	3	3	2	2	4	4	3	4	4	3	3	4	4	4	2	2		3	4
	40	3535	3	3	3	4	4	3	2	3	2	4	3	2	3	3	4	4	1	2	3	3	2	4	1	2	3	1	3	3	3	2	3	2	3	2	3	3	3	3	4	3	3	3	3	1	1	3	2
	40	3536	3	3	3	3	3	3	2	2	1	4	2	1	2	2	3	2	2	2	3	3	2	4	3	3	1	1	2	3	2	1	4	2	3	1	3	2	3	3	2	2	2	2	2	1	1	3	2
	40	3537	1	3	3	3	3	3	3	1	1	3	3	1	2	1	3	4	2	2	3	3	3	4	1	3	1	3	3	3	2	2	1	1	2	2	3	2	3	1	2	2	2	3	3	1	3	4	1
	40	3538	2	3	2	3	3	3	3	3	3	4	4	3	3	3	4	3	3	3	3	3	3	4	3	3	2	3	2	3	3	3	3	3	2	3	2	2	2	2	2	2	2	2	2	2		2	2
	40	3539	3	3	3	3	1	1	1	1	1	3	1	1	1	3	4	2	2	4	4		1	4	4	4	4	1	4	4	4	1	4	3	4	4	4	4	4	4	2	4	1	2	3	2		4	4
	40	3540	3	3	3	3	3	3	3	1	2	4	3	3	1	1	3	3	2	1	2	3	3	4	4	3	3	3	4	3	2	2	3	1	3	2	4	2	3	2	2	4	3	3	4	2		3	3
	40	3541	3	3	3	3	1	1	1	1	1	3	1	1	1	3	4	2	1	3	3	4	1	4	1	2	3	1	3	3	3	1	4	1	1	1	3	3	3	1	1	2	1	2	2	1	3	2	2
	22	2173	2	1	2	1	1	2	1	1	1	3	1	1	1	2	3	2	1	1	1	1	1		1	3		1	2	2	2	1	4	3	1	1	4	1	3	2	2		2	2	1	1	2	3	1
	22	2174	3	3	4	4	4	4	3	3	1	3	4	1	3	3	4	3	3	4	4	4	3	3	3	4	3	3	4	3	3	3	4	4	3	2	3	3	2	3	3	4	3	3	2	2		2	3
	22	2175	2	1	1	1	1	1	1	1	1	1	2	1	1	1	4	3	1	1	2	2	1	1	1	3	2	1	2	3	3	1	3	1	1	2	4	1	1			1	1	1	1	1	1	3	2
	22	2176	1	1	1	1	1	3	1	3	1	1	1	1	3	1	4	4	2	1	4	4	1	1	3	4	1	2	1	1	1	1	4	4	1	1	1	1	3	1	1	2		3	1	1	1	2	2
	22	2177	1	1	1	1	1	3	1	3	1	1	3	1	2	1	4	4	2	1	4	4	1	3	3	4	2	2	1	1	1	1	4	4	2	1	2	2	3		1	1		2	1	2		1	1
	22	2178	1	1	1	1	1	1	1	1	1	2	2	2	1	1	4	2	2	1	3	4	1	3	1	4	1	2	3	2	1	1	4	3	1	1	2	1	1	2	1	1	1	1	1	1	1	2	1
	22	2179	1	1		1	1	1	1	1	1	3	3			1	1	4	1	1	1	4	1	3	1	1	1	1	1	1	1	1	3	1	2	1		2	2	2	1	1	1	1	1	1	2	2	2
	22	2180	2	1	1	2	2	3	1	1	2	1	2	1	1	1	3	2	1	1	1	4	4	1	2	3	4	1	1	2	3	1	4	2	2	1	2	3	3	3	4	3	1	2	2			3	4
	22	2181	1	1	3	3	1	1	1	1	4	3	1	1	1	1	3	3	1	1	3	3	1	3	1	1	1	1	3	3	3	1	3	3	1	1	3	1	1	1	1	1	3	1	1	1	3	1	1
	22	2182	3	3	2	3	2	3	1	4	1	3	3	1	1	2	3	3	2	2	4		2	4	4	4	2	3	2	3	3	2	4	3	4	3	3	3	4	4	4	4	4	4	3	2		3	3
	22	2183	1	2	2	2	2	2	2	1	1	1	3	1	1	1	3		1	1	4	4	2	2	1	3	1	2	1	1		1	3	3	2	1	3	2	2	3	2	3	2	4	4	1	1	3	2
	22	2187	1	3	3	3	2	1	3	1	1	4	4	1	3	3	4	3	3	2	4	4	3	3	3	3	1	3	4	3	1	3	3	4	3	3	3	2	3	3	1	3	2	3	2	2		3
	22	2188	3	3	3	3	4	3	2	3	1	4	4	1	3	3	3	3	2	4	4	4	3	3	3	3	3	2	3	3	3	3	3	2	2	3	4	3	3	3	2	3	4	4	4	1	1	3	3
	22	2189	3	3	1	4	3	3	3	3	3	3	3	3	3	3	3	3	3	3	3	3	3	3	3	3	3	3	3	3	3	3	3	3	3	2	3	3	3	3	3	3	3	3	3	2		3	3
	22	2191	1	1	1	1	1	2	3	2	3	4	3	3	3	2		3	3	3	4	3	2	2	3	4	4	3	4	2	3	2	2	2	2	2	3	2	2	1	1	3	3	3	1	1	1	3	3
	22	2192	2	3	3	3	3	3	3	1	1	4	4	2	2	3	4	2	3	3	3	3	3	3	3	3	3	3	4	3	3	3	3	1	3	3	3	2	2	2	1	3	2	3	1			3	3
	22	2193	2	2	3	2	2	1	2	1	3	3	3	1	2	2	4	3	3	1	4	3	1	3	3	3	3	2	4	3	3	1	3	3	3	2	3	3	3	3	1	3	4	3	1	2		2	3
	22	2194	3	3	3	2	3	2	2	2	1	4	4	2	2	2	3	3	2	2	3	4	3	3	3	3	3	3	4	3	3	2	3	3	4	3	3	2	3	4	3	3	4	4	1	2		4	4
	22	2195	2	3	3	3	3	3	3	2	1	3	3	1	3	3	3	3	2	3	3	3	3	3	3	3	3	3	2	3	3	3	4	2	2	2	3	3	3	3	3	3	3	3	3	1	2	2	2
	22	2196	2	1	2	2	1	2	1	2	3	3	1	1	1	1	1	2	2	1	2	2	1	1	2	2	2	1	3	3	2	1	2	2	3	2	3	2	2	2	3	3	3	3	3	2		3	2
	22	2197	2	1	1	2	3		2	2	1	3	3	1	2	1	3	3	2	2	2	2	1	1	1	3	2	1	4	1	3	1	1	1	2	2	3	2	2	2	3	3	3	3	4	1	2	3	2
	22	2198	4	3	2	1	1	1	3	3	2	4	4	3	3	2	4	3	1	1	4	4	3	2	3	4	1	3	4	3	4	3	4	3	4	3	3	2	2	2	3	4	2	4	1			2	3
	22	2199	3	4	4	4	4	4	4	3	4	4	4	3	4	4	4	4	4	4	4	4	4	4	4	4	4	4	4	4	4	4	4	4	4	3	3	4	4	4	3	4	4	4	3	2		3	4
	22	2200	2	4	3	3	3	3	3	2	2	4	3	1	3	3	3	3	2	2	3	3	3	4	3	3	3	3	3	3	3	3	3	3	3	3	2	2	2	2	3	3	2	2	2	2		3	3
	22	2201	1	3	3	3	3	4	2	1	1	3	4	1	3	1	4	3	1	1	2	2	2	1	1	2	2	2	2	2		1	1	1	2	2	2	1	2	1	1	2	2	1	1	1	1	2	2
	22	2202	3	3	3	4	2	3	3	2	2	3	4	2	3	3	4	4	3	1	4	3	3	3	3	4	3	4	4	3	2	3	4	1	4	3	3	3	4	4	4	4	4	3	3	2		3	3
	22	2203	1	4	2	3	3	3	3	1	2	3	2	1	3	2	4	3	3	2	3	3	2	2	2	4	3	3	4	3	3	2	3	2	3	3	3	3	3	3	2	3	1	3	1	1	2	3	3
	22	2204	3	3	2	1	1	4	4	3	4	4	3	4	3	4	1	1	2	1	2	2	4	4	4	3	2	3	1	2	3	4	3	3	4	2	3	3	3	3	3	3	3	3	2		2		1
	22	2207	1	1	1	1	2	1	1	1	1	1	2	2	1	1	4	1	1	2	4	2	1	1	3	3	3	3	3	3	3	1	3	4	3	2	2	3	3	3	2	3	3	2	1	1	1	2	1
	22	2208	3	3	3	4	2	3	2	3	3	4	4	3	3	3	4	4	3	3	4	4	3	3	3	4	3	3	4	4	3	3	4	3	3	3	3	3	3	3	3	4	2	1	1	2		3	3
	22	2209	1	2	2	1	2	1	1	3	3	4	3	1	1	2	4	3	1	1			1	2	3	2	3	3	3	3	3	1	3	1	3	2	2	1	2	1	1	3	3	4	1	1	3	3	2
	22	2210	3	3	2	1	1	1	2	2	3	3	2	1	3	2	3	3	3	1	3	3	3	2	2	3	2	2	1	2	2	3	3	1			2	2	2	2	1	4	2	2	1	1	1	3	2
	22	2211	2	2	2	2	2	1	3	2	1	2	2	2	3	2	4	3	3	2	3	3	2	3	3	4	2	3	4	2	2	2	4	3	3	3	1	2		3	1	3	3	3	1	2		2	3
	22	2212	2	2	2	3	3	2	3	2	2	3	2	2	2	3	3	2	3	3	3	3	2	3	3	3	3	3	3	3	2	3	4	2	3	2	3	3	3	3	1	3	3	2	1	2			3
	22	2085	2	3	3	2	3	1	3	3	3	3	3	1	3	1	4	3	3	3	3	3	3	3	3	3	3	3	4	3	3	3	3	1	3	2	3	3	3	3	2	3	1	1	3	2		4	3
	22	2086	3	1	2	2	3	3	2	1	1	3	3	1	2	1	4	3	1	3		4	2	2	3	4	1	2	4	3	2	2	4	1	3	2	2		3	3	1	2	1	2	1	1	2	2	2
	22	2087	2	4	4	4	4	4	3	3	4	4	4	3	3	3	4	3	2	3	4	3	3	3	2	3	3	3	2	2	3	3	4	4	3	3	3	3	3	3	3	3	3	3	3	1	2	4	3
	22	2088	2	3	2	3	3	1	2	1	2	4	4	2	1	1	2	2	1	3	4	4	2	4	2	4	3	1	4	3	4	2	4	3	3	2	3	3	3	3	1	3	1	2	1	2		3	3
	22	2089	3	2	3	3	3	2	2	3	2	3	3	2	2	3	3	3	2	2	2	3	2	3	3	3	3	3	4	3	3	2	3	2	3	2	4	3	3	3	3	3		3		2		3	3
	22	2090	1	1	3	2	3	3	2	2	1	3	3	1	1	2	4	2	3	1	4	3	1	3	3	4	4	2	4	3	4	1	4	4	3	1	3	3	1	3	1	3	2	1	3	2		4	2
	22	2091	2	3	3	3	1	3	3	4	1	1	3	1	3	1	4	3	3	1	1	2	2	4	3	4	3	4	4	2	2	2	4	2	4	3	3	1	4	3	2	3	4	4	4	1	3	3	3
	22	2092	2	3	3	3	1	2	3	2	2	4	3	2	3	2	4	4	3	2	4	3	3	4	3	4	4	4	2	2	3	3	4	3	3	2	4	2	3	2	3	2	4	4	1	2		3	3
	22	2093	1	3	3	1	2	2	3	3	3	2	2	2	2	1	3	3	3	2	3	4	3	3	2	4	3	3	3	3	4	2	4	1	3	2	3	2	3	2	3	1	3	1	1	2		3	2
	22	2094	3	4	3	3	4	4	3	2	1	3	3	2	3	3	4	3	3	3	2	4	3	4	3	4	3	3	4	3	3	3	3	1	4	3	3	2	2	3	3	3	3	3	3	2		2	3
	22	2095	2	2	2	1	1	1	1	2	1	2	2		2	1	3	3	3	2	2	3	1	3	1	2	1	2	4	3	1	1	2	4	3	2	3	3	3	2	2	3	2	3	3	2		4	3
	22	2096	3	3	3	3	3	2	3	3	2	3	3	2	2	2	3	2	1	1	3	3	1	3	3	3	3	3	4	3	3	1	4	3	3	2	4	2	3	4	3	3	3	3	3	2		3	3
	22	2097	2	3	3	4	3	3	3	3	3	3	3	2	3	3	4	3	3	2	3	4	3	4	3	4	3	3	4	3	4	3	4	4	4	3	3	3	3	3	4	4	3	3	3			3	4
	22	2098	2	4	1	1	1	2	3	1	2	1	3	3	3	2	4	2	3	1	3	3	3	2	1	3	3	3	2	2	3	3	1	2	3	2	2	1	3	3	3	1	3	2	1	1	1	3	2
	22	2099	3	3	3	2	3	3	3	2	3	3	2	3	3	3	3	3	2	2	3	3	2	3	3	3	2	2	3	3	2	2	4	2	2	2	3	2	3	1	2	3	3	3	3	1	2	3	3
	22	2100	2	4	2	3	2	3	3	2	1	3	3	1	3	2	4	3	2	2	2	4	3	2	2	3	3	3	2	3	3	4	3	2	3	2	3	1	3	2	2	2	3	3	1	2		2	1
	22	2101	4	4	4	4	4	4	3	2	3	3	3	2	2	2	3	3	2	3	3	3	2	2	2	3	3	3	2	2	2	3	3	3	3	2	3	2	3	3	3	2	1	3	1	2		3	3
	22	2102	2	3	2	2	2	2	3	2	3	3	3	2	2	2	3	3	2	2	3	3	2	2	2	4	3	3	2	2	2	3	3	3	3	2	3	2	3	3	3	2	1	3	3	2		3	3
	22	2103	1	3	3	3	2	3	3	3	2	3	3	1	3	2	3	3	2	2	3	3	2	3	3	3	3	3	3	2	3	2	2	2	3	3	4	2	4	3	3	4	4	4	3	2		3	3
	22	2104	2	3	3	3	3	2	2	2	4	4	4	2	2	2	3	3	2	3	4	4	2	4	3	4	3	3	4	3	4	2	4	3	3	3	3	3	2	3	2	3	3	3	3	2		2	3
	22	2105	2	2	3	2	2	2	3	2	1	3	3	2	3	3	3	3	2	3	3	4	3	4	3	4	3	2	4	3	3	2	3	3	3	3	3	3	3	3	2	2	2	2	2	2		3	4
	22	2106	4	2	3	4	2	3	2	3	4	2	2	4	2	3	2	2	2	2	1	2	2	2	3	3	2	3	4	4	1	3	4	1	3	2	1	1	4	3	4	2	3	4	3	2		4	3
	22	2107	3	3	2	3	3	2	3	1	1	2	3	2	3	2	4	3	3	2	3	4	3	1	1	4	3	3	4	3	3	2	3	4	3	2	4	3	3	3	1	3	4	2	3			4	3
	22	2108	2	3	1	2	2	1	1	1	1	1	1	1	2	3	2	1	3	1	4	4	1	2	2	4	2	2	4	3	3	2	4	1	2	2	1	1	1	1	1	1	1	1	1	2		2	2
	22	2109		1	2	2	2	2	2	2	3	3		3	2	2	2	3	1	2	1	1	2	2	2	3	3	2	3		3	2	4	3	3	3	3	3	3	3	3	3	3	3	3	2		3	3
	22	2110	2	3	3	3	3	3	2	2	2	3	3	1	2	1	3	2	2	2		4	3	3	3	3	1	3	3	3	3	3	2	1	3	2	3	2	3		2	3	3	2	1	2		3	3
	22	2111	1	3	3	3	3	3	3	3	1	1	2	1	2	3	1	2	2	2	2	1	3	4	1	1	1	3	2	2	2	3	2	1	3	3	3	3	3	3		3	2	3	2	2			3
	22	2112	3	3	2	3	4	4	3	4	4	3	3	4	2	3	3	3	3	2	3	4	2	2	2	3	3	3	2	2	2	2	2	2	3	2	3	3	3	3	3	2	1	1	1	2		2	3
	22	2113	2	3	3	3	2	4	1	1	2	3	3	1	2	1	3	3	2	3	2		1	3	3	3	3	2	2	3	3	1	4	2	3	2	3	2	3	3	1	3	3	4	3	2		1	3
	22	2114	1	2	1	3	1	1	2	1	1	1	3	1	1	1	4	1	1	1	3	4	3	3	1	3	1	2	3	3	1	1	2	1	3	1	3	1	1	2	1	2	1	2	1	1
	22	2115	1	2	2	1	2	1	2	2	1	1	1	1	2	2	4	2	2	2	3	4	2	1	1	3	1	2	1	3	1	2	3	1	3	2	3	2	2	1	1	2	2	2	1	2		4	2
	22	2116	3	3	2	3	2	1	3	1	1	3	3	1	2	1	4	1	3	2	3	4	2	3	2	4	1	3	4	3	3	1	3	1	3	2	4	2	2	2	2	1	1	1	1	1	3	3	3
	22	2117	4	2	1	3	3	3	3	3	1	2	1	1	1	2	4	3	3	3	3	4	1	1	3	1	1	2	2	1	3	2	3	1	3	1	1	3	2	1	2	3	1	3	1	2		4	3
	22	2118	1	3	3	3	3	3	3	2	2	4	3	2	3	1	4	2	2	2	4	4	3	4	3	4	2	3	4	4	3	2	4	3	3	3	3	2	3	3	3	3	3	3	1			4	3
	22	2119	2	3	3	3	2	2	3	3	1	2	2	1	3	1	4	2	1	2	4	4	3	2	2	3	3	3	3	3	2	1	4		2	2	3	3	3	3	1	3	2	3	3	2		4	3
	22	2120	1	2	1	2	3	2	3	3	1	3	3	1	2	2	4	2	2	1	2	2	1	3	3	3	3	3	4	4	4	3	4	1	3	2	3	1	2	2	1	2	2	2	1	2		4	2
	22	2121	2	3	3	3	3	2	3	2	2	4	2	2	3	3	3	2	3	3	3	4	3	3	3	2	2	3	4	3	2	2	4	4	3	2	3	3	3	2	1	3	1	3	3	1	1	3	3
	22	2122	3	3	3	3	1	3	4	2	1	3	1	1	4	2	3	2	3	4	4	3	4	3	3	4	1	4	1	3	4		4	4	4	3	4	3	4	4	1	3	2	3	3	2		4	3
	22	2123	1																																4	2	3									2		3	3
	22	2124
	22	2125	2	2	3	3	1	2	3	2	1	3	2	1	2	3	4	3	2	1	4	4	2	3	2	4	3	3	3	3	2	2	4	3	3	2	2	1	3	3	2	3	2	3	1	2		2	3
	22	2126	1	3	3	1	1	2	3	1	1	3	1	1	1	1	4	3	1	1	4	3	3	4	2	4	3	2	3	2	4	2	4	4	3	2	3	1	1	1	1	2	3	3	1	2		3	3
	22	2128	1	2	1	1	2	1	2	2	1	2	2	1	2	1	3	1	1	1	2	4	3	3	2	4	3	3	4	4	3	2	1	1	3	2	3	3	3		1	3	2	2	1	1	1	3	2
	22	2129	2	3	3	2	2	3	4	1	1	3	2	2	3	3	4	2	2	2	2	3	3	3	2	4	3	3	4	2	3	3	3	1	3	3	2	2	3	3	3	3	2	2	1	2		3	3
	22	2130	1	2	2	3	3	2	2	2	2	4	2	1	2	2	4	3	2	3	3		2	4	1	2	2	2	3	2	2	1	2	2	3	2	3	3	3	4	1	3	3	4	3	1	2	3	3
	22	2131	1	2	3	1	1		2	2	1		3	1	2	1	4	1	1	1	2	3	2	2	1	2	1	2	4	3	1	1	4	3	1	1	2	1	3	1	1	1	1	4	1	1	3	4	2
	22	2132	3	4	4	3	3	3	4	3	1	4	4	1	4	4	4	3	4	3	4	4	4	4	3	4	4	4	4	3	4	3	4	3	4	3	4	3		3	3	3	4	3	3	2		4	4
	22	2133	1	2	2	3	1	3	2	2	1	3	1	1	2	2	4	2	1	1	3	4	2	2	1	3	3	2	4	3	3	2	3	3	3	2	3	1	2	1	1	2	4	1	2	2		1	2
	22	2134	1	2	2	1	2	2	1	3	1	3	3	1	2	1	4	2	1	2	3	4	3	4	2	3	2	2	1	2	2	4	2	2	3	2	3	2	3	3	1	2	1		1	2		2	3
	22	2135	2	3	3	4	3	3	3	3	1	4	3	1	3	2	4	3	2	1	2	4	3	4	2	4	4	3	3	3	3	2	4	2	3	2	3	3	2	4	1	4	3	4	1	2		3	3
	22	2136	3	3	3	3	1	3	3	1	3	3	3	3	3	3	1	3	3	3	1	1	3	1	3	3	4	3	1	4	4	1	4	4	3	2	3	1	2	2	1	4	4	4	4	2		1	2
	22	2137	2	3	3	4	3	4	3	4	4	3	3	4	3	4	3	4	4	3	3	3	3	1	3	2	4	3	3	3	3	3	3	4	3	2	3	3	3	3	2	3	1	1	3	2	3	4	3
	22	2138	2	3	3	3	2	2	3	2	1	3	2	1	3	2	4	4	3	3	2	3	3	2	1	4	2	2	2	2	2	3	3	1	3	2	3	2	2	3	1	3	3	3	1	1	1		2
	22	2139
	22	2140	2	3	2	2	2	2	2	2	2	3	2	1	1	1	3	3	3	2	2	3	1	3	1	2	2	3	3	3	3	2	2	1	2	2	4	2	3	2	2	2	3	3	3	1	2	2	3
	22	2141	3	3	3	3	2	2	2	2	1	4	4	1	2	2	3	3	1	2	3	2	2	4	3	2	2	3	4	4	4	2	1	2	3	3	3	2	2	2	1	1	3	3	1	2		2	3
	22	2142	3	3	3	3	2	2	3	1	1	3	4	1	3	2	4	3	2	1	4	4	2	2	1	4	3	2	4	1	2	1	2	1	3	1	3	1	3	2	1	2	4	1	1	1	1	2	2
	22	2145	4	2	3	3	2	2	2	3	1	3	3	2	3	3	4	3	1	2	3	4	3	4	3	4	2	2	4	3	2	2	3	3	3	2	3	2	3	3	1	3	3		3	2		4	3
	22	2146	2		2	3	2	1	2	2	1	4	2	1	3	2	4	2	2	1	3	4	3	3	2	3	1	3	3	3	2	3	3	1	4	3	3	3	3	3	3	4	2	1	1	2		4	4
	22	2147	1	2	1	1	1	1	1	1	1	1	1	1	1	1	1	1	1	1	1	3	1	3	1	2	1	1	2	1	1	1	1	1	3	1	1	1	1	1	1	1	1	1	1	1	1		1
	22	2148	4	3	1	3	2	2	1	3	1	2	1	1	2	1	2	1	1	1	2	2	2	2	1	1	1	1	1	2	2	1	2	2	2	3	2	2	2	2	2	2	2	2	2	1	2	2	2
	22	2149	2	2	2	1	1	2	1	1	1	1	1	1	2	3	2	2	3	1	1	3	3	3	2	3	2	3	4	1	2	2	1	1	4	2	2	3	3	4	3	3	3	3	1	2		3	2
	22	2151	1	3	2	2	2	1	3	1	1	3	1	1	3	1	2	1	3	1	1	4	3	3	1	3	1	3	1	3	1	3	2	1	3	2	1	2	2	2	1	2	1	1	1	2		4	3
	22	2152	1	3	3	2	2	2	2	1	1	3	1	1	2	2	4	1	4	1	3	3	1	2	1	3	1	2	2	2	1	1	4	3	1	1	2	1	2	2	1	3	3	3	1	1	3	4	1
	22	2153	1	4	4	4	4	1	4	3	1	4	1	1	4	3	4	4	3	3	4	3	4	4	2	4	1	4	4	3	2	4	3	1	3	2	3	4	3	2	1	4	4	2	1	1	3	3	2
	22	2154	2	4	3	3	3	3	3	2	3	4	2	2	3	3	3	2	3	3	3	3	3	4	2	3	3	3	2	3	3	3	3	3	3	3	3	3	2	2	2	2	2	2	2	2		3	3
	22	2155				2	2	2	3	1	1	4	3	1	3	3	4	3	3	2	3	4	3	4	3	4	1	4	3	3	1	3	3	1	3	2	3		3	1	1	3	3	3	3			2	2
	22	2156	1	1	1	1	1	1	3	2	1	1	1	1	2	2	3	4	2	1	2	4	1	2	1	4	1	1	1	2	2	1	2	1	1	1	3	1	1	1	2	1	1	1	1	2		1	2
	22	2157	2	3	3	2	2	1	1	1	1	4	1	1	1	1	3	2	1	1	2	4	1	4	1	2	2	2	4	4	1	1		2	3	3	4	4	4	3	1	3	2	4	3	2		4	1
	22	2158	4	2	2	1	1	1	2	2	1	2	1	1	2	2	1	1	2	2	2	2	2	1	1	1	1	2	1	2	1	2	1	1	3	2	2	2	2	2	2	1	1	1	1	1	3	3	2
	22	2159	4	3	3	3	2	1	2	1	1	3	1	1	2	2	2	1	2	2	2	3	2	3	3	3	1	3	3	3	3	3	3	1	3	2	3	3	3	3	3	3	3	3	3	1	2	3	3
	22	2160	1	4	1	3	2	3	3	3	2	4	1	1	3	2	2	1	2	1	3	3	2	4	3	3	3	3	4	3	3	3	3	3	3	2	3	3	4	3	1	3	4	3	1	2		3	2
	22	2161	3	3	1	1	1	1	2	3	1	1	1	1	2	2	1	4	1	1	2	4	3	4	1	3	1	3	3	3	1	3	1	4	2	1	1	1	2	2	1	1	1	1	1	1	2	4	1
	22	2162	2	3	2	1	2	2	2	2	2	3	1	1	2	1	3	2	3	2	3	3	3	4	2	3	2	3	4	3	2	3	4	1	3	2	3	3	3	3	3	3	3	3	1	2		3	3
	22	2163	1	3	1	1	1	1	1	1	1	1	1	1	1	1	3	4	2	1	1	4	2	3	1	2	1	3	1	1	2	2	1	2	3	2	4	1	3	3	3	3	3	3	1	1	2	3	2
	22	2164	1	4	3	4	4	2	2	2	1	4	3	1	3	2	3	3	3	1	4	4	4	4	3	3	1	4	3	3	1	3	4	1	2	2	3	2	2	2	1	2	1	1	1	1	1	3	3
	22	2165	1	3	2	2	3	2	4	1	1	2	2	1	3	2	2	2	3	3	3	3	2	2	2	2	2	3	2	2	2	2	3	3	3	1	2	2	3	3	1	2	2	2	1	1	1	3	2
	22	2166	1	2	1	3	3	3	1	1	1	3	1	1	1	1	3	3	1	3	2	4	1	1	1	2	1	2	1	3	3	2	1	1	3	1	4	3	3	2	1	1	1	1	1	1	3	1	1
	22	2167	4	3	3	3	2	1	2	1	1	4	1	1	2	1	3	4	2	1	3	4	2	4	2	4	3	2	1	3	4	3	4	3	3	1	3	1	3	3	2	3	4	2	1			4	2
	22	2168	1	3	2	2	1	2	3	2	4	3	1	1	3	2	3	2	3	1	2	4	3	3	2	4	2	3	1	3	2	3	2	2	3	2	2	1	2	2	1	1	2	2	1	1	2	2	2
	22	2169	4	4	4	4	4	3	3	3	2	4	4	3	3	3	4	4	4	4	4	3	3	4	4	4	4	4	4	3	4	3	4	4	4	3	4	4	4	4	4	4				2		3	4
	22	2170	3	3	3	3	3	3	4	1	1	2	1	1	1	3	4	4	3	1	2	3	1	4	2	1	1	3	1	2	1	1	4	1	3	1	3	3	4	3	2	4	4	2	1	2		4	3
	22	2171	1	3	3	3	4	2	3	2	2	4	3	2	3	3	4	3	3	3	3	4	3	4	3	3	3	3	4	3	3	3	4	4	3	3	3	4	4	4	1	4	1	2	1	2		4	2
	22	2172	3	4	4	4	3	3	3	3	3	4	3	2	3	3	3	3	3	3	3	4	3	4	4	4	4	4	4	2	3	3	4	2	3	2	3	3	3	3	2	3	3	3	1	1	2	3	3
	35	3029	3	3	4	4	3	2	3	3	3	4	3	3	3	4		2	3	1	4	4	4	4	3	4	2	4	4	4	3	4	4	4	4	4	2	4	2	3	3	4	3	4	4				4
	35	3037	3	3	3	2	3	2	3	2	2	3	3	2	3	2	3	3	2	1	3	1	3	3	3	3	2	3	4	3		2	3	1	3	2	3	3	3	3	3	3		3	2	1	2	3	3
	35	3038	2	2	1	3	3	2	1	1	1	1	3	1	1	1	4	4	3	4	4	4	3	3	1	3	3	2	1	4	3	1	1	1	1	1	1	1	1	1	1	1	1	1	1	1	1	3	1
	35	3039	2	3	3	3	3	1	3	3	4	4	1	1	2	3	2	1	3	1	3	4	3	1	1	3	2	3	3	4	1	3	3	1	3	3	2	3	3	2	3	2	1	2	1			2	2
	35	3041	4	3	2	2	1	1	1	1	1	2	1	1	1	1	1	3	1	1	3	2	1	2	2	1		1		2	1	1	3	1	1	1	1	1	1	1	1	1	1	1	1	1	1	1	1
	35	3042	2	2	2	3	3	3	3	3	1	3	3	2	3	2	4	3	3	4	4	4	3	3	3	3	1	4	4	3	3	2	4	1	3	3	3	2	3	3	3	3	4	3		2		2	3
	35	3043	3	3	2	3	3	3	3	3	1	3		3	3	3	4	3	3	1	4	4	3	3	3	3	1	4	4	3	3	3	4	1	3	3	3	1	3	3	3	3	3		1	2		3	3
	35	3044	1	2	3	3	1	3	2	1	1	3	1	1	1	1	4	1	1	1	3	3	1	3	3	3	3	1	1	1	2	1	3	1	3	1	3	1	3	3	1	2	1	1	1	1	3	2	3
	35	3045	2	4	4	4		2	4	1	1	4	4	1	2	2	1	2	2	1	4	4	2	4	4	4	2	4	4	4	4		2	1	4	2	4	4	4	4	3	4	3	3	3	2		2	3
	35	3046	4		1	1	1	4	3	4	1	3	2	1	1	3	4	4	2	1	3	2	1	3	1	4	4	3	4	2	4	1	4	1	3	1	3	3	3	3	1	3	4	3	3	1	1	2	2
	35	3048	1	2	1	1	1	1	2	2	1	1	1	1	2	1	2	1	2	2	1	1	2	1	1	2	2	2	2	2	2	1	2	2	1	1	2	1	1	2	1	2	2	2	1	1	1	3	2
	35	3049	1	2	1	2	1	2	1	1	1	3	1	1	1	2	4	3	2	2	3	2	2	3	1	3	2	2	3	2	2	2	4	1	1	1	3	2	3	3	1	2	3	3	1	1	2	2	2
	35	3050	4	4	4	4	4	3	1	2	1	4	2	1	2	2	4	1	3	3	4	4	3	4	3	3	1	2	4	2	2	2	4	1	3	3	4	3		3	3	3	3	3	3	2		2	4
	35	3051	1	1	1	3	1	1	1	1	1	1	1	1	1	1	1	1	3	1	1		1	1	1	3	1	1	1	1	1	1	1	1	1	1	2	1	1	1	1	2	1	1	2	1	2	2	1
	35	3052	1	3	3	3	3	2	3	3	1	2	1	1	3	1	4	3	3	1	3	2	3	3	3	2	1	3	4	2	1	3	4	1	3	1	3	2	3	3	2	3	3	3	1	1	2	2	2
	35	3053	2	2	3	3	2	1	2	2	1	4	3	1	1	1	4	1	1	1	4	2	1	4	3	3	1	1	1	2	1	1	4	2	1	1	4			3	1	3	1		1			3
	35	3054	1	2	3	3	4	3	3	2	1	3	1	2	2	3	2	1	1	1		2	3	3	2	1	1	2	2	3	1	3	3	1	3	1	3	2	4	3	2	3	3	3	1	1			1
	35	3055	1	2	2	3	1	1	1	1	1	2	2	1	2	2	2	3	2	2	2	4	2	3	2	2	2	3	2	3	2	1	1	1	3	2	2	2	2	2	2	2	3	1	2	1	1	3	2
	35	3056	1	3	3	3	3	2	3	3	1	2	1	1	3	1	4	3	3	1	2	3	3	3	3	2	1	2	4	2	1	2	2	2	3	2	3	1	1	1	1	1	1	1	1	1	2	2	2
	35	3057	1	1	1	1	1	1		1	1	1	1	1	1	1	1		1	1		1	1	1	1	1	1	1	1	2	1	1	1	1	1	1		1			1		3	4		1	2	1	1
	35	3058	1	2	2	2	3	2	2	1	1	3	3	1	1	2	2	3	3	3	3	3	1	2	2	3	1	2	2	2	1	1	3	2	3	1	2	3		3	2	2	1	1	2	2		1	3
	35	3059	1	1	1	3	1	1	1	1	1		1	1	1	1	2	1	1	1	2	2	1	2	1		1	1	1	3		1	3	1	3	1	3	1	1	1		3	1	3	1	1	1	3	1
	35	3063	2	3	2	3	2	2	2	2	2	4	3	2	3	2	4	3	2	2	4	4	2	4	2	3	2	3	2	3	3	2	4	2	3	3	3	2	3	3	2	3	4	4	2	2	2	2	3
	35	3064	2	2	4	4	2	1	2	1	2	4	4	3	2	1	4	3	2	1	4		1	2	2	4	2	3	3	1	3	1	4	1	2	2	3	2	2	3	2	3	4	4	1	2		3	3
	35	3065	1	2	3	3	1	1	1	1	1	3	3	1	2	1	4	3	2	2	3	4	2	3	2		1	2	3	3	2	2	3	2	3	2	2	1	2	3	2	2	2	1	1	2		2	2
	35	3066	2	2	2	3	3	3	2	3	3	4	4	1	1	3	3	3	1	3	2	3	2	4	3	3	3	2	3	3	3	1	2	3	3	2	4	3	3	3	1	3	3	3	3	1	1	3	3
	35	3067	2	2	1	2	2	2	3	2	3	3	2	2	2	2	4	3	2	2	3	4	3	3	3	3	3	2	2	2	2	2	4	2	3	3	3	2	3	2	1	3	3	3	3	2		2	2
	35	3068	2	1		3	2	1	1	1	1	3	1	1	1	1	4	2	3	2	2	1	1	2	1	2	3	1	2	1	2	1	4	3	3	2	3	2	4	3	1	2	2	2	1	1	1	3	2
	35	3069	2	1	4	2	3		3	1	1	2	1	1	1	1	4	1	1	1	2	2	1	3	3	2	1	1	1	1	2	1	3	1	2	2	2	3	2	1	1	2	2	2	1	2	2	3	3
	35	3070	2	3	2	3	3	2	2	1	2	3	2	2	2	2	4	3	2	2	3	4	2	3	2	3	2	2	3	3	1	1	4	2	3	2	3	3	2	2	2	3	3	3	2	2		3	3
	35	3071	2	1	2	2	1	1	1	1	2	3		2	1	1	2	2	1	1	2	2	1	3	1		1	1	2	1	1	1	1	1	3	2	2	2		1	2			2	1	2	2	2	3
	35	3072	1		3	3	4		1	1	1	4		1	1	1	1	3	2	3	3	4	2	1	1	1	1	2	1		1	1	1	1			3	3	3	3	3	3	3	3	3			2	2
	35	3073	1	1	1	1	1	2	1	2	1	3	1	1	1	1	4	1	1	1	1	3	1	3	3	1	1	1	1	1	1	1	3	1	3	1	3	1	3	1	1	1	3	3	1	1	2	1	2
	35	3074	1	2	3	1	1	2	3	1	1	3	1	2	1	2	3	3	2	1	2	2	2	2	2	2	2	2	2	2	2	2	3	1	2	2	4	1	2	2	3	2	1	3	1	1	2	2	2
	35	3075	1	2	3	1	1	1	2	1	1	3	2	1	3	1	4	1	1	1	2	4	2	3	3	3	3	2	3	2	2	2	1	1	3	2	3		1	1	2	2	2	2	1	2		3	3
	35	3076	3	3	4	4	4	4	4	2	2	4	2	2	3	3	4	3	3	3	3	3	3	4	2	3	3	3	3	3	2	2	3	2	3	3	3	3	3	3	3	3	4	3	2	2		3	3
	35	3079	4	2	4	2	3	2	1	1	1	3	4	1	2	3	3	3	2	2	3	3	3	3	3	3	3	3	3	3	3	3	3	3	3	3	3	3	3	3	3	3	1	3	1	2		2	3
	35	3080	1		1		1		1		1		1		1		1		1		2		2		2		2		2		2		2		3	1	3		2		3		2		1	2		3	1
	35	3081	1	1	1	1	1	1	3	3	1	1	1	1	1	3	2	3	3	4	4	3	3	3	2	3	2	1	3	2	2	1	4	4	2	1	2	1	1	1	1	2	1	2	1	1	1	2	2
	35	3084	2	1	2	2	1	1	1	1	1	3	3	1	1	3	3	3	2	1	2	2	1	3	2	3	2	2	2	2	1	1	2	2	3	2	3	1	3	3	1	1	1	2	1	1	1	2	2
	35	3088	2	3	2	3	3	2	3	2	1	4	3	1	2	3	4	3	4	3	3	3	2	4	1	1	2	3	3	3	3	2	3		4	3	3	4	3	3	3	4	3	2	1	2		3	4
	35	3091	1	2	3	4	4	1	2	2	1	4	4	1	2	2	3	3	3	4	3	4	2	4	4	3	3	3	3	3	2	2	3	2	3	1	3	3	3	3	3	4	3	3	3	2		3	2
	35	3093	1	3	4	4	4	3	3	2	1	4	3	1	3	2	4	4	2	3	3	4	3	4	2	1	1	4	1	3	1	3	1	1	3	3	4		3	3	3	3	1	3	1	2		3	4
	35	3094	1	3	3	1	1	3	3	2	1	2	1	1	2	2	2	3	3	2	1	3	2	3	1	3	3	3	2	1	1	2	1	1	3	2	3	3	3	3	2	2	1	1	1	1	2	2	2
	35	3095		2	2	2	3	1	2	3	1	2	1	1	2	1	3	4	2	3	2	4	3	4	3	4	3	2	2	3	2	2	2	1	3	2	3	3	3	3	3	3	3	3	1	1	2	2	2
	35	3096
	35	3097	1		1	3	2	1	3	3	1	2	1	1	1	2	4	2	2	1	3	4	2	1	1	4	1	2	1	2	2	2	1	1	1	1	3	1	2	3	1	2	1	1	1	2		2	2
	35	3100	3	3	3	1	1	1	3	1	1	3	1	1	3	2	3	1	1	1	2	3	3	3	2	2	2	2	2	2	2	2	2	2	2	2	3	2	2	2	2	2	3	2	2	1	1	3	2
	35	3101	3	3	3	2	2	2	3	2	2	3	2	2	3	3	3	1	2	2	2	3	3	3	2	2	2	2	3	2	2	2	2	2	3	2	2	2	2	2	3	3	3	3	3	1	1	3	2
	35	3102	2	3	3	2	2	2	3	2	2	3	2	2	3	3	3	2	2	2	2	3	3	3	3	2	2	2	3	2	2	2	2	2	2	2	3	2	2	2	3	3	3	2	2	1	2	3	2
	35	3103	2	3	3	3	2	2	3	2	2	3	2	1	3	3	3	2	2	2	2	3	3	3	3	3	2	3	3	3	3	2	2	2	2	2	2	2	2	2	2	2	3	2	2	1	2	3	2
	35	3104	1	3	1	1	2	1	3	1	1	3	1	1	2	2	3	4	2	2	3	4	2	4	2	1	3	3	2	3	2	3	1	2	2	2	3	1	2	2	2	1	2	3	1	1	1	2	2
	35	3105	1	3	1	1	2	1	3	1	1	3	1	1	2	2	3	4	2	2	3	4	2	4	2	1	3	3	2	3	2	3	1	2	2	2	3	1	2	2	2	2	1	3	1	1	1	2	2
	35	3116	1	2	3	1	1	2	2	1	1	2	1	1	2	1	4	1	2	1	4	4	2	1	1	1	1	2	1	1	1	1	4	1	3	1	3	1	3	3	3	1	1		1	1	2	2	1
	35	3117	3	3	4	4	4	4	4	3	3	4	4	3	4		4	4	3	4	4	3	4	4	3	4	4	4	4	3	4	3	4	4	3	2	4	4	3	3	2	4	3	4	4	2		2	3
	35	3118	3	3	4	3	3	1	3	2	1	3	2	2	1	1	1	4	3	1	3	4	3	3	3	3	3	2	4	4	3	1	4	1			4	2	3	1	3	1			1	2		4	3
	35	3119	2	3	3	3	2	3	1	2	3	4	1	2	2	1	4	3	2	2	4	4	1	4	4	4	2	2	3	3	2	1	4	3	3	2	3	3	2	3	3	4	1	1	1	1	2	2	3
	35	3120
	35	3121	1	2	2	1	1	2	3	1	1	2	1	1	3	2	3	2	2	1	1	3	2	2	1	2	2	2	1	3	2	2	3	1	3	2	3	1	3	1	2	1	4	3	1	1	2	3	2
	35	3122		2	2	1		1		1	1		1	1	2	1	2	1	2	1	2		1	2	1	1	1	2	1	1	2	1	1	1	3	1	2	1	1	1	2	1	2	1	1	2		3	2
	35	3123	1	2	3	3	1	2	2	1	1	4	3	1	1	1	4	3	1	1	4	4	1	4	3	4	1	1	3	2	1	1	4	1	3	2	3	1	2	2	1	2	1	3	1	2		2	3
	35	3124	1	1	3	1	1	1	1	1	1	3	1	1	1	1	4	3	2	1	4	4	1	4	1	3	1	2	1	2	2	1	4	1	3	2		1	3	3	1	3	3	1	1	2		2	1
	35	3125	3	2	2	1	1	1	1	1	1	2	1	1	1	1	3	1	2	1	2	3	2	2	1	2	1	2	2	2	1	2	1	1	3	1	3	1	2	1	1	2	1	1	1	1	1	2	2
	35	3126	2	2	3	1	1	1	1	1	1	2	1	1	1	1	4	1	1	1	1	2	1	3	1	1	1	1	2	1	1	1	3	1	1	1	2	2	3	2	1	2	1	1	1	1	1	2	2
	35	3127	1	3	1	1	1	1	1	1	1	2	1	1	2	1	2	1	2	1	1	4	2	2	2	1	1	2	2	2	2	2	3	2	2	2	2	1	2	2	2	1	1	2	1	1	3	2	1
	35	3128	2	1	1	2	1	1	1	2	1	3	2	1	1	1	3	1	2	1	2	3	1	3	2	1	1	2	2	1	2	1	4	1	2	2	4	2	1	2	1	2	1	3	1	1	1	3	2
	35	3130	3	2	1	1	2	1	1	2	2	1	1	1	1	1	4	4	1	3	2		2	3	2	2	2	3	2	3	2	2	3	2	3	2	2	3	3	2	1	2	1	2	2	1	2	2	2
	35	3131	1	1	1	1	1	1	1	2	2	1	1	1	1	1	3	2	3	1	2	1	1	1	1	1	1	1	3	2	1	1	3	1	3	1	2	1	1	1	2	1	1	2	1	2		2	2
	35	3132	3	3	3	2	3	3	3	2	2	2	1	1	2	1	2	3	3	2	3	4	3	3	3	2	3	3	2	3	3	1	2	2	3	1	4	2		4	2	3	3	3	3	2	1	2	2
	35	3133	1	2	2	2	3	4	2	3	4	1	2	4	3	4	1	2	1	3	1	1	2	2	4	1	2	3	1	1	2	2	4	2	1	2	3	1	2	4	1	1	2	1	1	1	2	4	1
	35	3134	2	2	2	3	3	2	3	2	2	3	2	2	2	3	3	2	1	2	2	3	2	3	3	3	2	2	4	2	1	1	1	1	2	2	3	2	2	3	3	3	3	3	2	1	1	3	2
	35	3135	2	3	3	1	1	1	1	2	2	2	1	2	3	2	3	2	3	1	3	3	2	4	3	3	2	2	2	3	3	2	3	1	3	2	4	1	3	1	1	2	2	2	1	1	1	3	2
	35	3136	2	3	3	3	3	3	3	3	2	3	3	2	3	3	3	2	2	2	3	3	3	3	3	2	2	2	4	3	3	3	2	1	3	2	3	2	2	2	3	3	3	3	3	2		3	3
	35	3137	3	3		2	3	2	2	3	2	4	3	2	2	2	3	3	3	3	3	3	2	4	3	2	1	3	3	3	2	2	3	2	3	2	4	3	2	4	3	4	3	3	4	1	1	4	2
	35	3138	4	1	1	2	1	1	1	3	1	4	1	1	1	1	4	1	2	1	2	2	1	4	2	1	1	1	1	3	1	1	2	1	1	1	2	1	1	1	1	1	1	2	1	1	1	3	1
	35	3139	2	2	4	3	2	2	3	3	3	3	2	1	3	3	3	2	2	2	2		2	3	3	2	3	2	3	3	2	1	1	1	2	2	3	3	3	3	3	3	3	3	3	1	1	2	2
	35	3140	2	2	2	2	3	2	1	3	1	2	3	1	1	3	2	3	3	1	2	3	1	3	3	3	2	1	3	3	3	2	3	3	3	1	3	1	2	3	1	3	3	3	1	1	2	2	2
	35	3141	3	3	2	2	3	1	2	2	1	1	2	2	2	2	1	2	2	2	2	4	2	2	1	2	1	2	3	3	2	1	4	2	2	2	3	3	3	3	1	2	1	3	1	2		3	3
	35	3142	4	3	3	4	3	4	3	3	1	1	3	1	2	1	4	1	3	3	4	3	4	3	2	2	1	3	2	2	3	2	3	1	2	1	2	2	2	3	1	3	1	3	1	1	1	3	2
	35	3143	3	2	4	3	3	2	2	2	4	4	3	1	2	2	3	3	2	2	3	3	2	3	4	3	2	2	3	3	3	2	4	2	2	2	4	3	4	4	2	2	4	4	2	1	1	3	1
	35	3144	2	3	2	1	1	1	3	1	1	2	1	1	3	1	4	3	2	1	1	2	3	1	1	1	3	3	2	3	3	2	1	1	2	1	3	1	1	2	3	2	2	2	1	1	1	4	2
	35	3145	1	3	3	1	1	1	1	1	1	4	1	1	1	1	4	4	1	1	2	4	1	4	1	3	3	2	2	1	2	1	4	1	3	2	4	2	2	3	2	3	3	4	1	1	2	2	2
	35	3146	1	3	3	1	1	1	3	2	1	3	2	1	3	2	3	2	3	1	2	3	3	3	2	1	1	3	2	2	1	2	1	1	3	2	3	1	2	2	2	2	2	2	1	1	1	3	2
	35	3147	1	3	3	1	1	1	3	1	1	4	3	1	3	1	4	4	1	1	3	4	4	3	1	1	1	3	3	3	2		1	1	3	1	3	1	3	3	1	1		3	2	2		2	3
	35	3148	4	2	2	2	1	1	1	2	4	4	2	3	2	2	3	1	1	1	3	4	1	4	1	3	1	3	2	3	3	1	3	2	4	3	4	1	3	3	3	2	4	2	1	1	2	4	3
	35	3149	1	3	2	2	1	1	2	1	1	4	2	1	1	1	4	2	1	1	4	3	1	3	3	1	2	1	4	1	2	1	4	3	2	4	1	2	2	2	1	1	1	1	1	1	2	2	2
	35	3150	1	3	2	2	2	2	2	1	1	3	2	1	3	1	3	2	1	1	2	2	3	2	1	3	3	3	3	3	3	2	4	1	3	1	4	1	3	3	2	2	1	1	1	1	1	2	2
	35	3153	3	2	3	2	2	1	3	3	2	3	1	2	1	1	2	2	2	3	2	3	1	3	2	1	1	3	3	3	3	1	1	1	3	2	3	3	3	3	2	2	1	1	1	2		3	3
	35	3160	1	3	1	2	4	1	1	1	1	3	1	1	1	1	4	3	1	1	3	3	1	4	2	2	2	2	1	1	2	1	1	1	1	1	3	1	2	1	2	2	3		1	1	1	2	1
	35	3161	2	3	2	4	2	1	4	1	1	2	2	1	3	3	3	4	3	2	4	4	3	3	3	3	2	3	2	4	2	2	3	1	2	2	3	2	2	1	1	4	3	3	3	1	1	3	3
	35	3162	2	4	4	3	3	3	4	2	3	4	3	2	4	4	4	3	3	3	4	4	3	4	2	2	3	3	3	3	3	4	4	4	3	3	4	3	4	4	2	3	4	3	3	2		3	3
	35	3163	3	3	3	3	3	3	3	3	3	3	3	3	3	3	3	3	3	3	3	4	3	4	3	3	3	3	3	3	3	3	3	3	3	3	3	3	3	3	3	3	3	3	3	2		3	3
	35	3164	2	2	2	2	2	2	3	2	2	3	2	2	3	2	3	2	2	2	3	3	3	2	2	2	2	2	3	3	2	2	2	2	2	2	2	2	2	2	2	2	2	2	2	1	1	3	2
	35	3165	2	3	1	2	2	1	2	2	1	1	1	1	3	2	2	4	2	3	3	4	3	3	3	2	1	3	1	3	2	2	4	1	3	2	4	1	2	3	3	3	1	2	1	1	3	3	2
	35	3166	1	3	2	2	2	1	3	3	3	1	1	1	3	3	4		3	1	2	4	3	2	2	4	1	3	1	3	1	3	3	3	3	1	3	1	3	3	3	3	3	3	3			2	2
	35	3167	1	3	1	1	1	1	2	3	1	3	3	1	1	1	4	4	1	1	3	4	1		1	1	1	3	1	2	1	1	4	1	3	1	2	2	2	3	1	3	3	2	1		1	3	3
	35	3168	1	3	1	1	1	3	2	1	1	1	1	1	1	1	3	3	3	1	3	3	3	3	2	3	3	4	2	3	3	1	2	1	2	2	3	1	1	1	1	3	1	3	3	2		4	3
	35	3169	1	2	1	1	1	1	2	1	3	2	1	2	1	1	4	4	1	1	2	4	1	2	2	1	1	2	1	3	3	1	4	2	3	2	3	1	3	1	1	1	1	1	1	1	3	2	2
	35	3170	1	2	1	1	1	1	3	1	3	2	1	2	1	1	4	4	1	1	2	4	1	2	2	1	1	2	1	3	3	1	4	2	3	2	3	1	3	1	1	1	1	1	1	1	1	3	3
	35	3171	2	3	3	3	3	3	3	1	1	3	1	1	3	2	3	4	1	2	2	4	3	3	3	1	1	3	3	2	1	2	4	1	3	2	3	3	3	3	3	4	4	4	1	2		2	3
	35	3172	1	3	1	2	2	2	3	1	1	1	1	1	3	2	3	4	2	1	2	3	3	2	1	2	2	3	1	2	2	2	1	1	3	2	2	2	3	2	1	2	2	2	1	2		2	2
	35	3173	2	2	2	2	2	2	2	2	2	2	2	2	2	2	2	2	2	1	2	4	2	2	2	2	2	3	1	3	3	2	4	3	3	2	3	2	3	3	2	1	1	1	1			3	3
	35	3174	2	3	2	2	2	2	3	1	1	2	1	1	3	1	1	1	2	2	2	4	3	3	2	2	3	3	1	2	2	2	4	1	2	2	2	3	3	3	2	3	2	2	2	1	2	3	2
	35	3175	2	2	2	3	3	1	2	2	1	2	4	1	3	2	4	4	2	1	3	4	2	2	2	3	1	2	1	4	3	3	4	1	3	2	1	1	1	2	1	3	1	3	1	2		2	3
	35	3176	3	4	4	3	2	3	3	3	3	3	3	3	3	2	4	3	3	2	2	4	4	4	4	2	2	4	3	2	2	3	2	1	3	2	4	3	3	2	2	2	3	3	3	1	2	3	3
	35	3177	3	2	3	2	2	2	3	2	1	3	2	1	2	2	3	2	2	1	2	4	3	3	3	3	3	2	3	3	3	2	4	2	3	2	3	1	3	3	2	2	2	2	2	2		3	3
	35	3178	2	3	2	3	2	1	3	2	2	2	2	2	2	2	2	3	3	2	3	3	3	2	2	2	2	2	2	2	2	2	4	1	3	2	2	2	3	3	2	2	2	3	1	2		3	3
	35	3179	2	3	1	3	2	3	3	4	4	2	3	3	3	3	4	4	1	1	4	4	2	3	4	3	2	3	4	3	3	3	4	1	4	3		1	4	3	3	4	1	3	1	1	3	2	3
	35	3180	2	3	2	2	2	1	3	3	3	2	3	3	3	3	4	4	2	2	4	4	2	3	2	2	2	3	2	3	2	2	1	1	3	2	3	2	3	3	3	2	3	3	2	2	1	3	3
	35	3181	4	3	1	2	2	3	3	1	1	2	3	1	3	2	4	3	2	2	2	4	3	3	2	1	2	3	3	3	2	2	1	2	3	1	3	2	3	3	1	1	1	3	1	1	2	3	3
	35	3182	3	1	2	1	1	1	1	2	1	1	1	1	2	3	4	4	1	1	3	4	3	3	3	1	1	1	3	1	1	2	1	1	3	1	1	1	1	1	1	2	1	1	1	1	1	3	2
	35	3183	1	3	3	3	2	3	3	3	2	2	1	2	2	2	3	2	2	1	3	3	2	2	3	3	2	2	3	3	2	2	3	2	3	2	2	2	2		1	2	2	2	1	1	1	3	2
	35	3184	3	4	4	2	3	3	2	4	2	4	4	3	1	3	4	4	2	2	4	4	1	4	4	3	2	3	4	4	2	2	4	3	3	3	4	2	4	4	2	4	4	4	4	2		2	3
	35	3185	2	2	3	1	1	1	1	1	2	3	1	1	1	1	4	2	2	1	4	3	2	4	2	2	1	1	2	2	1	1	4	3	2	1	2	1		1	1	1	1	1	1	2	1	2	2
	35	3186	1	4		3	3		3	3	3		3	2	2		3	4	3	3	4	3	3	3	3	3	1	3	3			3	1	2	3	3	4	1	4		2	4	2	3	1	1
	35	3187	1	2	1	1	1	2	2	1	1	2	2	1	2	1	3	2	1	1	1	3	1	1	2	1	2	3	2	2	2	1	2	1	1	1	3	2	2	1	2	1	2	2	2	1	2	2	2
	35	3188	1	2	3	3	1		1	1	3		2	3	3	2	4	4	1	2	4	4	2	3	1	4	1	3	3		1	1	4	4	2	3	2	2	2	3	2	2	3			2			3
	35	3189	3	4	1	4	3	3	3	2	2	2	3	2	4	1	2	3	2	2	3		4	2	1	2	1	3	2	3	3	3	4	1	3	1	4	3	3	3	3	4	1	3	1	1	2	4	2
	35	3190	4	4	4	4	4	4	4	3	4	4	3	4	4	4	4	3	3	3	4	4	4	4	3	4	4	4	4	4	4	3	4	3	4	3	3		3	3	4	4	1	3	1	2		4	3
	39	3378	3	3	2	3	3	3	4	3	1	3	2	2	3	3	3	3	3	1	3	3	3	3	2	3	2	3	3	3	2	3	3	3	3	3	3	2	3	3	2	3	3	3	2	2		3	3
	39	3379	2	4	2	3	2	2	3	2	3	4	2	2	3	3	3	3	3	2	3	4	3	4	3	2	2	4	3	3	2	3	4	3	3	3	4	2	3	3	1	3	3	3	1	2		2	2
	39	3380	4	4	4	4	4	4	4	3	3	4	4	3	4	4	4	4	4	2	4	4	4	4	4	4	3	4	3	3	4	4	4	4	4	3	4	3	4	4	3	4	4	4	4	2		3	3
	39	3381	4	4	4	4	4	4	4	4	3	4	4	4		4	4	4	4	4	4	4	4	4	4	4	3	4	4	4	4	4	4	4	4	4	4	4	4	4	4	4	3	4	4			4	4
	39	3382	4	3	4	3	4	3	3	2	2	4	4	3	3	4	4	4	3	4	4	3	3	4	3	3	3	3	4	3	3	3	4	4	4	3	3	4	4	3	2	4	4	3	4	2		3	3
	39	3383	3	4	4	3	3	1	3	3	3	4	3	2	3	3	3	3	4	3	3	4	3	4	3	3	3	4	3	3	3	3	4	3	3	3	3	3	3	3	3	3	3	3	3	2		3	3
	39	3384	3	4	4	3	3	2	2	3	3	3	2	3	3	1	4	2	3	1	3	3	3	3	2	3	2	3	2	3	3	2	2	3	3	3	3	2	2	3	2	3	1	3	2	1	1	3	3
	39	3385	4	4	4	3	3	4	4	4	4	4	1	4	4	3	4	3	4	1	4	4	4	4	3	3	3	4	2	3	3	3	4	3	4	3	4	3	4	3	3	3	4	3	2	2		4	3
	39	3387	2	3	3	3	3	2	3	2	2	3	2	2	2	2	3	2	2	3	3	3	2	3	2	3	2	2	3	2	2	2	2	3	3	2	3	2	3	3	3	3	3	3	2	2		3	3
	39	3388	4	4	4	3	3	3	4	1	1	4	4	1	4	1	4	2	4	2	4	4	4	4	2	4	2	4	2	3					3	3	2	2	3	2	3	1	1	1	1	2		1	3
	39	3389	3	3	2	3	3	1	2		1	3	1	1	2	3	3	3	3	1	3	4	3	3	3	4	3	3	2	3	3	2	2	1	3	1	3	1	2	2	1	3	3	3	2	2		3	2
	39	3390	1	2	2	1	2	2	2	2	1	3	3	1	1	2	3	3	2	2	2	4	2	3	1	2	1	2	3	1	1	2	3	3	2	2	3	1	3	3	1	2	2	2	1	1	1	3	2
	39	3391	1	2	1	1	1	2	2	2	1	4	3	1	1	2	3	3	2	1	3	4	2	4	2	2	2	1	2	3	3	2	3	4	3	2	4	1	3		3	1	1	3	2	2
	39	3392	2	1	1	3	2	2	2	1	1	4	2	1	1	1	3	1	2	1	4	4	2	4	2	4	3	2	2	1	3	1	1	2	1	2	4	3	2	3	4	3	3	3	4	1	1	2	2
	39	3393	3	3	2	1	1	1	3	1	1	3	1	1	3	3	3	3	2	1	3	3	2	4	3	1	1	3	3	3	2	3	3	4	3	2	3	1	2	3	1	2	3	3	1	1	1	4	2
	39	3394	2	4	3	2	2	1	1	1	1	2	2	1	1	1	4	2	2	2	2	4	1	4	2	4	2	2	4	2	2	1	4	4	1	3	3	4	4	4	4	4	4	4	4	1	1	2	4
	39	3395	4	4	4	4	4	3	4	3	3	3	4	3	3	3	4	3	4	3	4	4	4	4	4	4	3	4	4	4	3	4	4	3	4	3	4	4	4	3	3	4	4	4	3	2		3	4
	39	3396	1	2	4	2	2	3	2	1	1	4	3	2	3	3	3	4	3	1	4	1	3	4	3	3	3	3	4	3	3	2	4	3	3	2	3	3	2	3	1	3	2	1	1	2		2	3
	39	3397	4	3	3	3	3	2	3	3	2	4	3	2	3	3	4	3	3	2	4	4	3	4	2	3	1	3	3	3	2	2	4	3	3	3	3	1	3	3	3			3	3	2		4	3
	39	3398	4	3	3	3	4	3	3	4	4	3	4	4	3	3	3	4	4	3	3	4	2	3	3	3	3	2	2	2	2	2	3	2	2	2	2	3	3	2	2	3	2	2	2	1	3	3	2
	39	3399	4	3	4	3	3	3	3	2	2	4	3	3	3	3	3	3	2	3	3	3	2	4	2	3	2	3	4	3	3	3	4	3	3	3	3	3	4	4	2	3	3	3	3	2		3	3
	39	3400	4	3	4	2	2	2	4	4	3	4	4	3	4	4	4	3	4	2	4	4	3	4	3	4	2	4	3	4	3	3	4	4	4	4	3	4	4	4	3	3	3	4	4	2		3	4
	39	3402	3	3	3	3	3	3	3	3	2	3	3	3	3	3	3	3	2	2	3	3	3	3	3	3	3	3	4	3	3	3	3	3	3	3	3	3	3	3	2	3	2	2	3	2		3	3
	39	3403	2	3	4	4	4	3	4	2	1	4	2	1	3	4	4	4	4	3	4	4	3	4	3	3	1	3	3	3	2	3	4	3	4	3	3	3	2	3	3	3	3	3	3	2		4	3
	39	3404	3	3	3	3	3	3	3	3	3	3	3	3	2	3	3	3	3	2	2	3	3	3	3	3	3	3	3	3	3	3	3	3	2	2	2	3	2	2	2	3	3	2	2	1	2	3	2
	39	3414	3	3	2	3	3	3	3	2	2	2	3	3	3	3	3	3	3	2	2	3	3	3	2	3	3	3	3	3	3	3	3	3	3	2	3	3	3	2	2	3	2	2	2	2		3	3
	39	3415	4	2	2	3	2	2	3	2	2	3	3	3	3	2	3	3	3	2	2	3	3	3	2	3	3	3	3	2	2	3	3	3	3	2	3	2	2	3	3	3	2	2	3	1	2	3	3
	39	3416	3	3	3	3	3	1	3	3	1	4	1	1	3	1	3	1	4	1	3	4	3	4	1	3	1	3	3	1	1	1	3	1	1	1	1	1	1	1	1	1	3	3	1	1	3	3	1
	39	3417	3	4	4	4	4	3	4	3	3	3	3	2	4	3	3	4	4	3	4	3	4	4	4	4	2	4	4	4	3	4	4	3	3	3	3	3	3	3	2	3	3	3	3		2		3
	39	3418	2	2	3	3	2	2	2	2	2	3	1	1	2	2	2	1	4	2	2	2	1		2	2	2	2	4	1	2	1	1	4	2	1	3	3	3	1	1	3	3	3	3	1	2	2	1
	39	3419	2	1	1	2	2	2	1	2	1	4	3	1	3	3	4	4	3	3	3	4	3	4	3	4	2	3	2	3	3	3	3	4	4	3	4	3	4	3	3	3	2	3	2	2		4	3
	39	3420	3	3	3	3	3	3	3	2	2	2	2	1	3	3	3	3	3	3	3	3	3	3	3	3	3	3	3	3	3	3	3	3	3	2	3	3	3	2	2	3	3	3	3	2		3	3
	39	3421	2	4	4	4	4	3	4	4	3	4	4	3	4	4	4	4	4	4	4	4	4	4	4	3	4	4	4	4	4	4	4	4	3	3	3	3	4	2	3	3	2	3	2		2	3	3
	39	3422	3	4	4	4	4	3	3	2	1	4	3	1	2	2	3	3	2	2	3	3	3	4	3	3	3	3	2	2	2	2	1	3	3	3	3	3	3	3	3	2	4	2	1	2		3	2
	39	3424	2	2	3	3	1	2	3	2	3	2	3	3	2	2	3	3	3	1	3	3	1	2	2	2	2	2	3	3	3	2	3		3	3	3	2	2	2	2	3	3	2	3	2		2	3
	39	3427	3	3	3	3	3	3	3	2	2	3	3	2	2	3	3	3	3	3	3	3	3	3	3	2	2	3	3	3	3	3	3	3	2	3	3	3	3	3	3	3	3	3	3	2		4	3
	39	3429	4	3	4	4	4	4	4	1	1	4	1	1	4	3	4	4	2	4	4	4	4	4	4	4	3	4	3	3	3	3	4	2	3	3	3	4	4	4	3	3	3	3	3	1	1	3	3
	39	3430	3	4	2	2	2	2	3	1	1	2	1	1	2	1	2	4	2	1	1	4	3	2	1	1	1	3	1	4	1	3	4	1	1	1	1	1	1	1	1	2	2	2	2	1	2	3	1
	39	3431	3	3	3	3	3	3	3	1	1	4	4	1	2	1	4	4	3	3	3	3	3	3	2	4	3	3	1	3	3	3	4	4	3	2	2	2	2	1	1	2	2	3	2	2		3	2
	39	3432	3	2	2	3	3	2	3	3	1	4	3	1	2	2	4	3	3	2	3	3	2	4	3	3	3	2	3	3	3	2	3	3	3	2	3	3	2	3	3	2	3	3	2	2		4	3
	39	3433	2	3	4	3	3	2	2	2	2	3	2	2	3	2	2	3	2	2	3		2	3	3	3	3	3	2	2	2	2	3	2	3	2	3	3	2	2	2	2	2	2	2	1	1	3	1
	39	3434	2	1	3	3	1	1	3	1	1	3	1	1	3	1	3	4	1	1	3	3	3	4	2	3	1	3	4	2	2	3	3	4	3	3	3	1	3	2	1	3	1	1	3	2		4	2
	39	3435	3	4	3	3	3	3	3	2	2	4	3	2	3	3	4	3	3	3	4	4	3	4	3	4	3	4	3	3	3	3	4	3	3	3	3	3	3	3	1	3	3	3	3			3	3
	39	3436	2	2		1	1	1	3	1	1	4	2	1	2	3	3	3	2	1	3	3	2	4	1	3	1	2	1	3	1	2	4	4	2	2	2	1	3	1	1	2	1	2	2	1	1		3
	39	3437	2	2	2	1	2	4	4	2	4	3	4	4	4	4	4		3	2	3		4	3	4	2	4	2	4	1	4	4	3	4	3	2	3	1	1	1	1	3	1	3	3	1	2	2	2
	39	3438	2	1	1	3	3	3	1	2	1	3	1	3	1	1	4	3	3	1	3	3	1	2	1	3	1	3	4	3	3	2	4	3	2	2	4	2	2	1	1	4	3	3	1	2		3	2
	39	3439	3	3	3	4	4	1	3	3	1	3	1	1	1	1	3	3	1	3	4	4	3	3	1	3	3	3	3	3	3	3	3	3	3	2	3	3	3	3	1	3	2		3	1	2	2	3
	39	3440	3	3	2	4	4	2	2	1	1	3	2	1	2	1	4	3	1	3	3	2	2	2	3	3	3	2	1	1	2	2	4	1	3	3	4	3	3	3	1	2	2	2	2	2		2	3
	39	3441	2	2	2	2	3	3	3	1	1	3	1	1	3	2	4	3	1	1	4	2	2	4	3	4	3	3	4	3	3	1	4	1	3	2	3	1	1	1	1	2	1	1	1	1	3		3
	39	3442	2	2	2	2	2	2	2	2	1	2	1	1	2	2	2		2	2	2	3	1	3	3			2		2	2	1	3	2	2	2	2	3	2	2	2	3	3	3	3	2		3	3
	39	3443	3	2	2	2	4	4	4	2	1	4	4	2	2	2	4	4	4	4	4	4	2	4	3	4	4	4	4	4	4	2	4	4	4	3	4	4	4	4	3	4	4	4	1	2		4	4
	39	3444
	39	3445	3	3	3	4	3	2	3	2	2	4	2	2	3	2	4	3	3	3	4	4	3	4	2	4	2	3	4	3	3	2	4	3	3	2	3	3	3	3	2	3	3	3	3				3
	39	3446	2	2	2	2	2	1	1	2	2	2	3	2	2	2	3	1	2	1	2	2	1	2	1	2	1	2	2	2	1	2	2	2	2	2	2	1	2	2	2	2	1	1	1	1	3	3	2
	39	3447	1	2	2	3	3	3	3	1	1	4	3	1	2	3	4	3	2	1	4	4	3	4	3	3	3	2	2	3	3	3	4	4	3	2	3	1	3		1	3	3	2				2	3
	39	3448	3	4	3		2	2	4	2	2	3	2	2	4	4	3	2	2	2	3	4	4	4	2	3	2	3	2	2	2	3	4	3	3	2	3		2	2	1	2	2	2	1	2		3	2
	39	3450	1	2	2	3	3	1	2	1	1	3	2	1	2	3	1	2	2	1	3	3	2	3	2	3	1	1	3	3	1	1	4	3	2	2	3	2	4	3	4	2	3	3	3	2		3	2
	39	3451	2	3	2	4	3	1	3	2	2	2	2	2	2	2	4	2	2	2	3	2	2	2	2	3	2	3	2	3	3	3	3	1	2	2	3	3	1	2	1	3	3	3	1	1	2	2	2
	39	3452	2	3	1	3	2	1	1	3	1	4	2	2	2	2	4		2	2	4						1	3	2			3	3	3	3	2	3	3	3	3	2	3	3		2	1	1	2	3
	39	3453	1	3	2	3	3	3	4	3	3	3	2	3	2	4	2	2	2	2	3	2	2	2	1	1	2	2	1	2	1	2	1	2	3	3	2	2	2	2	2	2	2	2	2	1	1	2	2
	39	3454	3	3	3	3	2	2	1	2	1	3	1	1	1	1	3	2	1	1	3	3	1	3	2	2	1	2	2	3	2	1	2	1	3	2	1	1	2	2	1	3	2	1	1	1	2	1	2
	39	3455	2	1	2	3	2	1	1	1	1	4	3	2	2	1	2	1	1	1	4	2	1	4	2	3	3	1	1	2	1	1	4	1	3	1	3	3	3	3	1	4	1	2	1	1	1	4	2
	39	3456	3	3	3	4	3	2	3	3	2	4	3	1	3	2	3	3	2	3	3	3	3	4	4	4	4	3	4	3	4	2	4	4	2	1	1	3	2	2	1	3	3	1	1	1	2	2	2
	39	3458	1	1	3	2	3	4	1	1	1	3	3	1	1	3	4	3	1	2	1	3	1	3	2	1	2	1	3	3	3	1	3	1	1	1	2	3	1	1	1	3	2	1	1	1	1	4	1
	21	1945	2	2	1	2	1	2	1	1	1	2	2	1	1	1	4	2	1	1	3	4	1	1	2	3	2	1	2	4	2	1	2	1	3	2	2	1	2	3	1	3	3	2	1	1	1	3	2
	21	1946	2	2	1	2	1	2	1	1	1	2	2	1	1	1	4	2	1	1	3	4	1	1	2	3	2	1	2	4	2	1	2	1	3	2	2	1	2	3	1	3	3	2	1	1	1	3	2
	21	1947	2	2	1	2	1	2	1	1	1	2	2	1	1	1	4	2	1	1	3	4	1	1	2	3	2	1	2	4	2	1	2	1	3	2	2	1	2	3	1	3	3	2	1	1	1	3	3
	21	1948	1	3	2	1	1	2	2	3	3	3	2	2	2	1	2	2	1	1	3	3	1	1	2	2	3	3	1	3	2	1	1	2	3	2	3	1	2	1	1	2	2	3	2	2		4	2
	21	1949	2	3	2	3	1	1	2	1	1	2	2	2	2	1	3	1	1	1	3	3	2	2	2	2	1	1	1	2	1	2	2	1	2	1	2	1	1	1	1		1	1	1	1	3	2	1
	21	1950	2	3	1	2	1	1	2	2	1	1	2	1	2	1	3	2	3	1	2	3	3	1	1	3	1	2	2	1	3	2	1	1	3	2	3	2	2	3	1	2	1	1	1	1	2	1	2
	21	1951	4	3	3	3	2	3	3	2	2	4	3	1	3	1	4	3	3	3	2	3	3	3	3	3	1	3	3	3	3	3	3	3	3	2	3	3	3	3		3	3	3	3	1	2	4	2
	21	1952	4	3	3	3	2	4	3	1	1	4	4	2	3	3	3	3	3	2	3	4	2	3	2	2	3	3	3	3	3	3	3	3	3	3	3	3	2	3	4	3	3	3	3	2		4	3
	21	1953		3	2	2	2	1	3	4	1	2	3	1	2	1	3	1	2	1	3	4	3	3	2	3	1	3	3	4	2	3	2	4	3	2	3		3	2	1	2	1	1	2	1	2	2	2
	21	1954	2	3	2	2	1	1	2	1	1	1	2	1	2	2	3	2	2	1	2	4	2	2	2	3	3	2	3	4	3	2	3	3	3	1	2	1	3	1		2	1	1	1	1	3	1	1
	21	1955	3	2	3	2	1	2	2	3	3	2	1	3	2	1	3	1	2	1	2		2	1	2	2	2	3	2	3	3	3	1	1	3	3	4	1	2	2	1	3	1	3	2	2		3	3
	21	1956	4	2	2	1	2	3	3	4	1	3	2	1	4	1	3	1	3	1	3	4	1	3	3	4	2	3	4	3	3	1	4	1	3	2	4	2	2	2	3	4	4	4	4	2		3	3
	21	1957	1	1	1	2	1	3		4	4	3	4	2	3	4	2	3	3	1	1	1	1	1	1	1	1	1	1	1	1	1	1	1	1	1	2	1	1	1	1	1	1	1	1	1	3	4	3
	21	1958	2	2	1	2	1	1	1	2	1	1	1	2	3	1	4	2	1	1	3	3	2	1	2	2	1	2	1	2	2	2	1	1	2	2	3	1	2	2	1	2	2	2	2	1	2	2	2
	21	1959	1	3	1	1	1	1	2	2	1	1	1	1	2	1	3	1	1	1	3	2	2	1	1	1	1	2	2	3	2	2	1	1	2	1	2	1	2	2	1	1	2	2	2	1	3	4	2
	21	1960	2	1	3	3	1	1	2	1	1	3	3	1	1	1	4	3	2	1	3	4	1	4	3	2	3		4	3	3	2	4	1	3	1	3	1	1	1	1	4	1	3	2	2		3	3
	21	1961	3	3	4	4	4	4	4	3	3	4	4	3	4	4	4	4	4	4	3	4	4	4	4	3	2	4	3	4	3	4	4	2	4	3	4	4	3	4	3	3	3	3	3	2		3	4
	21	1962	2	2	2	1	1	1	2	2	2	3	1	2	2	1	3	1	2	1	2	3	2	2	2	1	1	2	1	1	1	2	1	1	2	1	4	1	2	1	1	2	3	3	2	2		4	2
	21	1963	1	3	2	2	1	1	2	2	1	2	1	2	2	1	3	2	1	1	2	4	2	1	2	3	1	2	1	3	1	2	1	1	3	2	4	1	2	2	1	2	3	3	3	2		4	2
	21	1964	3	2	2	1	3	2	3	1	2	2	3	2	2	2	1	2	1	1	2	2	2	2	1	1	1	1	1	2	2	2	2	1	2	2	2	1	1	1	1	1	1	1	1	1	1	3	2
	21	1965	2	2	2	1	1	1	1	2	2	1	3	2	1	1	2	1	1	1	2	3	2	1	2	1	1	2	2	2	1	1	1	1	3	2	2	1	1	1	3	2	3	1		2	2	2	3
	21	1966	3	3	2	2	3	3	2	3	3	3	2	3	3	3	2	3	3	3	4	4	2	4	3	3	1	2	3	3	3	2	2	2	3	2	2	2	1	2	2	2	4	3	2	2		4	3
	21	1967	3	3	2	2	2	2	2	3	1	3	2	1	3	2	4	3	1	1	3	3	1	2	2	3	3	2	3	3	2	1	3	1	3	2	3	1	3	3	1	2	3	2	1	1	1	3	2
	21	1968	1	4	3	3	3	3	3	1	1	4	2	1	3	1	4	3	3	3	3	4	3	3	1	1	1	3	2	2	3	3	2	1	3	3	3	2	3	3	1	3	3	3	2	1	2	2	3
	21	1969	2	3	3	3	1	1	3	3	3	3	2	3	3	3	3	1	3	1	3	4	3	3	2	3	1	3	1	2	2	2	3	2	3	3	4	1	2	2	1	3	3	3	3	2		4	3
	21	1970	3	3	3	2	1	1	3	2	1	3	1	1	2	1	4	2	2	1	4	3	1	3	1		1	3	1	3	3	1	1	1	2	1	3	1	3	1	1	2	1	3	1	2		2	2
	21	1971	4	3	4	4	4	3	2	3	4	4	3	3	2	1	2	3	3	2	3	4	2	4	3	3	1	2	3	2	4	2	3	2	2	2	3	2	2	2	3	3	4	4	4	2		4	3
	21	1972	3	4		3	3	3	3	4	3	4	3	3	3	3	4	2	3	3	3	4	3	4	3	3	1	3	3	3	3	3	2	1	3	3	3	3	3	3	3	3	1	3	2	2		4	3
	21	1973	4	1	3	3	3	3	3	4	4	4	4	3	3	3	4	3	1	2	3	3	1	2	3	3	3	2	2	2	3	2	4	3	3	3	3	2	2	2	1	2	3	3	3	2		3	2
	21	1974	3	3	3	2	2	2	3	2	1	3	1	2	2	2	3	1	3	1	2	2	2	2	2	3	2	2	2	3	2	2	2	3	3	1	2	1	2	2	1	2	2	3	2	1			1
	21	1975	1	2	2	1	1	1	2	1	1	3	1	1	2	1	3	1	3	1	2	2	2	2	2	3	2	2	3	3	1	1	2	1	2	2	2	1	2	1	1	1	2	2	1	1	1	3	2
	21	1976	2	1	2	2	3	2	2	4	1	2	2	1	2	2	3	2	1	2	4	2	2	1	1	3	3	2	3	4	3	2	1	1	3	2	3	3	3	2	1	3	3	3	3	1	1	2	2
	21	1977	1	3	2	1	1	1	2	1	1	3	1	1	2	2	1	1	2	1	2	3	2	3	2	1	1	3	2	1	1	2	2	1	2	2	3	1	3	1	1	1	3	2	2	1	2	3	1
	21	1978	1	2	1	2	1	1	2	2	1	1	2	1	2	2	3	2	3	1	4	4	2	1	1	3	3	2	2	2	4	2	3	1	3	2	3	1	2	3	1	3						2	2
	21	1979	2	3	3	3	3	2	2	2	1	2		1	3	2	3	2	3	2	2	2	2	2	2	2	2	2	2	3	2	3	4	1	3	3	3	1	3	4	1	1	3	4	2	1	3		2
	21	1980	2	2	3	3	1	1	2	1	1	1	1	1	2	1	3	1	2	1	3	2	2	1	1	2	1	3	3	4	2	2	3	1	3	2	4	1	3	1	1	2	3	3	3	2		3	2
	21	1981	2	3	2	2	2		2	3	2	2	2	2	3	3	1		2	2		4	3	3	3	3	1	2	1	4	3	3	2	1	2	3	3	3	3		1	2	3	3	3			2	3
	21	1982	3	3	3		1	3	3	1	1	3	3	1	3	3	3	3	2	1	3	4	3	2	2	3	4	2	2	3	2	1	1	2	3	2	3	2	3	2	1	2	2	2	2	1	1	3	2
	21	1983	2	2	2	1	1	1	2	1	1	3	2	2	1	2	4	2	1	1	2	3	1	3	2	1	1	1	3	3	2	1	2	3	3	2	2	2	2	2	1	1	1	2	1	1	1	4	1
	21	1984	1	3	1	1	1	1	4	1	1	3	1	1	3	1	4	4	3	1	1	4	3	1	1	2	1	4	1	1	4	3	1	1	1	1		1			1	3	1		2	1	2	3	1
	21	1985	3	3	4	3	3	3	3	2	1	4	2	2	3	3	3	2	2	3	4		3	3	2	2	2	3	2	1	2	2	3	2	3	3	3	3	3	3	2	3	3	3		2		3	3
	21	1986	1	3	2	3	2	1	3	1	1	2	4	1	3	1	4	1	2	1	3	3	3	3	2	1	1	2	1	3	1	2	3	1	2	1	3	1	1	2	1					1	3		2
	21	1987	3	3	3	2	2	3	3	2	2	3	2	2	3	3	4	3	3	3	3	3	3	4	3	2	2	3	2	3	3	2	3	3	2	2	3	2	2	3	2	3	2	3	2	1	1	3	2
	21	1988	3	3	3	2	2	2	3	2	1	4	1	1	2	2	3	2	2	2	3	2	1	4	2	2	2	1	3	2	2	1	3	3	3	3	4	1	3	3	1	3	1	3	1	2		3	2
	21	1989	1	1	1	1	1	1	2	2	1	3	1	1	2	2		3	3	1	1	2	1	3	2	2	1	1	1	1	1	1	1	1	2	1	2	1	2	1	1	1	1	2	1	1	1	2	2
	21	1990	2	2	1	2	1	1	1	1	1	2	1	1	2	2	4	1	1	1	1	2	2	2	2	1	1	2	2	2	1	2	2	1	2	2	2	1	1	1	1	1	3	3	1	1	1	3	1
	21	1991	3	4	3	4		3	2	3	2	2	2	2	2	2	2	2	2	4	3	3	1	2	2	2	2	2	2	2	2	2	2	2			2	4	2	1	1	1	3	3	1	1	2	4	1
	21	1992	3	2	3	3	2	4	3		2	2	2	2	2	2	2	2	2	1	2	3	1	2	4	1	1	2	1	2	1	1	1	1	2	1	2	1	2	2	1	1	1	1	1	1	1	4
	21	1993	2	3	1	2	1		2	4	3		1	2		4	3	4	2	2	1	3	2	4	3	4	2	3	4	3	2	1	2	3	1	1	2	1		1	1		2	1	1	1	3	2	1
	21	1994	1	1	2	2	1	3	2	1	1	2	1	2	2	2	1	2	1	1	2	2	2	1	1	3	2	1	2	2	1	2	2	1	3	3	3	3	3	3	2	3	2	3	3	1	1	2	3
	21	1995	3	3	3	3	3	3	3	3	3	3	3	3	3	3	3	3	3	1	1	2	2	1	2	2	1	2	2	3	3	2	2	2	2	2	1	1	1	1	1	1	1	4	2	2		2	3
	21	1996	2	2	2	2	2	2	2	2	3	2	2	1	3	1	1	2	1	1	3	3	3	2	1	1	1	2	2	2	2	1	1	1	1	1	2	1	1	1	1	1	2	3	1	1	1	4	2
	21	1997	3	2	2	2	2	2	2	2	2	2	3	3	2	3	2	3	2	2	3	3	2	2	3	3	2	2	3	2	2	2	2	2	3	1	2	2	2	3	3	2	2	2	2	1	1	4	2
	21	1998	1	1	1	1	1	1	1	1	1	1	1	1	1	1	1	1	1	1	1		1	2	1	1	1	1	1	1	1	1	1	1	1	1	1	1	1	1	1	1	1	1	1	1	1	4	2
	21	1999	1	1	1	1	1	1	1	1	1	1	1	1	1	1	1	1	1	1	1	1	1	1	1	1	1	1	1	1	1	1	1	1	1	1	1	1	1	1	1	1	1	1	1	1	1	4	2
	21	2000	2	2	3	2	2	2	2	2	1	2	1	1	2	2	3	2	1	1	2	3	2	2	2	2	1	2	2	2	2	2	3	1	2	1	2	2	2	1	1	1	3	3	1	1	1	4	1
	21	2001	2	2	1	1	1	1	2	1	1	4	2	1	2	2	1	1	1	1	2	2	2	2	2	2	2	2	2	2	2	2	1	2	3	2	2	2	2	2	2	2	2	2	2	1	1	3	2
	21	2002
	21	2003	1	2	1	1	1	1	2	2	1	2	1	1	1	1	3	3	2	2	2	3	1	2	1	1	1	2	2	3	3	1	3	1	1	1	3	2	2	1	1	3	3	2	3	2		3	1
	21	2004	1	2	3	1	1	1	2	1	1	3	1	1	2	4	3	1	1	1	2	2	1	4	3	1	1	2	2	1	1	2	1	1	2	2	1	1	1	1	1	1	1	4	1	2		2	3
	21	2005	2	2	2	2	3	1	1	1	1	4	1	1	1	4	2	1	1	1	2	2	1	4	3	1	1	1	2	1	1	1	1	1	2	1	1	1	1	1	1	1	1	4	1	1	1	2	2
	21	2006	2	2	2	2	2	2	2	2	2	3	2	1	1	3	4	1	1	2	2	2	2	4	4	2	1	2	2	1	1	2	1	1	1	2	3	1	1	1	1	1	1	1	1	1	1	1	1
	21	2007	2	3	3	2	2	2	2	1	2	4	1	1	2	4	4	1	1	2	1	3	2	4	3	1	1	2	2	1	1	2	1	1	3	2	2	1	2	2	2	1	1	4	1	1	1	1	2
	21	2008	1	1	1	1	1	1	1	1	1	4	2	1	2	4	4	2	1	1	2	2	1	4	2	2	1	1	2	2	1	1	1	1	2	2	3	1	1	1	1	1	1	1	1	1	1	2	2
	21	2009	2	3	2	1	1	1	2	1	1	3	2	1	2	3	3	2	2	2	2	1	2	3	2	2	1	2	2	2	1	2	1	1	3	2	2	1	1	3	3	2	1	4	1	2		3	3
	21	2010	4	3	2	1	1	1		3	1	1	4	1	1	2	3	2	1	1	1	2	2	3	4	4	2	1	1	2	2	1	3	2	2	3	3	2	2	2	3	3	2	1	4	1		3	3
	21	2011	2	2	1	3	3	1	2	2	1	2	1	1	2	1	2	2	2	1	2	3	3	4	3	3	3	2	2	2	1	2	1	2	4	3	3	1	2	2	1	2	2	2	3	2		2	2
	21	2012	1	1	3	2	2	3	1	1	1	4	3	1	1	2	3	3	1	1	2	1	1	3	2	4	3	1	1	2	1	1	3	4	4	3	3	3	3		2	2	2	3	3	2		1	4
	21	2013	3	3	2	1	1	1	3	1	1	2	1	1	1	1	1	1	1	1	1	1	1	4	3	1	1	3	1	1	1	1	1	1	3	2	3	1	2	1	1	1	1	3	1	1	1	2	2
	21	2014	3	3	3	1	1	1	3	1	1	2	1	1	1	1	1	1	1	1	1	1	1	4	3	1	1	3	1	1	1	1	1	1	3	2	3	1	2	1	1	1	1	3	1	1	2	2	1
	21	2015	3	3	3	2	4	3	3	2	3	3	3	2	3	3	4	4	3	3	4	4	3	4	3	4	3	3	3	3	3	3	3	3	3	2	1	3	3	4	3	3	3	3	3	1	1	4	3
	21	2016	4	4	4	3	4	3	4	2	2	4	4	2	4	4	4	4	4	3	4	4	4	4	4	3	3	4	4	4	3	3	4	4	3	3	4	3	4		2	3	4		4	1	1	4	3
	21	2017	2	4	2	1	1	1	4	3	2	1	3	1	4	3	4	3	2	1	3	3	3	2	2		3	3	2	3	3	4	1	3	3	3	4	1	3	1	1	1	2	3	1	1	1	4	2
	21	2018	3	3	3	2	3	2	2	1	1	3	3	1	2	3	3	2	3	3	3	3	3	3	4	3	3	3	1	3	3	2	3	2	3	1	4	3	4	3	1	3	3	3	2	1	1	3	2
	21	2019	2	2	4	1	2	3	3	1	1	4	4	1	2	1	3	3	3	1	3	4	1	4	3	1	1	2	1	4	1	2	1	1	3	1	2	1	4	3	1	2	2	4	2	2		2	1
	21	2020	3	4	3	3	3	3	3	3	3	4	4	2	3	3	3	3	3	3	3	4	3	4	3	4	2	3	3	3	3	3	3	3	3	1	4	4	4		1	2	3	3	3	1	1	3	1
	21	2021	3	4	2	1	1	1	3	3	1	3	2	1	4	3	3	2	2	1	3	4	3	3	3	1	1	3	4	2	2	3	1	1	2	2	2	1	3	2	1	1	1	2	1	1	2	3	2
	21	2022	3	1	1	1	2	1	2	1	1	3	3	1	1	1	3	2	1	1	3	2	1	2	1	2	1	1	1	2	2	1	1	1	1	1	1	3	1	1	2	1	4	2		1	1	4	1
	21	2023	2	3	3	1	1	2	1	2	1	4	3	2	2	1	2	3	2	2	2	2	3	3	1	1	1	2	3	2	2	2	3	1	2	1	3	1	2	2	1	1	4	4	1	1	1	3	1
	21	2024	1	2	3	2	3	1	3	1	1	4	4	1	3	2	4	2	1	3	2	4	2	4	4	1	1	1	2	1	1	2	3	3	1	2	2	1	3	1	1	1	1	3	3	1	1	4	2
	21	2025	3	3	2	1	1	2	3	3	1	4	3	1	2	3	3	3	2	1	4	4	3	4	4	1	1	3	3	3	1		1	1	2	2	3	1	2	2	3	2	4	4	3	2		2	3
	21	2026	2	1	1	1	1	1	1	1	1	2	2	1	2	2	4	1	2	1	2	2	1		2	2	1	1	1	1	1	2	1	1	2	1	2	1	1	1	1	1	1	3	1	2		2	2
	21	2027	4	3			2	3	3	2	1	4	3	2	2	3	3	3	3	1	4	4	3	4	3		1	3	4	3	4	3	4	4	4	3	3	1	3	3	2	3	1		2	2		2	2
	21	2028	1	2	2	2	1	1	3	2	1	3	1	1	3	1	4	2	2	1	3	3	2	3	2	3	1	3	2	2	1	2	3	3	3	2	3	2	3	3	1	3	1	1	1	2		3	2
	21	2029	4	2	4	4	4	3	3	1	1	4	1	1	3	3	2	1	4	2	2	4	3	4	2	2	1	4	1	3	2	3	1	1	3	2	3	3	2	2	1	1	1	3	1	2		4	2
	21	2030	1	3	3	2	2	1	3	1	3	4	3	3	3	3	4	2	4	2	2	4	3	4	3	2	1	3	2	1	1	3	2	3	4	3	4	3	3	4	3	3	1	3	1	2		3	3
	21	2032	1	1		2	2	2	3	2	1	3	3	1	1	1		1	1	1	2	4	1	1	1	1	1	1	1	2	1	2	3	1	3	1	2	1	1		1	2	1	1	1	1	3	4	1
	21	2034	3	3	1	1	1	1	2	1	2	1	1	1	2	2	1	1	2	1	3	3	3	1	1	1	2	2	1	1	2	3	2	1	4	1	3	1	3	3	3	2	1	1	1	1	3	4	1
	21	2035	1	3	3	1	2	1	3	3	1	3	2	1	2	2	2	2	2	2	3	4	2	2	2	3	2	3	1	2	2	2	3	3	2	2	3	1	3	2	2	2	1	2	2	1	1	3	2
	21	2036	1	3	3	2		2	3	2	1	4	2	2	3	3	2	3	3	2	3	4	3	3	3	3	1	3	3	2	3	3	4	4	3	3	4	2	3	3	3	1	1	1	1	1	1	3	3
	21	2040	2	2	2	2	2	2	2	2	2	2	2	2	2	2	2	2	2	2	2	2	2	2	2	2	2	2	2	2	2	2	2	2	3	3	3	3	3	3	3	3	3	3	3	1	1	3	2
	21	2041	1	2	2	2	2	1	2	1	1	1	2	1	2	1	1	2	1	1	1	2	1	1	1	2	1	1	1	1	1	1	2	2	1	1	2	1	1	1	1	1	2	2	1	1	1	4	1
	21	2045	1	2	2	1	1	2	2	1	1	3	1	2	2	2	4	3	2	1	2	4	2	4	3	2	1	2	2	2	1	3	3	1	3	2	3	1	2	2	1	1	3	3	1	1	1	3	2
	21	2046	2	4	2	1	1	1	3	1	1	3	1	1	4	3	1	2	3	1	1	3	4	2	2	1	1	4	2	2	1	3	1	1	3	1	4	1	3	3	1	1	1	2	1	1	1	3	3
	21	2047	4	3	3	3	4	2	3	2	1	4	2	1	2	1	3	3	4	1	3	3	2	3	4	3	3	3	1	3	3	2	4	2	3	3	4	2	4	3	2	4	1	2	3	1	1	3	3
	21	2048	1	3	4	2	2	4	2	2	1	4	1	1	2	2	4	3	1	2	3	3	2	4	2	3	4	3	1	3	3	2	4	1	3	2	4	2	2	4	3	3	4	3	3	1	1	4	2
	21	2051	4	4	4	4	4	4	3	2	1	4	4	1	3	3	3	3	3	3	4	4	3	4	3	3	2	3	3	3	2	3	4	1	3	2	4	1	3		1	3	1	1	1	1	2	1	2
	21	2052	3	4	3	4	3	3	4	3	3	4	4	2	4	3	4	3	3		4	4	4	4	1	3	3	4	2	3	3	3	3	3	3	1	2	3	2	3	1	2	2	3	2	1	1	2	2
	21	2053	1	3	3	2	2	1	3	1	1	3	1	1	3	2	2	3	2	2	3	1	3	3	3	1	1	3	1	1	3	2	3	3	3	1	3	1	3	3	1	3	3	3	1	1	1	4	2
	21	2054	2	3	3	2	2	3	3	3	1	3	3	1	3	3	3	3	3	1	3	2	3	3	3	2	1	3	1	2	2	3	3	2	3	1	3	1	3	3	1	3	3	3	1	1	1	4	2
	21	2056	1	3	2	1	2	1	3	1	1	3	2	1		4	2	1	1	1	4	2	2	3	1	2	1		2	2	2	2	4	2	3	2	3	1	3	3	1	1	4	4	1				2
	21	2057	3	3	4	2	2	3	2	2	2	3	2	2	3	2	3	4	2	1	3	3	2	3	3	3	2	3	3	3	2	2	3	2	3	2	3	2	2	3	1	1	2	1	1	2		3	2
	21	2058	1	2	1	1	1	1	2	1	1	2	1	1	1	1	1	1	2	1	1	1	1	1	1	1	1	1	1	2	1	1	1	1	1	1	3	1	2	2	1	1	1	1	2	1	1	3	2
	21	2059	3	4	4	4	3	3	3	2	1	4	4	1	3	3	3	2	3	3	3	4	3	4	3	3	1	3	4	4	1	3	4	1	3	2	4	1	2	3	1	3	1	1	1			4	3
	21	2060	2	4	3	3	2	3	4	1	1	4	3	2	4	3	4	3	3	2	4	4	3	3	3	4	2	4	3	3	3	3	3	4	3	3	4	3	4	2	1	2	1	3	2	1	1	4	2
	21	2061	2	4	3	2	2	4	4	3	3	4	4	1	4	2	3	4	3	3	4	3	4	4	4	4	3	3	3	2	3	3	1	3	3	2	3	2	4	3	2	3	4	4	1	1	1	3	2
	21	2062	2	4	3	3	2	1	4	2	2	4	2	3	3	3	3	3	3	3	3	2	3	1	3	1	3	3	3	2	3	2	1	3	3	2	3	2	4	3	2	3	4	4	2	1	1	3	2
	21	2063	4	3	1	1	1	1	2	3	1	2	1	1	3	1	2	3	1	1	2	3	2	2	1	1	1	3	1	2	2	2	2	2	1	1	2	1	2	1	1	1	1	3	1	1	1	3	1
	21	2064	1	3	1	1	2	1	3	1	1	3	3	1	3	3	4	2	2	2	2	2	2	3	3	2	3	3	2	2	3	3	2	4	3	2	4	3	4	4	1	3	4	4	1	2		3	3
	21	2065	1	4	4	4	2	2	3	3	3	4	4	1	2	1	2	3	1	2	3	2	2	3	3	3	2	3	4	3	2	3	3	2	4	4	4	3	4	4	3	3	3	3	3			3	3
	21	2066	2	4	3	3	1	3	3	1	1	3	1	1	3	1	3	1	3	1	2	3	3	3	2	2	1	2	3	3	1	3	1	3	3	2	3	1	3	3	1	2		4	2	2		3	3
	21	2067	3	4	3	4	3	3	3	3	3	4	4	2	4	3	4	4	3	3	4	4	4	4	3	3	3	4	4	3	4	4	4	3	3	3	3	3	3	3	3	3	4	3	3	2		3	3
	21	2068	2	4	2	3	3	2	3	2	2	3	3	3	3	3	2	2	2	2	2	2	3	3	2	2	2	3	2	4	2	3	2	1	3	2	3	2	3	2	1	2	3	2	1	1	1	2	2
	21	2071	2	3	2	2	3	2	3	2	2	4	3	2	2	2	2	2	2	2	2	2	2	2	2	2	2	2	2	1	1	1	2	2	2	2	2	1	2	2	1	2	1	1	1	1	1	3	2
	21	2072	1	2	1	2	2	2	2	1	1	3	2	2	2	2	3	3	2	1	2	2	2	3	3	2	1	2	1	2	1	2	3	1	2	1	4	1	2	3	2	2	2	2	1	1	1	2	1
	21	2085	3	3	3	2	2	2	2	3	2	2	2	2	2	2	3	2	3	1	3	3	3	2	2	3	2	3	2	2	3	3	3	2	3	3	3	1	3	3	1	2	3	3	3			2	2
	21	2087	4	3	4	4	4	4	3	4	4	4	4	4	3	4	4	4	3	3	4	4	3	3	3	4	3	3	3	3	3	3	4	3	4	3	3	4	4	3	2	4	4	4	3	2		3	3
	21	2088	4	3	3	3	3	3	3	2	2	4	3	2	3	3	3	3	3	2	4	4	3	4	3	3	2	3	2	3	2	3	4	3	3	3	4	3	3	3	3	4	4	4	3	1	1	3	3
	21	2089	2	1	2	2	2	2	2	3	2	1	1	2	2	2	3	2	2	1	3	4	2	1	2	2	2	2	2	2	1	2	2	3	2	2	3	1	2	2	1	3	3	2	4	1	1	2	2
	21	2090	1	2	1	1	1	1	1	1	1	1	1	1	1	1	1	1	1	1	2	4	2	3	1	2	3	1	1	3	3	1	1	1	1	1	3	1	1	1	1	2	2	1	1	1	1	1	1
	21	2091	1	3	2	3	4	4	3	1	1	3	1	1	2	3	3	1	1	1	2	4	3	4	2	2	2	3	1	1	1	1	4	2	3	2	1	1	1	1	1	2	1	2	1	2		4	1
	21	2092	1	4	3	3	1	1	2	3	1	2	1	1	2	4	4	4	3	1	1	3	2	4	3	3	1	2	1	2	1	2	4	4	2	3	1	1	1	2	1	2	2	2	2	1	1	4	1
	21	2093	2	2	2	1	1	1	2	2	1	1	1	1	1	1	1	1	2	1		3	2	3	3	1	1	2	3	3	3	1	4	1	1	1	3	1	2	3	1	1	1	1	1	1	1	3	2
	21	2094	2	2	3	1	2	2	2	2	2	3	1	2	3	2	4	2	2	2	4	4	3	3	2	4	1	2	4	3	1	2	4	4	3	2	2	3	2	3	3	3	1	2	2	1	1	2	2
	21	2095	3	3	3	2	2	2	3	3	1	3	3	1	3	2	4	3	3	1	3	3	3	3	2	3	1	3	3	3	2	2	3	1	3	2	3	3	3	2	1	2	1	3	1	2		2	2
	21	2096	3	4	4	4	4	4	4	3	4	4	4	4	4	3	4	4	4	4	4	3	3	3	3	4	4	3	4	3	2	3	4	3	4	3	3	3	4	3	3	4	4		4	2		2	4
	21	2097	1	3	1	1	1	1	2	2	1	2	2	1	1	1	3	1	1	1	1	4	2	2	1	2	1	2	1	1	1	1	4	2	3	1	2	1	1	3	1	1	1	3	1	1	1	3	2
	21	2098	3	2	1	1	3	1	3	1	1	2	1	1	2	1	2	1	1	1	3	4	2	1	1	3	1	2	1	1	1	2	4	1	2	2	3	1	3	3	1	1	3	2	1	1		3	1
	21	2099	1	3	1	1	1	1	2	1	1	1	2	1	2	1	3	2	1	1	1	4	3	1	1	3	1	3	1	2	1	2	3	1	3	1	3	1	1	1	1	1	1	2	1	1	1	4	1
	21	2100	3	3	3	3	3	2	3	3	3	3	2	2	3	2	3	3	3	3	3	3	3	2	2	3	3	3	3	2	3	3	3	3	3	3	4	3	4	4	3	4	4	4	4	1	1	3	3
	21	2101	1	3	1	1	1	1	3	1	1	2	2	1	1	1	3	1	1	1	1	4	1	2	1	1	1	2	1	1	1	1	4	1	3	1	3	1	1	3	1	1	1	3	1	2		3	2
	21	2102	2	4	1	1	1	1	3	4	1	2	1	1	3	1	4	1	3	1	3	4	3	1	1	1	1	3	1	1	1	3	1	1	3	2	3	1	2	2	1	1	1	1	1	1	1	3	2
	21	2103	2	4	1	1	1	1	3	4	1	2	1	1	3	1	4	1	3	1	3	4	3	1	1	1	1	3	1	1	1	3	1	1	3	2	3	1	2	2	1	1	1	1	1	1	1	3	1
	21	2104	2	2	1	2	2	2	3	2	2	3	2	1	2	2	2	2	2	1	3	3	2	3	2	2	2	2	1	2	2	2	3	2	3	2	4	2	3	3	1	2	3	3	2	2	1	3	1
	21	2105	1	3	2	1	1	3	1	2	1	2	2	1	2	1	1	1	1	1	2	3	1	2	1	1	1	2	1	2	1	1	1	1	1	1	1	1	1	1	1	1	1	1	1	1	3	4	1
	21	2106	4	3	3	3	2	2	2	3	3	2	2	4	3	3	4	4	3	1	3	4	2	3	3	3	2	3	3	3	2	2	2	2	3	2	3	3	3	3	1	3	4	3	3	2		3	3
	21	2107	2	3	2	1	1	1	2	2	2	2	2	2	1	1	4	2	2	1	3	4	2	2	1	2	1	3	2	2	1	2	4	2	1	1	2	1	1	1	1	1	1	2	1	1	1	3	1
	21	2108	2	4	2	1	1	1	2	2	2	2	2	2	1	1	4	2	2	1	3	4	2	2	1	2	1	3	2	2	1	2	4	2	1	1	2	1	2	2	1	1	1	3	1	1	3		1
	21	2109	1	2	2	1	1	1	2	1	2	2	1		3	2	4	2	3	1	3	4	2	3	3	2	3	3	2	3	3	2	3	1	2	1	3	1	3	1	1	2	3	3	1	1	1	3	2
	21	2110	4	2	2	2	1	1	1	1	1	2	2	1	2	2	3	2	3	1	4	4	2	3	1	4	3	3	3	3	2	2	4	1	1	1	3	1	3	1	1	2	1	3	1	2		2	1
	21	2111	3	2	3	2	1	1	2	1	1	3	1	1	2	2	3	3	1	1	2	3	2	4	1	2	2	2	2	3	2	2	2	1	3	2	3	1	3	3	1	1	3	3	1	1	1	3	2
	21	2112	2	3	1	4	3	3	4	1	1	3	2	1	4	4	4	3	3	2	3	4	4	4	2	2	2	4	3	4	3	4	4	3	3	3	3	3	3	3	1	3	3	3	3	2		3	3
	21	2113	2	3	1	4	3	3	3	1	1	2	2	1	4	4	4	3	2	1	3	4	4	4	2	2	2	4	3	4	3	3	2	3	3	3	3	2	3	3	1	3	3	3	2	2		3	2
	21	2114	2	3	2	1	1	1	1	2	3	2	1	2	2	1	3	1	1	1	2	3	2	2	1	3	1	2	3	1	1	1	4	3	3	2	2	1	1	2	1	1	3	3	1	1	1	3	1
	21	2115	2	3	3	3	3	1	1	1	1	3	3	1	1	1	4	2	1	1	3	4	3	4	1	2	1	1	1	1	3	1	4	3	2	1	3	3	3	1	1	2	1	2	2	1	1	4	2
	21	2116	3	3	3	4	4	3	3	3	3	3	4	4	3	4	3	3	3	1	3	3	3	4	3	3	1	2		4	2	2	4	3	2	2	2	1	3	3	2	2	2	2	2			2	2
	18	1640	3	3	1	2	2	2	3	1	1	3	2	1	3	3	3	3	3	2	3	3	3	3	1	1	2	3	3	3	3	3	3	2	3	2	2	2	3	3	2	2	3	3	1	1	1	4	2
	18	1641	3	3	4	4	3	3	3	3	4	4	3	3	3	4	4	4	3	3	4	4	3	4	3	3	3	3	4	4	3	3	4	3	4	3	3	3	4	3	4	4	4	4	3	2		4	4
	18	1642	2	3	2	2	2	3	3	1	1	3	1	1	2	2	2	3	1	1	4	4	3	3	3	2	1	3	4	3	3	3	3	1	2	2	3	1	4	2	3	2	3	4	1	2		4	1
	18	1643	2	2	2	1	1	2	2	2	1	4	4	1	2	2	4	4	2	1	2	2	2	4	3	3	3	3	4	4	3	3	4	4	3	3	3	3	3	3	3	3	3	3	4	2		2	3
	18	1644	4	3	3	4	4	1	3	3	1	4	3	1	3	4	4	2	4	4	4	4	3	4	3	4	1	2	4	4	1	2	4	1	4	2	3	3	3	3	3	3	3	3	1	2		4	3
	18	1645	2	2	2	2	2	2	2	2	1	3	2	1	2	2	3	2	2	2	3	4	2	3	2	2	2	2	2	3	3	2	3	1	2	1	2	2	3	3	1	2	3	3	2	1	1	4	2
	18	1647	2	3	3	2	2	2	2	2	2	3	2	1	3	3	3	2	2	3	3	3	3	3	2	2	2	3	3	3	3	2	3	1	2	2	3	3	3	3	3	3	3	3	3	1	2		2
	18	1648	3	4	4	3	4	3	3	2	2	4	4	3	3	4	4	4	2	3	4	3	3	4	3	3	3	4	4	4	3	3	3	3	4	3	3	3	4	4	4	4	4	3	3	2		3	4
	18	1649	3	2	2	2	2	1	2	2	1	4	2	1	1	2	4	2	2	1	4	4	2	4	2	4	1	2	4	2	2	2	4	1	3	2	4	3	4	3	1	3	4	3	4	2		4	2
	18	1650	3	2	2	3	4	3	3	3	1	4	3	2	3	3	4	3	2	3	3	4	3	3	3	3	3	2	3	3	3	3	3	2	3	2	3	3	3	3	3	4	1	3	3	2		3	3
	18	1651	3	3	2	3	3	2	2	2	2	3	3	2	3	3	4	3	2	2	3	4	3	3	3	3	3	3	3	3	3	3	4	2	3	2	4	3	4	3	2	3	4	3	3	2		3	3
	18	1652	2	3	2	4	3	3	1	2	1	3	1	2	1	2	3	2	2	3	3	4	1	3	2	4	2	1	4	3	3	1	4	2	3	3	3	2	3	3	2	3	3	3	4	2		3	3
	18	1654	4	3	2	3	2	2	2	2	1	3	2	2	2	1	4	2	2	2	3	4	2	3	2	3	1	2	2	3	2	2	3	1	3	2	3	3	3		3	3			3	2		3	3
	18	1655	2	2	2	4	3	2	1	2	1	3	1	1	1	2	3	2	2	3	3	4	1	3	2	4	2	1	4	3	4	1	4	1	3	2	3	3	3	3	2	3	3	3	3	2		3	3
	18	1656	3	3	2	2	2	1	3	2	1	4	3	1	2	3	4	2	2	1	4	4	2	4	2	4	1	2	4	2	2	2	4	1	3	2	4	3	4	3	1	3	4	3	3	2		4	2
	18	1657	4	3	4	3	3	4	4	4	1	4	4	1	3	3	4	4	4	4	4	4	4	3	3	3	3	4	4	4	3	4	4	4	3	3	3	4	4	3	3	4	4	3	3	2		3	3
	18	1658	2	4	4	4	4	3	4	3	1	4	4	1	4	3	4	2	4	4	3	4	4	4	4	4	2	4	4	4	3	4	4	3	4	3	3	4	3	4	4	4	4	3	1	2		4	4
	18	1659	3	3	2	2	3	2	3	3	1	3	3	1	2	2	2	1	2	1	2	2	3	4	2	2	1	3	3	3	3	3	4	1	3	1	3	2	2	3	2	3	3	2	2	1	2	3	2
	18	1660	3	4	2	2	2	3	3	1	1	4	2		1	2	4	3	2	2	3	3	1	3	2	2	2	3	4	3	2	2	4	1	3	1	3	2	3	3	1	1	1	1	1	1	1	3	1
	18	1662	2	3	2	3	3	2	3	3	3	4	2	2	3	3	3	3	3	3	3	3	3	4	2	3	3	3	3	3	3	3	3	3	3	2	4	3	3	3	2	3	3	3	1	1	1	4	2
	18	1667	1	2	3	3	3	3	3	1	1	3	3	1	2	1	3	2	2	2	3	3	2	4	3	1	2	1	4	4	2	3	4	3	3	2	3	3	2	3	3	4	4	2	3	1	2	4	3
	18	1668	2	2	3	3	3	3	1	1	1		3	1	1	3	4	4	2	3	4	3	1	3	3	4	3	3	4	3	3	3	4	1	3	2	4	3	2	1	3	3	3	3	2	2		2	3
	18	1669	2		3	4	4	3	3	3	1	3	1	1	3	4	4	4	4	4	3	4	4	4	4	4	4	4	4	3	4	4	3	1	4	2	3	4	3	3	1	4	3		4	1	2	4	3
	18	1670	1	4	3	4	4	4	3	2	1	4	1	1	3	4	4		3	4	2	4	4	4	4	2	3	3	4	3	4	3	2	1	3	1					1		1			1	3	4	3
	18	1671	2	2	3	4	4	4	4	2	1	4	1	1	3	3	3	1	3	4	2	3	3	4	4	2	3	3	4	2	4	3	2	1	3	1					1					2		4	3
	18	1677	2	3	3	4	4	4	4	2	1		2	1	3	3	4	3	4	4	4	4	3	3	4	4	4	4	4	3	4	3	3	1	3	2	3	3	3	3	2	4	2		4	2		4	3
	18	1679	3	4	4	4	4	4	4	2	1	4	1	1	4	4	4	3	3	4	4	4	3	4	3	4	4	3	4	2	4	4	4	1	3	1	3	4	4	3	1	4	4	4	4	2		4	3
	18	1680	1	3	2	2	2	2	3	3	1	4	1	1	3	3	3	2	4	3	3	4	3	4	3	3	3	3	4	3	3	3	4	1	3	1					1					1	3	4
	18	1681	3	3	3	2	2	2	2	2	1	3	1	1	2	3	3	2	3	2	3	4	3	4	4	3	2	3	3	3	3	3	3		3	1					1					1	3	4
	18	1682	3	3	3	3	3	1	3	3	2	4	3	3	3	4	4		3	2	4	4	3	4	3	3		3	4	3		3	4	3	3	3	4				3	3	4	4	4	1	3	4	2
	18	1683	4	4	4	4	4	3	4	1	1	4	1	1	4	4	4	4	1	2	4	4	4	4	3	3	3	4	4	3	3	4	4	4	3	1					1		1			1	2	4	2
	18	1684	3	3	3	3	3		4	3	1	4	1	1	4	4	4	4	4	3	3	3	3	4	3			4	4	3		4	4		3	1	4	4	4	3	1	4	1			1	1	4	2
	18	1685	4	4	4	4	4	4	4	2	1	4	1	1	4	4	4		4	3	4	4	4	4	4	3	3	4	4	3	3	4	4		3	1	3	3	3	3	1	3	1			1	1	4
	18	1686	2	3	2	3	2	2	2	3	1	4	1	1	3	3	4	1	4	3	4	3	3	4	3	3	2	4	4	2	3	3	2	1	1	3	1	3	3	3	1	3	3	3	4	1	1	4
	18	1687	3	3	3	3	3	4	2	3	3	4	2	3	2	3	4	4	4	1	4	4	3	4	3	3	3	4	3	3	3	3	4	1	3	3	4	2	4	3	3	3	4	3	2	1	1	3	2
	18	1688	3	3	3	4	3	3	2	4	4	4	1	4	3	2	4	4	4	2	4	4	3	3	3	4	3	4	1	4	3	2	3	3	3	3	4	2	2	2	2	3	3	3	1	2		2	2
	18	1689	2	3	1	3		2	3	3	2	2	3	1	3	1	4	2	1	1	2	4	3	2	3	2	2	3	1	4	1	1	1	1	3	2	2	2	2	2	1	2	1	2	1	1	1	4	3
	18	1690	2	1	3	2	2	1	1	3	4			4	4	4	3	4	4	4	1	1	4	1	4	2	4	4	4	3	3	4	1	2	3	3	4	1	3	3	1	2	4	2	2	1	1	3	2
	18	1691	3	2	3	2	2	3	3	2	1	4	1	1	2	3	3	1	2	3	4	4	3	4	2	3	3	3	3	3	3	3	3	1	3	1					1					2		4	3
	18	1692	2	4	4	4	3	1	3	2	2	4	2	2	4	3	4	3	4	2	4	4	4	4	3	4	1	4	4	2	2	4	4	2	4	4	4	2	4	4	4	4	4	4	4	2		4	4
	18	1693	3	3	4	3	3	3	4	3	4	4	3	3	3	3	3	4	3	2	4	4	3	4	3	4	3	3	2	3	3	3	4	4	3	3	3	2	3	3	2	2	2	2	2	1	2	4	3
	18	1694	2	3	4	3	4	3	3	3	4	4	2	2	3	3	2	2	3	3	3	4	2	3	3	2	2	3	2	2	2	3	4	2	4	3	4	3	3	3	2	4	3	2	3	2		3	3
	18	1695	3	3	3	1	1	1	3	1	2	3	2	1		2	1		3	1	2	4	3	3	2	3	1	2	4	2	1	4		1	4	3	3	3	3	2	3	3	3	2	1	2		2	3
	18	1696	2	2	3	3	2	2	2	2	2	4	3	2	3	3	4	3	1	1	4	3	2	4	2	3	3	2	4	3	3	2	4	2		3	3	3	3	3	3	3	3	3	3			3	3
	18	1697	2	3	4	3	2	2	2	1	1	4	2	1	1	1	4	1	2	2	1		1	4	1	2	2	1	4	3		3	4	1	2	1	3	3	2	2	2	2	3	2	1	2		4	3
	18	1698	2	3	4	4	4	4	3	3	2	4	3	3	3	3	4	4	3		4	4	3	4	4				4					2	3	3	4		4		3	3			3	2		3	3
	18	1699	3	3	4	3	3	4	4	3	2	4	2	2	4	3	3	3	3	3	3	4	3	4	4	4	3	3	4	3	3	3	3	2	3	2	4	3	4	3	2	4	4	4	4	1	1	4	2
	18	1702	2	1	3	2	1	1	1	1	1		2	1		2	2	2	2	1	2	4	2	4	2	2	1	2	3	2	2	1	3	3	3	2	3	2	3	3	2	2	2	3	3	2		2	3
	18	1703	4	2	3	3	3	1	1	2	1	3	1	1	3	1	3	1	2	1	3	3	1	4	3	1	2	3	4	3	3	3	1	1	3	2	2	2	3	3	2					2		2	2
	18	1704	3	3	3	3	4	3	2	4	4	4	2	3	2	3	3	2	2	3	4	4	2	4	3	3	2	3	4	2	3	2	2	1	1	3	4	3	4	4	3	4	4	4	3	2		3	3
	18	1705	4	4	3	2	3	3	3	4	3	4	3	2	3	2	4	2	2	2	3	4	2	3	3	3	3	3	4	3	2	1	3	1	3	2	3	3	3	2	1	3	3	2	3	2		3	1
	18	1706	2	4	2	3	3	3	4	2	2	4	3	2	4	3	4	3	4	3	4	4	4	4	2	2	2	4	3	3	3	3	2	2	3	3	3	3	4	4	3	3	3	3	3	2		3	3
	18	1707	1	2	4	2	3	4	1	3	1	1	3	1	2	2	4	4	3	3		3	2		3	3	3	2	3	3		3	4	4	3	2	3	3	3	4	2	3	3	3	3	1	1	4	1
	18	1709	2	3	4	2	3	2	3	3	2	4	2	1	3	3	3	1	2	2	3	3	3	4	3	3	3	3	3	3	3	3	4	1	2	2	3	2	3	2	1	3	1	3	2	1	1	4	2
	18	1710	2	3	4	2		2	3	3	2	4	2	1	3	3	3	1	2	2	3	3	3	4	3	3	3	3	3	3	3	3	4	1	2	2	3	2	3	2	1	3		3	2	1	1	4	2
	18	1711	3	4	3	4	3	2	3	3	2	4	4	3	2	2	3	2	3	1	3	4	3	4	2	4	2	3	4	3	3	2	4	3	4	3	4	3	3	2	3	4	2	3	3	2		4	3
	18	1712	1	3	3	1	1	2	3	2	1	1	1	2	3	2	3	2	2	1	2	3	3	1	2	3	1	3	3	2	1	3	1	1	1	1	3	1	2	2	1	1	3		3	1	3	3	2
	18	1713	2	3	3	3	3	3	3	2	1	3	3	1	3	3	3	3	3	3	3	3	3	4	3	3	3	3	3	3	3	3	3	3	3	2	3	3	3	3	2	3	3	3	3	1	2	3	2
	18	1714	3	3	3	3	3	1	2	1	2	4	4	3	3	2	3	3	2	2	3	3	3	3	2	2	2	3	3	2	2	2	2	2	3	3	3	2	3	3	3	3	3	3	3	2		4	3
	18	1716	2	2	2	2	1	1	1	2	1	3	1	1	1	1	3	3	1	1	2	4	1	2	1	1	1	1	1	1	1	1	1	1	3	3	4	1	1	1			1	2	1	2		3	2
	18	1717	4	3	3	2	3	2	3	1	3	4	4	2	2	2	4	3	3	3	3	4	3	4	3	2	2	3	2	2	3	2	2	1	3	3	4	3	3	3	3	3	1		1	2		3	4
	18	1718	2	3	2	3	2	3	2	3	2	3	2	3	2	3	2	3	2	2	3	2	3	2	3	2	3	2	3	2	3	2	3	2	2	2	2	3	2	3	2	3	2	3	2	1	2	4	2
	18	1719	2	3	2	3	2	3	2	3	2	3	2	3	2	3	2	3	2	2	3	2	3	2	3									2	3	2	2	3	2	3	2	3	2	3	2	1	2	3	2
	18	1720	1	1	1	2	2	2	1	1	2	2	2	3	3	2	2	1	1	1	1	2	2	2	1	1	1	2	2	2	3	3	2	2	2	2	2	2	2	3	3	3	2	2	1	1	2	3	2
	18	1721	2	2	1	1	1	1	2	2	2	1	1	1	1	1	1	1	1	3	3	2	2	2	3	3	2	2	1	1	1	2	2	2	3	2	1	2	2	2	1	2	2	1	1	1	3	3	2
	18	1722	1	1	1	2	1	1	1	1	2	1	1	2	1	2	2	1	2	1	2	1	1	1	1	2	1	1	2	1	1	2	1	1	1	1	1	1	2	2	2	2	2	2	2	1	2		1
	18	1723	3	1	1	2	3	2	2	2	2	2	3	2	3	2	3	2	2	3	2	3	3	2	3	2	3	3	2	3	2	3	2	3	3	2	3	3	3	3	3	3	3	3	3	2		4	3
	18	1724	3	1	3	1	1	1	1	3	4	1	1	4	1	3	3	1	1	2	3	1	1	1	1	2	1	1	2	2	3	1	3	1	3	2	3	3	1	1	3	3	3	3	3	1	3	4	2
	18	1725	2	4	4	4	4	4	4	4	4	2	4	2	3	3	3	3	2	4	3	3	4	2	2	3	3	3	3	3	3	3	3	3	4	4	3	4	4	4	4	4	4	4	4	2		4	4
	18	1726	3	2	3	2	3	2	3	4	4	1	3	4	1	4	4	4	4	3	2	3	2	3	2	3	4	2	3	2	3	2	2	2	2	2	2	2	2	2	2	2	2	2	2	2	2	4	2
	18	1727	1	2	1	2	1	2	1	4	4	1	1	4	1	2	2	2	2	1	2	1	2	1	2	1	2	1	2	1	2	1	2	1	3	3	1	2	1	2				1	2	2		4	2
	18	1728	3	3	3	2	2	2	3	2	2	2	3	3	3	2	3	2	3	1	2	3	2	3	2	3	2	2	4	2	2	2	2	3	2	2	4	1	3	3	1	3	2	2	1	1	1	3	2
	18	1729	2	3	2	4	3	3	1	1	4	1	3	1	2	2	3	2	3	1	2	3	1	1	1	1	1	1	3	1	2	1	1	1	3	2	1	1	1	1	1	1	1	1	1	2	3	3	2
	18	1730	3	4	2	3	4	2	3	4	4	1	2	3	4	4	4	4	4	3	4	4	4	1	2	3	2	3	3	1	2	3	3	3	3	3	2	3	4	3	3	4	4	4	2	1	1	4	3
	18	1731	1	2	1	2	1	2	1	2	1	2	1	2	1	2	1	2	1	1	2	1	2	1	2	1	2	1	2	1	2	1	2	1	3	3	2	1	2	1	2	1	2	1	2	2		3	3
	18	1733	2	3	2	3	2	3	2	3	2	3	2	3	2	3	2	3	2	2	3	2	3	2	3	2	3	2	3	2	3	2	3	2	3	3	2	3	2	3	2	3	2	3	2	2		3	2
	18	1734
	18	1735	2	1	1	2	1	1	1	1	4	1	3	4	2	2	2	2	2	2	2	2	2	1	1	2	2	2	3	2	2	3	2	3	2	2	1	2	1	2	1	2	1	2	1	2	3	4	2
	18	1736	3	3	3	4	4	3	3	3	2	4	4	2	3	1	4	3	3	2	3	4	2	4	3	3	4	3	4	3	3	3	3	3	4	3	4	2	3	3	2	3	4	4	3	2		2	4
	18	1737	3	2	2	2		1	1	3	2	2	1	1	2	1	4	2	2	2	2	4	1	2	1	1	1	2	1	1	1	1	1	1	2	1	3	1	4	3	2	3	1	3	1	2		4	1
	18	1738	3	1	1	4	3	2	3	1	1	2	4	1	2	2			2	2	3	1	3	2		1	1		1	2	2	1	1	1	2	1	3	2	3	3	2	4	1	3	1	2		3	1
	18	1739	2	3	3	2	2	1	3	2	2	2	2	1	3	2	4	2	1	2	3	3	2	2	1	1	1	2	1	2	3	1	1	1	3	1	3	3	3	3	3	3	1	1	1	2		3	2
	27	2371	2	2	3	2	3	4	1	2	1	3	2	1	1	3	2	3	2	3	2	2	1	3	1	3	3	2	4	1	3	1	3	3	2	2	3	3	1	2	3	1	3	1	1	2		2	1
	27	2372	2	2	2	2	2	2	1	1	1	3	1	1	1	1	2	2	1	2	1	2	1	2	1	1	1	2	3	1	2	1	2	1	2	1	3	1	2	1	2	3	2	3	2	1	1	2	2
	27	2373	2	3	2		3	2	2	1	1	2	1	1	2	1	4	1	1	2	3	2	2	3	1	2	3	2	3	2	3	1	1	1	2	1	2	2	3	3	3	3	1	1	1	2		2	2
	27	2374
	27	2375	1	2	1	2	1	1	1	1	1	1	1	1	1	1	3	3	1	1	3	2	1	1	1	1	1	1	3	2	3	1	3	1	1	2	1	1	1	1	2	3	1	3	2	2			1
	27	2376	3	2	2	2	2	2	1	2	1	3	1	1	2	2	2	2	2	2	3	3	2	3	2	2	2	2	3	2	2	1	2	1	3	2	3	2	2	2	1	2	2	2	1	1	1	3	2
	27	2377	3	2	2	3	2	2	3	1	2	3	1	1	2	2	4	3	2	3	2	4	2	4	3	3	3	3	3	3	2	2	2	2	3	1	2	3	2	2	3	2	1	2	2	1	1	4	2
	27	2378	3	4	3	3	3	3	3	2	1	4	4	1	4	3	4	3	3	2	3		4	4	4	3	3	4	2	3	2	4	4	3	3	2	3	3	3	3	3	1	1	2	1			2	3
	27	2379	3	3	1	1	2	1	3	1	1	1	1	1	1	1	3	1	1	1	1	1	3	1	1	1	1	2	1		1	2	2	2	2	2		2	3	1	3	2	1		1			2	2
	27	2380	3	2		4	3	3	3	1	1	3	2	1	3	3	3	2	2	2	3	3	3	4	3	4	3	3	2	3	4	3	4	1	3	2	2	3	3	3	3	4	2	2	1	1	2	3	3
	27	2381	4	2	3	2	3	2	3	1	1	3	3	1	3	1	2	4	1	1	3	4	2	3	1	1	1	2	1	3	1	4	4	1	3	2	3	1	3	3	3	3	1	3	1	2		2	3
	27	2382	1		1	2	1	1	1	1	1	2	1	1	1	1	2	2	1	1	1	1	1	1	1	1	1	1	1	1	1	1	1	1			1	1	2	2	2	2	1	2	2	1	1		1
	27	2383	1	1	1	1	3	1	1	1	1	1	1	1	1	1	1	1	1	2	1	2	1	1	1	1	1	1	1	1	1	1	1	1	1	2	2	1		1	1	2	1	1	1	1	1	4	2
	27	2384	2	2	2	3	1	1	1	1	1	3	1	1	1	1	3	2	2	2	3	3	1	3	2	3	3	3	4	3	3	1	4	2	2	2	2	2	2	1	1	1	1	2	1	1	1	2	1
	27	2385	2	3	2	3	3	3	3	2	1	3	1	1	3	2	4	1	2	4	4	3	3	3	2	4	3	2	3	4	4	2	3	2	3	2	3	3	3	3	3	4	1	4	1	2		2	2
	27	2386	2	3	3	2	3	1	2	3	1	3	1	1	2	3	4	3	2	3	4	3	2	4	2	2	2	3	2	3	2	1	4	1	3	2	2	1	2	3	3	2	1	1	1	2		3	2
	27	2387	1	1	1	2	3	1	1	1	1	4	1	1	1	1	4	3	1	3	4	4	1	1	1	4	2	1	3	4	2	1	1	1	3	1	2	3	3	3	2	2	1	3	1	1	1	2	1
	27	2388	1	3	1	2	1	1	1	1	1	2	1	1	1	1	4	2	1	1	3	3	1	2	1	1	1	1	1	3	3	1	2	1	2	2	3	1	3	2	2	2	1	3	1	1	1	3	2
	27	2389	2	2	1	1	3	1	2	2	1	2	1	1	2	1	4	4	2	2	3	3	1	3	1	2	1	2	1	2	3	1	4	1	1	1	3	2	3	3	2	3	1	1	1	1	1	4	2
	27	2390	4	3	4	3	3	3	4	4	4	3	4	4	4	4	4	4	4	3	3	3	4	3	4	4	4	4	4	4	4	4	3	3	3	2	2	2	2	2	1	2	1	1	1	1			2
	27	2391	2	2	2	3	1	1	1	1	1	3	1	1	1	1	3	2	1	1	3	3	1	3	1	3	1	3	4	3	4	1	4	2	3	2	2	2	2	1	1	1	1	3	1	1	2	2	1
	27	2393	1	1	1	1	1	1	2	2	1	3	1	1	2	2	4	1	4	1	3	3	4	2	1	1	1	1	3	4	1	1	3	4	3	1	3	1	1	3	1	1	1	1	1	1	1	3	2
	27	2395
	27	2396	2	3	2	3	2	3	3	3	3	3	2	2	4	2			3	1	4	4	4	4	4	4	3	4	3	2	3	3	4	2	4	3	4	1	3	4	4	2	2	4	2	2		4	4
	27	2397	2	2	3	2	2	2	2	3	2	1	2	3	3	2	3	2	2	2	2	2	2	2	2			3	1	2	1	2	2	2	2	2	2	2	2	2	2	2	2	2	2	2		2	2
	27	2402	3	3	3	2	1	1	3	2	3	3	2	2	3	2	2	1	3	1	3	3	3	3	1	3	2	3	1	3	1	3	3	2	3	2	3	2	3	3	3	1	1	1	1	2		3	2
	27	2403	2	3	1	2	2	1	2	2	2	3	2	1	3	2	3	1	3	2	3	4	3	3	2	2	1	2	1	2	1	2	3	1	3	2	3	2	3	2	3	2	2	1	1	2		2	2
	27	2404	2	4	3	3	1	1	3	1	1	3	1	1	4	3	3	3	4	1	3	4	3	3	3	4	3	3	3	3	1	3	3	1	3	2	3	1	1	1	1	1	1	3	3	2		3	3
	27	2405	2	3	1	1	2	2	2	1	1	3	1	1	3	1	4	2	2	2	3	4	2	2	2	2	1	3	1	1	2	2	4	2	3	2	3	2	1	1	2	2	1	3	1	2		2	2
	27	2406	3	3	3	4	3	1	1	1	3	3	3	1	1	3	3	3	3	1	3	4	3	3	3	3	1	3	1	3		3	3	3	3	2	3	1	1		3	3	1		1	2		3	2
	27	2407	2	3	2	1	1	1	2	3	1	1	3	2	1	1	4	1	4	1	3	1	1	1	1	4	1	4	2	2	3	1	4	4	3	2	4	1	3	2	3	3	1	3	3			2	1
	27	2408	3	4	3	1	1	1	3	2	1	3	3	1	2	1	3	2	3	1	2	4	3	3	2	3	3	3	2	2	3	3	3	4	2	2	2	1	3	3	2	2	1	1	1	2		2	3
	27	2409	3	4	4	3	1	1	4	1	2	3	2	2	4	2	4	1	3	1	4	4	4	4	3	3	3	3	3	3	3	3	4	3	4	3	3	1	4	4	4	2	3	2	1	2		4	4
	27	2410	1	3	3	2	3	1	3	1	1	4	3	1	3	2	4	2	4	1	4	4	2	4	1	4	1	3	2	3	3	1	4	1	3	1	4	2	4	3	3	3	3	3	3	2		3	2
	27	2411	1	3	3	2	3	3		1	1	4	3	1	3	3	3	2	3	2	3	3	3	3	3	3	3	3	2	3	3	3	3	2	3	1	4	3	2	1	2	1	1	3	3	1	1	3	2
	27	2412	2	3	2	3	2	2	3	2	2	2	2	2	3	2	3	2	2	2	2	3	3	2	2	2	2	3	3	3	2	3	3	2	3	2	3	2	2	3	3	2	1	2	1	2		2	2
	27	2413	3	3	2	1	1	1	3	2	1	3	2	1	2	2	2	1	2	2	3	4	2		3	3	3	2	3	1	3	1	2	4	2	3	2	2	1	3	3	2	2	1	2	1		4	3
	27	2414	2	3	3	2	2	2	3	1	1	3	2	1	3	2	3	2	2	2	3	1	3	1	3	3	2	3	2	2	2	3	3	2	3	2	2	3	3	3	3	3	1	1	1	2		3	3
	27	2415	4	4	4	3	1	4	4	1	1	3	4	2	4	4	4	1	4	1	4	4	4	1	4	4	4	4	4	1	4	4	4	4	4	4	3	1	4	3	4	1	1	1	1	2		3	4
	27	2416	3	3	3	1	2	1	1	1	1	3	3	1	1	3	4	3	3	2	3	2	1	2	2	2	1	2	1	1	2	1	4	1	3	2	3	3	3	3	2	2	1	1	1	1	1	1	2
	27	2417	2	3	2	3	3	2	3	2	1	3	2	1	3	2	3	2	3	3	3	3	3	2	2	3	3	3	2	2	3	3	2	2	3	2	2	3	2	2	4	3	3	3	2	2		3	3
	27	2418	3	3	3	3	2	1	2	2	2	3	1	2	2	2	2	2	2	1	3	4	3	4	3	3	3	3	3	3	3	2	2	3	3	2	3	3	3	3	2	2	3	3	1	1	1	2	2
	27	2419	1	2	3	4	4	3	3	2	1	3	1	1	3	3	4	3	3	3	3	4	3	3	1	4	1	3	4	2	3	3	3	1	3	2	3	3	3	3	3	4	2	3	3	2		3	3
	27	2420	1	3	2	3	3	2	3	2	1	2	2	1	3	1	1	3	2	2	2	3	3	3	2	2	2	3		2	2	2	2	2	3	2	4	3	3	4	3	3	2	4	2	1	2	3	3
	27	2421	3	3	3	3	3	2	3	3	2	4	2	2	3	2	3	2	2	1	2	3	3	2	2	3	2	1	3	4	1	3	4	2	4	2	3	2	3	3	3	3	2	2	2	2		2	4
	27	2422	1	3	1	3	3	1	2	1	1	2	1	1	1	1	3	1	1	1	3	4	1	1	1	1	1	3	3	3	3	1	4	1	3	1	2	3	3	4	3	2	2			2		3	3
	27	2423	2	3	1	1	1	1	3	2	2	3	2		3	3	3	2	2	4	3	2	1	2	3	4	2	2	3	3	2	3	4	3	3	2	3	2	3	2	3	2	1	3	2	2		2	3
	27	2424	1	1	1	1	1	1	1	2	3	4	2	2	3	3	2	2	1	1	1	1	1	1	1	1	1	1	2	2	2	3	3	3	1	1	2	1	2	1	2	1	2	1	2	1	3	4	1
	27	2425	1	1	1	1	1	1	1	1	1	1	1	1	1	1	1	1	1	1	1	1	1	1	1	1	1	1	1	1	1	1	1	1	1	1	1	1	1	1	1	1	1	1	1	1	1	1	1
	27	2426	2	3	3	3	3	3	1	1	1	3	1	1	1	1	1	1	2	2	2	1	1	3	1	1	2	1	1	1	2	1	1	1	3	1	2	1	1	1	3	3	1	2	2	2		2	3
	27	2427	2	3	2	1	1	3	3	1	4	2	2	1	2	1	1	4	2	4	3	4	4	1	2		4	3	1	1	3	3	4	2	3	1	3	2	2	3	3	3	1	3	4	2		3	3
	27	2428	4	3	2	3	2	3	2	3	1	3	3	1	3	2	2	2	3	3	2	3	2	3	2	3	3	3	3	3	3	4	4	4	3	2	2	3	2	2	2	2	2	2	2	2		2	2
	27	2429	1	3	1	4	1	2	3	3	1	2	1	1	3	2	4	1	3	1	3	4	3	2	1	3		2	3	3	2	3	1	1	3	2	3	2	2	3	3	4	1	2	1	1	2	3	2
	27	2430	4	1	1	4	3	3	2	1	1		1	1	2	1	2	1	1	2	3		1		2	4	2		4		2	1	1	1	3	1		2	1	1	3	3	1		1	1	2	2	2
	27	2431	2	3		1	1	1	2	1	1	1	1	1	2	2	2	3	2	2	3	4	3	1	1	3	1	3	3	2	2	3	2	1	3	3	4		3	3	4	2	1	2	1	2		2	3
	27	2432	1	2	1	3	3	1	2	1	1	2	1	1	2	2	3	3	2	1	3	4	2	1	1	2	1		3	3	2	1	4	1	2	1	3	1	2	3	2	3	1	3	3	1	2	3	2
	27	2433	1	3	3	3	3	2	2	1	1	3	3	1	1	1	3	3	3	2	3	4	3	3	3	4	1	3	4	3	2	3	4	3	3	1	3	2	3	3	3	3	2	3	1	2		2	2
	27	2434	1	2	3	3	3	2	2	1	1	3	3	1	1	1	3	3	3	3	3	4	3	3	3	4	1	3	4	3	2	3	4	3	3	1	3	2	3	3	3	3	2	3	1	2		2	2
	27	2435	1	3	1	2	1	1	3	1	1	1	1	1	3	1	4	4	3	1	3	4	3	1	1	3	1	3	4	3	1	3	4	1	3	1	1	3	1	2	3	1	1	3	1	1	3	2	2
	27	2436	1	2	1	1	1	1	1	1	1	1	1	1	1	1	4	1	1	1	2	3	1	1	1	1	3	1	3	3	1	1	1	1	1	1	1	1	3	1	3	1	2	1	2		3	1	1
	27	2437	1	3	1	2	1	1	3	1	1	1	1	1	3	1	4	4	3	1	3	4	3	1	1	3	1	3	4	3	1	3	4	1	2	1	1	2	1	2	3	1	1	3	1	1	3	2	2
	27	2438	2	2	2	2	2	1	2	2	1	3	2	1	2	3	3	3	2	2	3	3	3	3	2	2	2	2	3	3	2	3	4	2	3	2	3	3	3	3	3	3	3	3	3	2		3	3
	27	2439	2	2	2	2	2	2	2	2	1	2	1	1	1	1	2	1	2	2	2	2	1	1	2	2	2	1	2	2	2	1	4	1	2	2	2	2	2	2	3	2	1	3	2	1	1	2	2
	27	2460	1	1	1	3	3	1	1	1	1	3	1	1	1	1	4	4	3	3	1	4	1	1	1	1	1	1	3	1	3	1	4	1	3	1	3	3	2	1	3	3	1	3	1	1	3	3	1
	27	2461
	27	2464	2	3	4	1	3	1	3	2	1	3	1	1	1	1	4	3	1	2	3	4	2	3	1	3	3	1	2	3	3	1	4	4	3	2	3	3	2	3	3	3	2	2	3	1	2	3	3
	27	2465	4	4	4	4	3	4	4	4	4	4	4	4	4	4	4	4	4	4	3	3	4	4	4	3	3	3	4	4	4	4	3	4	3	1	2	1	1	2	2	2	1	2	1	2		1	2
	27	2466	2	3	1	4	2	1	3	1	1	2	1	3	3	1	4	1	1	4	3	1	3	1	1	3	2	3	2	3	3	1	1	1	2	2	4	3	2	2	3	3	3	3	3	2		2	3
	27	2467	3	2	2	2	3	2	2	2		3	3	1	2	2	3	2	2	3	3	4	2	3	1	3	3	2	2	3	3	2	4	2	3	2	2	3	3	3	3	3	2	2				2	2
	27	2469	2	1	1	2	2	1	1	3	1	4	3	1	1	1	4	3	1	3	2	4	1	3	1	3	3	2	4	3	3	1	4	1	3	2	3	3	3	2	2	3		3				2	2
	27	2470	1	1	1	2	1	1	1	1	3	2	1	1	2	1	4	2	2	2	2	3	1	2	1	1	1	1	2	2	1	1	4	2	3	2	2	2	2	3	3	3	3	3	3	2		3	2
	27	2471	1	1	1	1	1	1	1	1	1	1	1	1	1	1	4	2	1	1	3	4	1	1	1	3	1	1	1	1	1	1	3	1	1	1	1	1	1	1	3	1	1	1	1	1	3	2	1
	27	2472	2	3	1	2	3	3	3	2	1	3	3	1	3	3	4	2	2	1	4	4	3	3	2	4	4	3	1	4	4	2	4	1	3	2	3	3	3	3	3	3	3	3	2	1		3	3
	27	2473	1	2	2	3	2	2	3	3	1	2	2	1	3	1	2	1	1	3	2	4	3	2	2	3	3	3	4	3	3	1	3	1	3	1	2	3	3	3	3	3	2	3	1	2		2	2
	27	2474	2	1	1	3	3	2	1	3	1	1	2	1	3	3	1	2	3	2	1	1	2	1	4	2	2	2	2	2	1	2	1	2	4	3	4	3	3	3	4	3	4	4	4	2		3	4
	27	2475	1	3	2	2	3	2	2	2	1	3	3	1	3	2	3	2	3	1	2	4	3	3	2	3	2	2	1	3	2	2	3	2	3	2	4	3	3	3	2	3	2	3	2	2		3	2
	27	2476	2	2	1	4	3	4	1	1	1	2	2	1	1	1	3	1	1	3	2	3	1	1	1	1	1	1	1	2	2	1	3	1	3	2	3	3	3	3	2	3	3	2	1	1	1		2
	27	2477	1	3	2	2	2	3	3	2	1	3	3	2	3	3	4	4	3	2	3	4	3	3	2	3	3	3	1	3	3	2	3	2	2	2	3	3	3	3	2	2	1	2	1			2	2
	27	2481	1	2	1	1	2	2	2	1	1	2	3	1	2	3	4	3	3	3	3	4	3	3	3	3	2	3	3	3	3	2	2	1	3	2	3	3	3	3	3	3	1	3	1	2		3	3
	27	2482	2	3	2	2	2	2	3	3	1	3	2	1	2	3	3	3	3	3	2	2	2	3	3	3	3	3	1	2	3	2	2	1	2	2	2	2	2	2	1	2	2	2	1	1	1	3	3
	27	2483	2	4	4	2	3	4	4	3	2	4	4	2	4	4	4	3	3	4	4	4	4	4	4	3	3	4	3	3	3	3	4	2	3	2	3	3	3	3	3	3	3	3	2	2		4	2
	27	2484	1	1	1	2	2	1	2	2	1	1	1	1	2	2	4	3	2	1	2	3	3	2	2	3	1	3	2	2	2	3	2	1	2	1	2	1	3	3	3	2	3	3	1	1		3	1
	27	2486	1	3	2	1	1	1	3	2	1	3	2	1	4	3	4	1	3	1	4	4	4	3	3	4	1	3	1	3	1	4	4	1	2	1	2	1	3	3	3	2	4		1			2	2
	27	2487	2	3	2	2	2	3	3	1	1	3	2	1	3	2	3	3	3	2	3	4	3	3	1	1	2	3	2	2	3	2	2	1	3	2	3	4	3	3	3	3	3	2	1	2		3	3
	27	2488	2	3	2	2	3	1	2	1	1	4	2	1	3	2	4	2	3	3	3	4	3	4	3	4	2	3	1	2	2	3	4	2	3	2	3	3	3	2	3	3	3	3	1	2		2	3
	27	2489	1	4	2	2	2	2	3	3	1	2	2	1	3	1	4	2	3	2	3	4	3	2	2	2	1	3	1	2	2	3	3	3	1	1	1	2	1	1	1	1	1		1	1	1	1	1
	27	2490	2	3	3	3	3	3	3	1	1	3	3	2	3	2	3	4	2	3	3	4	3	4	3	3	3	3	4	3	2	3	3	1	3	2	3	3	3	3	2	3	2	3	2	1	1	2	3
	27	2491	1	3	2	2	2	2	3	2	1	3	3	1	3	1	3	3	2	3	3	4	2	1	1	3	3	3	1	2	2	2	3	1	3	2	3	2	3	2	3	3	3	3	3	2		2	3
	27	2492	3	3		3	3	3	3	3	3	3	3	3	3	3	3	3	3	2	3	2	3	3	3	2	2	2	2	2	2	2	2	2	2	1	2	2	2	2	2	2	2	2	2	1	3	2	2
	27	2493	3	3	1	2	2	2	2	1	1	2	1	1	2	2	1	2	2	2	2	2	2	2	2	2	2	2	3	2	3	2	2	2	2	2	2	2	2	2	3	3	3	3	3	1	1	3	2
	27	2494	1	3	2	3	3	3	3	1	1	3	3	1	3	1	4	2	1	3	3	3	3	3	1	3	2	3	3	3	3	3	3	1	3	2	2	3	3	3	3	3	3	3	3	2		3	2
	27	2495	1	1	3	2	2	1	2	1	1	4	2	1	2	2	4	4	1	2	4	4	2	4	1	3	1	3	4	2	3	1	4	3	3	2	3	3	3	3	3	3	3	1	1	2	3	3	3
	27	2496	1	2	2	4	2	1	2	2	1	4	1	1	2	2	4	2	2	2	3	4	3	3	1	2	3	3	2	2	2	2	2	1	2	2	2	2	4	3	1	3	3	2	1	2		2	2
	27	2497	2	3	4	4	3	3	2	3	2	4	4	2	2	3	4	2	3	3	4	4	2	4	3	4	2	3	3	4	3	2	4	2	4	3	4	3	4	4	3	3	3	3	2	2		3	3
	27	2498	1	3	2	3	1	1	3	1	1	3	1	1	2	1	4	1	1	1	3	4	1	4	3	2	1	2	2	2	1	1	4	2	3	2	4	2	1	1	2	3	1	2	2	1	2	2	2
	27	2499	2	2	1	1	1	2	2	2	2	2	2	2	2	2	2	2	2	2	2	2	2	2	2	2	2	2	2	2	2	2	2	2	3	2	3	2	3	2	1	2	1	1	1	1	1	4	3
	28	2500	1	2	1	3	3	1	1	1	1	1	1	1	1	1	4	2	1	1	2	4	1	1	1	2	1	2	1	3	3	1	4	1	2	1	1	1	1	2	1	1	1	1	1		1	2	1
	28	2501	1	2	1	3	1	3	3	1	1	3	4	1	3	1	3	2	3	3	2	3	2	3	3	2	1	3	1	2	1	3	4	1	3	2	3	1	3	1	3	4	3	4	3	2		3	2
	28	2503	3	3	4	3	3	3	2	2	3	4	3	3	2	3	3	3	3	2	3	4	2	4	3	3	3	3	3	3	3	3	4	2	3	3	4	4	4	3	4	4	4	4	4	2		3	3
	28	2504	3	3	3	3	3	2	3	2	3	4	2	2	2	3	3	3	3	3	3	3	2	4	3	3	2	3	3	3	3	2	4	4	3	3	3	3	3	3	3	4	3	3	3	1	1	3	2
	28	2505	3	3	1		4	3	2	3	3	4	2	2	3	4	4	4	3	1	3	3	2	4	3	3	2	2	4	3	1	1	4	4	4	3	3	3	3	3	3	3	3	2	4	2		4	2
	28	2506	3	4	1	3	3	3	3	3	2	3	2	2	3	3	4	2	3	3	4	3	3	3	3	4	4	3	2	3	3	3	4	3	3	2	3	3	3	3	2	4		3	4	2		3	2
	28	2507	2	3	2	2	2	3	2	2	2	2	2	3	2	2	2	2	2	1	2	2	2	4	2	1	3	3	3	2	2	3	3	3	4	3	3	3	3	3	4	2	4	3	2	2		3	2
	28	2508	4	4	4	2	3	3	3	2	3	4	4	4	4	4	4	4	2	3	3	4	3	4	3	3	1	3	3	4	1	2	4	3	3	2	3	1	1	2	3	4	1	1	2	2		4	3
	28	2509	2	3	2	4	3	1	3	3		4	3	2	3	3	3	3	3	3	3	3	2	3	2	3	2	3	2	1	1	3	4	2	3	2	3	3	3	3	3	4	3	3	3	2		2	3
	28	2510	2		3	3	2	1	3	1	1	4	3	1	3	3	3	3	1	3	1	1	1	4	1	1	1	3	4	4	1	3	4	1	3	2	3	3	3	3	3	3	3	3	3	2		4	2
	28	2511	1	2	1	3	3	2	2	1	1	2	2	1	2	2	4	4	2	1	3	4	2	1	1	1	2	2	2	3	2	1	3	1	2	1	2	2	2	1	1	3	2	3	1	1	1	2	1
	28	2512	1	1	1	2	2	1	1	1	1	1	1	1	1		3	3	1	3	2	3	1	2	2	2	1	1	1	3	2	1	4	3	3	1	2	2	1	2	1	2	3	3	3	1	1	4	1
	28	2513	1	1	1	2	2	1	1	1	1	1	1	1	1	1	3	3	1	3	2	3	1	2	2	2	1	1	1	3	2	1	4	3	3	1	2	2	1	2	1	2	3	3	3	1	1	4	1
	28	2514	1	4	1	1	1	1	3	1	1	1	1	1	3	2	4	2	1	1	4	4	3	1	1	4	1	3	2	3	1	2	4	1	1	2	2	1	3	1	1	2	1	1	1	1	3	3	2
	28	2515	2	2	2	3	1	2	3	3	2	3	1	2	3	2	3	3	2	1	2	4	2	2	1	2	1	3	2	2	1	2	3	1	3	2	2	1	2	2	3	3	2	3	3	1	1		2
	28	2516	3	3	4	4	4	3	3	2	3	4	3	3	2	3	3	3	3	4	4		3	4	3	4	4	3	2	3	4	3	4	4	3	3	4	4	3	4	3	4	4	4	3	1	1	3	3
	28	2517	4	3	4	4	3	2	3	4	1	2	3	1	3	3	3	3	2	2	3	4	3	4	3	4	4	3	1	3	4	3	4	4	1	3	4	4	4	4	3	4	4	4	4	2	1	4	1
	28	2518	2	3	3	3	3	3	2	2	3	3	2	3	3	3	4	3	2	3		3	3	3	3	3	2	3	2	2	2	2	2	1	3	2	3	3	3	3	4	4	3	3	3	1	1	3	2
	28	2519	1	2	3	3	4	4	4	1	1	1	1	1	2	1	4	1	1	3	1	1	1	2	2	1	4	1	1	1	2	2	1	3	3	1	3	2	2	2		3	2	2	3	1	2	2	1
	28	2520	2	3	3	2	2	2	3	2	2	2	1	1	3	1	1	1	2	1	1	2	2	1	1	2	1	3	2	2	1	2	2	1	3	2	3	1	2	1	1	3	2	2	3	1	1	4	2
	28	2521	1	3	2	2	2	3	2	2	1	1	1	1	2	2	2	1	2	2	2	3	2	2	3	2	2	2	3	3	2	2	4	1	2	1	3	1	3	3	1	1	1	3	1	1	2	3	1
	28	2522	2	3	2	2	2	3	2	2	3	2	3	1	2	1	2	2	2	2	2	3	2	2	2	3	2	2	2	2	2	1	2	2	3	2	3	2		2	2	2	1	2	2	1	1	3	2
	28	2523	4	4	4	3	4	4	4	3	4	4	3	4	4	3	1	3	4	4	1	1	4	3	4	1	3	3	4	2	3	4	1	4	4	1	2	3	3	4	4	3	4	3	3	1	2	3	1
	28	2524	1	3	1	3	3	1	3	1	1	1	3	2	1	1	3	2	1	2	2	4	1	2	2	1	1	2	1	4	1	1	1	1	3	1	2		2	3	3	3	1	3		2		3	1
	28	2525	2	2	1	2	2	2	4	1	2	4	3	2	3	3	4	3	1	3	4	4	3	3	2	3	2	3	1	3	1	2	4	4	3	2	4	3	2	4	1	3	1	1	1			4	2
	28	2526		2	1	3	1	1	1	1	1	1	2	1	1	1	3	2	1	1	1	4	2	1	1	2	2	1	2	2	2	1	1	1	2	1	2	1	2	3	1	2	1		2	2		2	2
	28	2527	1	3	3	4	2	1	3	4	4	2	4	3	2	1	4	3	1	1	3	3	3	3	2	2	1	3	1	2	1	3	3	1	4	2	1	1	1	1	3	3	1	1	4	1	1	3	3
	28	2528	1	2	1	3	3	1	1	1	1	1	1	1	1	1	4	2	1	1	3	4	1	1	1	2	1	2	1	3	3	1	4	1	2	1	1	1	1	2	1	1	1	1	2	1	1	2	1
	28	2530	2	2	2	2	3	3	2	2	2	3	3	3	2	2	2	2	3	3	3	3	3	3	3	2	2	3	1	4	3	3		4	3	2	3	3	3	3	3	3	3	3	4	2		3	3
	28	2531	3	4	2	2	3	2	3	1	3	4	3	3	2	1	3	3	3	2	4	4	3	4	3	4	4	3	3	3	3	3	4	3	3	3	4	2	2	3	3	3	3	3	3	2		4	3
	28	2532	3	3	3	4	3	3	3	2	1	4	2	1	2	3	4	3	3	2	4	4	3	4	3	4	3	3	3	3	3	2	4	2	3	3	3	3		3	1		3	3	3	1	1	3	3
	28	2533	3	3	3	3	3	3	3	3	3	3	3	3	3	3	3	3	3	3	3	3	3	3	3	3	3	3	3	3	3	3	3	3	3	2	3	3	3	3	3	3	3	3	3	1	1	3	2
	28	2534	3	2	3	3	2	3	3	3	2	3	3	2	2	2	2	3	2	2	3	3	2	3	2	3	2	2	2	3	3	2	3	2	3	2	2	2	2	3	3	3	3	1	2	1	3	3	2
	28	2535	2	3	3	3	3	2	3	3	3	4	3	3	3	3	3	3	4	2	3	4	3	4	2	3	3	3	2	2	2	2	4	4	4	4	3	1	4	3	3	4	3	2	4	2		4	4
	28	2536	2	3	2	1	1	2	2	1	3	3	2	1	2	1	3	3	1	1	3	4	1	3	1	3	1	2	3	2	4	1	4	2	3	2	3	2	3	3	2	3	3	1	3	2		4	3
	28	2537	2	3	1	3	1	1	2	2	1	3	3	3	2	2	4	1	3	1	4	4	2	4	3	3	2	3	4	1	3	1	4	3	3	3	3	1	2	3	3	3	3	2	4	2	1	4	3
	28	2538	3	2	1	3	2	2	1	1	2	3	1	2	1	1	2	2	1	2	2	2	1	3	1	3	2	1	3	3	2	1	3	1	2	1	1	2	1	1	1	2	1	1	1	1	1	2	2
	28	2539	2	2	2	2	2	2	2	2	2	2	2	2	2	2	2	2	2	2	2	2	2	2	2	2	2	2	2	2	2	2	2	2	3	2	2	2	2	2	2	2	2	2	2	1	1	3	2
	28	2540	2	1	1	1	1	1	1	2	1	3	1	1	1	1	1	1	1	1	1	1	1	4	1	1	1	1	4	3	2	1	4	1	2	2	1	1	1	1	1	1	1	1	1	1	1	3	2
	28	2541	3	3	3	4	3	3	3	4	3	3	3	3	3	3	4	3	3	3	4	4	3	3	3	4	2	3	4	3	3	3	4	3	3	3	3	3	3	3	3	4	1	3	3	2		4	3
	28	2542	3	3	3	2	3	4	4	4	3	3	3	3	4	3	3	3	3	3	4	4	3	3	3	3	4	3	3	4	3	3	4	4	4	3	4	3	4	4	3	3	2	2	2	1	1	3	3
	28	2543	2	3	2	2	3	1	1	2	2	3	1	3	2	2	2	3	2	1	3	4	2	3	2	3	1	2	2	2	1	1	4	4	3	2	4	1	1	1	2	2	1	1	1	2		3	3
	28	2544	4	4	3	2	2	2	3	3	3	3	2	3	4	2	3	2	3	2	4	4	4	4	3	3	3	4	3	3	4	4	4	1	4	3	4	3	4	3	1	3	1	3	3			3	3
	28	2545	3	3	1	3	3	1	3	3	3	3	3	1	1	3	3	2	3	1	3	4	1	3	3	1	2	1	3	3	1	1	2	4	4	3	4	1	4	4	4	4	1	1	1	1	1	4	3
	28	2546	3	3	2	3	2	2	2	3	3	4	3	3	3	3	3	3	3	1	3	4	2	4	2	2	2	3	3	4	2	2	3	2	1	1	3	1	2	3	3	2	1	1	1	1	1	2	2
	28	2547	3	3	4	4	3	3	3	1	1	4	3	1	3	3	4	4	2	1	3	4	3	3	3	4	2	4	4	4	3	3	4	2	3	3	3	3	4	4	3	4	3	4	4	1	3	4	3
	28	2548	1	3	4	2	1	2	4	1	1	3	4	1	2	1	3	2	2	3	1	1	1	1	2	1	1	2	1	1	3	2	1	2	3	3	3	3	3	3	3	3	3	3	3			3	3
	28	2549	1	2	4	3	4	3	3	2	3	4	2	3	4	2	3	4	3	2	2			4	4	1	1	1	1	1	1	1	1	1	2	2	2	1	1	1	1	1	1	1	1	1	2	3	3
	28	2550	1	3	2		2	4	2	1	1	4	4	1	2	1	1	1	1	2	2	3	3	4	4	1	1	2	1	1		3	1	1	3	1	3	3	3	3	3	3	3	3	3			3	2
	28	2551	1	3		1	4	4	2	2	4	1	2	3	2	3	2	2	2	2	3	4	1	2	2	2	2	3	3	3		4	4	4	2	2	2	2	2	3	2	2	2	3	3	2	2	2	2
	28	2552	1	3	1	1	1	1	2	1	1	2	1	1	2	1	1	1	2	1	1	3	2	2	1	1	1	3	1	2	1	2	3	1	2	2	3	2	2	1	3	2	1	1	1	1	1	4	1
	28	2553		4	3	3	2	2	2	1	1	4	2	1	2	2	2	3	1	1	2	4	2	3	2	3	1	3	1		3	3	4	1		2	3	1	3	3	1	3	3			2		3	1
	28	2554	4	2	1	3	1	1	1	1	1	2	1	1	1	1	4	4	1	1	1	2	1	1	1	1	1	1	1	1	1	1	1	1	1	1	1	1	1	1	1	1	1	1	1	1	3	2	1
	28	2555	1	3	3	2	2	3	3	1	1	4	3	1	3	2	3	2	2	2	1	4	2	3	2	1		3	2			2	3	3	3	2	4	2	2	2	3	3				2		2
	28	2556	2	3		1	1	1	2	2	1	2	3	1	2	2	4	2	2	2	2	3	3	2	2	3	3	3	3	3	3	2	1	2	3	2	3	3	3	3	2	2	1	2	3	2		2	3
	28	2557	1	3	3	2	2	2	2	2	1	1	1	1	1	1	4	2	2	3	3	3	2	1	1	1	1	1	2	2	2	1	3	1	1	1	3	3	3	1	1	3	3	3	3	1	3	2	1
	28	2559	4	3	2	2	1	2	3	1	1	2	2	1	2	1	4	2	2	3	4	4	2	3	2	1	1	3	4	3	1	3	4	1	3	2	4	1	2	1	1	3	3	3		2		3	2
	28	2560	3	3	1	2	3	1	3	4	1	3	2	1	2	1	4	2	2	3	4	4	2	3	2	1	1	3	1	1	1	2	4	1	3	2	3	2	3	1	1	3	3	3		2		3	2
	28	2561	3	3	2	2	3	2	3	2	4	3	3	1	2	1	4	2	2	3	1	4	3	3	2	1	1	3	1	3	1	3	4	1	3	2	3	2	2	1	1	3	3	3	3	2		3	2
	28	2562	3	3		3	3	3	3	2	3	4	3	1	3	2	3	4	4	3	3	4	3	3	2	4	3		4	3	3	2	4	3	3	2	3	3	3		3	2	3	2	3	2		2	3
	28	2563	2	3	1	1	1	1	2	3	1	3	2	1	2	1	2	2	3	1	3	2	1	1	1	3	1	3	3	4	2	1	1	3	1	1	1	1	3	3	1	1	1	3	3	1	1	3	1
	28	2564	3	3	3	2	4	2	3	2	2	3	2	2	3	2	4	2	3	3	4	3	3	4	4	4	3	3	3	3	3	3	4	3	3	3	3	3	3	3	1	3	4	4	4	2		3	2
	28	2565	3	3	2	2	2	1	2	1	1	3	2	1	2	1	4	2	2	1	4	2	2	2	1	4	2	2	3	4	3		4	3	1	1	1	1	1	2	1	2	2	2	1	1	2	3	1
	28	2566	2	3	3	4	3	3	3	3	1	3	3	1	1	1	2	3	3	1	3	1	1	3	1	3	3	3	1	2	3	1	3	1	3	2	3	3	3	3	1	3	3	3	3			3	3
	28	2567	1	2	1	2	2	1	1	2	1	3	1	1	1	1	3	3	1	3	2	4	1	1	1	3	1	2	2	2	2	1	4	1	3	1	4	2	3	3	3	3	2	2	1	1	1	2	1
	28	2568	1		1	2	2	1	1	2	1	1	3	1	1	1	3	2	1	2		2	1	1	1	1	2	1	2		2	1	2	1	1	1	3		2	1	1	2	1	1	1	1	1	3	1
	28	2569	2	3	3	2	2	2	1	1		2	3	1	2	1	3	3	2	1	2	2	2		2	2	1	2	2	3	3	2	1	1	3	2	3	3	3	3	3	3		2	1	2	1	2	3
	28	2570	2	2	3	4	4	4	4	3	4	4	1	1	2	3	1	1	1	2	2	3	2	4	3	2	1	1	1	1	1	1	1	1	3	1	1	1	1	1	1	1	1	1	1	1	1	3	3
	28	2571	2	3	4	4	3	3	3	1	1	3	3	1	3	3	3	4	2	3	3	4	4	4	1	4	1	3	4	4	2	4	4	2	2	1	4	2	3	3	3	4	3	4	4	1	3	4	2
	28	2572	3	3	3	3	3	3	3	3	3	3	3	3	3	3	3	3	3	2	2	2	2	2	3	3	2	3	3	3	3	3	3	3	1	1	2	2	2	2	2	2	2	2	2	1	3	4	2
	28	2573
	28	2574
	28	2575	3	3	4	4	3	3	3	2	3	3	3	4	3	1	2	3		4	3	2	2		2		2	3	3	3	3	3	2	2	2	2	3									1	3	3	2
	28	2576	3	3	3	3	3	3	3	3	3	3	3	3	3	3	3	3	3	3	3	3	3	3	3	3	3	3	3	3	3	3	3	3	3	2	1		4	4	4	4	4	4	4			3	3
	28	2577	1	2	1	3	4	2	2	1	1	2	2	1	1	1	4	3	3	1	2	3	1	1	1	1	1	1	1	2	1	1	4	1	3	1	1	3	2	3	1	3	3	2	3	2		3	1
	28	2578	3	3	4	3	3	2	3	3	1	3	1	1	3	3	4	3	3	1	3	3	3	3	3	3	3	3	2	3	4	3	4	3	3	2	3	3	3	2	1	3	3	3	4	1	1	2	2
	28	2582	3	1	3	2	3	3	3	1	2	3	2	1	2	1	1	2	2	3	1	3	1	4	1	1	2	2	1		2	2	4	1	3	1	2	2	3	3	2	3	2	2	1	1	1	3	2
	28	2583	2	2	1	3	4	3	2	1	1	3	3	1	3	1	3	3	2	4	3	4	1	3	2	1	2	2	1	2	2	3	4	3	3	1	2	1	2	2	1	2	2	2	2	1	2	2	2
	28	2584	2	3	4	3	2	2	3	1	2	3	3	2	3	3	4	4	3	3	3	4	3	3	3	3	1	2	1	2	1	2	3	2	2	1	3	2	3	3	3	3	2	3	3	1	2	3	2
	28	2585	1	3	1	1	3	1	1	1	1	3	2	2	1	1	3	2	3	1	1	1	1	1	3	3	3	3	1	1	2	2	1	2	1	3	4	4	4	4	3	4	4	4	4	1	1	4	3
	28	2586	1	2	2			1	1	1	1			1	1	1			1		1	4	1		2			1	1		1	2	1	1	1	1										1		1	1
	28	2587
	28	2588	1	1	1	1	1	1	1	1	1	1	1	1	1	1	4	1	1	1	3	3	1	1	1			1	1		1	1	4	1	1	1		1	1	1	1	1	3	3	1	1	1		1
	28	2589	1	1	4	1	1	1	1	1	1	3	1	1	1	1	4	1	1	1	3	4	1	2	2	3	2	1	4	4	3	1	4	3	3	2	4	2	1	1	1	1	1	3	1	1	1	3	1
	28	2590	1	1	1	1	1	1	1	1	1	1	1	1	1	1	1	1	1	1	1	1	1	1	1	1	1	1	1	1	1	1	1	1	1	1	1	1	1	1	1	1	1	1	1	1	3	4	1
	28	2591	1	1	1	1	1	1	1	1	1	1	1	1	1	1	1	1	1	1	2	4	1	1	1	1	1	1	1	1	3	1	1	1	1	1	2	3	3	3	1	1	1	1	1	1	1	1	1
	28	2592	1	2	2	1	1	1	1	1	1	4	1	1	1	1	3	4	1	1	2	2	1	3	1	2	1	1	1	1	1	1	4	3	1	1	2	1	1	1	2	1	4	2		1	3	2	1
	28	2593	1	1	1	1	1	1	1	1	1	1	1	1	1	1	4	2	1	1	3	2	1	1	1	1	1	1	1			1	4	1	1	1		1		1	1	1	1			1	1	3	1
	28	2594	1	3	3	3	1	1	3	1	1	3	1	1	3	3	4	1	1	1	3	1	3	3	1	1	1	3	1	3	1	1	4	1	1	1	3	1	3	1	1	3	3	3	1	1	3	2	2
	28	2595	2	2		2	1	1	2	1	1	2	4	1	1	2	3	2	3	2	2	3	3	2	3	2	1	3	1	1	1	1	1	1	1	1	1	1	1	1	1	2	1	1	1		1	3	1
	28	2596	1	1	2	2	2	2	1	1	2	2	1	1	2	1	1	1	1	1	1	2	2	2	2	2	2	1	1	1	1		2	1	2	2	1	2	2	2		2	2	2	2	1	2	3	1
	28	2597	2	2	2	2	2	2	2	2	3	3	3	2	2	1	3	3	2	2	2	4	2	3	2	3	2	2	1	1	2	2	3	2	3	2	3	3	3	3	1	1	3	3	3	1	1	3	1
	28	2599	1	3	1	1	1	1	3	2	1	1	1	1	3	2	4	4	2	1	3	3	3	1	2	3	1	4	1	2	1	3	4	3	2	1	2	1	3	3	1	3	3	2	2	1	2	2	1
	28	2600	3	3	3	3	3	3	3	3	3	3	3	3	3	3	3	3	3	3	3	3	3	3	3	3	3	3	3	3	3	3	3	3	4	3	4	4	4	4	4	4	4	4	4	2	1	4	3
	28	2601	2	3	4	2	2	3	3	2	3	2	3	2	3	1	3	3	2	3	4	2	3	3	2	2	3	3	3	3	2	1	2	2	2	3	3		2	3	4	2	3	3	4	2	2	3	3
	28	2602	4	2	1	3	2	1	3	1	1	1	2	1	1	1	4	1	1	1	3	4	1	2	1	1	1	3	1	2	1	1	2	1	3	2	3	1	3	3	1	3	1	3	1	2		4	2
	28	2603	1	2	2	3	3	1	3	3	2	2	3	1	2	1	4	3	3	1	2	4	2	2	1	2	1	2	4	3	1	2	4	1	3	1	4	3	1	3	3	3	1	3	3	2		3	2
	28	2604	4	4	4	4	4	4	4	4	4		3	4	4	4	4	3	4	1	4	2	2		1	4	4	4	4	4	4	4	4	4	4	4	4	1	1	1	1	1	1	4		2	1	3	3
	28	2605	1	2	1	1	1	1	1	1	1	1	1	1	2	1	4	2	2	1	3	3	2	1	1	2	2	1	2	2	2	2	2	3	3	1	3	1	1		1	3	1	2		1	2	3	2
	28	2606	1	2	2	1	2	1	2	2	4	3	1	4	3	2	4	3	3	3	4	4	3	3	4	4	4	4	4	3	4	3	4	4	3	3	4	4	4	4	3	4	4	4	4	2		4	3
	28	2607	4	4	4	4	4	4	4	4	3	4	4	1	4		3	4	4	4	2	4	4	4	3	4	2	4	3	3	3	3	4	3	3	2	3	3	2	3	3	3	3	2	3	2		3	3
	28	2608	4	4	4	3	3	3	4	3	2	4	4	2	3	3	3	4	3	2	2	4	4	4	3	2	1	4	4	4	4	4	2	4	3	3	1	1	1							2		4	3
	28	2609	2	3	3	4	2	2	3	1	1	3	2	1	4	1	4	3	3	3	3	4	4	3	3	3	1	3	1	3	2	3	4	1	3	1	2	2	2	2	1	2						3	1
	28	2610	2	3	3	2	2	2	3	3	2	3	3	1	3	3	3	3	2	3	3	3	3	2	3	3	3	3	3	3	3	3	3	3	3	2	3	3	3	4	3	3	3	3	4	2		4	3
	28	2611	3	4	4	3	3	4	4	4	2	4	4	2	4	4	4	4	4	3	4	4	4	4	4	4	4	4	4	4	4	4	4	1	4	3	4	3	4	4	3	4	4	4	4	2		4	3
	28	2612	4	4	4	3	3	4	4	3	3	4	4	3	4	4	4	4	4	3	4	4	4	4	4	4	4	4	4	4	4	4	4	1	4	3	4	3	4	3	3	3	3	3	4	2		4	3
	28	2613	1	3	2	3	3	2	3	1	1	1	2	1	3	1	3	2	3	3	3	4	3	2	2	1	3	3	3	2	3	3	3	1	2	1	2	3	3		1	3	1	1		2			1
	28	2614	1	2	1	2	2	1	2	4	4	2	2	4	2	4	2	2	2	1	2	1	2	2	1	1	1	2	1	2	2	2	1	1	3	1	3	2	2	2	4	2	3	2	2	2		2	2
	28	2615	2	3	3	4	3	3	3	2	1	2	3	1	2	4	3	3	3	3	3	3	3	2	3	3	3	3	3	3	3	3	4	3	3	2	3	3	3	3	3	3	2	1	3	2		3	3
	28	2616	2	3	3	3	3	3	3	3	1	4	2	2	3	3	3	3	2	3	4	3	3	3	3	3	3	3	4	4	4	3	4	2	3	3	4	3	3	3	3	4	4	4	4	2		3	3
	28	2617	1	3	2	2	2	2	3	3	2	3	2	2	3	2	2	2	3	2	3	3	3	3	3	3	2	3	3	3	2	3	3	3	4	3	4	3	3	3	2	3	2	3	3	1	2	4	3
	28	2618	4	4	4	4	4	4	4	4	4	4	4	4	4	4	4	4	4	4	4	4	4	4	4	4	4	4	4	3	4	4	4	1	4	3	4	3	4	3	3	3	3	4	4	2		4	4
	28	2619	3	3	3	3	3	4	1	2	1	2	3	1	2	1	4	4	3	2	3	4	4	1	1	3	1	2	3	1	1	3	4	4	3	3	2	2	2	3	1	4	1	2	1	2		4	2
	28	2620	1	2	2	2	3		3	2	1	4	4	2	3	2	3	3	1	3	3	3	2	4	1	4	2	2	4	2	1	1	4	1	1	2	2	4	3	2	1	2	3	3	4	2		3	3
	28	2621	1	2	2		3	2	4	1	1	4	4	2	3	1	3	3	1	2	2	3	2	3	2	4	3	2	2	2	3	3	2	1	2	2	2	2	3	3	2	3	2	2	3	1	2	3	2
	28	2622	1	2	2	1	1	3	4	1	1	2	3	2	2	1	4	3	1	1	2	2	1	2	2	1	1	2	1	2	1	3	4	1	3	1	3	1	1	1			1	1	1	1	1	2	1
	28	2623	2	2	2	2	3	3	3	1	1	3	3	1	3	3	3	4	2	3	2		2	2	1	2	1		3	3	2	2	3	1	1	1	2	3	2	3	1	3	3	1	3	1	1	2	2
	28	2624	3	3	3	2	2	2	3	2	2	4	3	2		2	2	2	2	2	2	2	2	3	2	3	2	2	2	2	2	4	4	2	3	3	4	3	3	3	3	3	3	3	3	2		3	2
	28	2625	3	3	3	4	3	2	3	1	2	4	2	3	2	3	4	3	1	1	3	4	1	4	1	4	4	1	4	3	4	1	4	3	3	2	3	1	3	4	1	3	1	3	1	1	2	4	1
	28	2626	1	2	4	3	1	3	3	1	2	4	2	2	2	3	3	2	3	1	4	4	1	4	1	4	1	2	3	2	1	1	4	2	3	3	4	1	2		3	2	1		3	1	1	3	2
	28	2627	4	3	4	4	3	2	2	4	4	4	4	4	4	4	4	4	4	4	4	4	4	4	4	4	4	4	4	4	4	4	4	4	4	4	4	4	4	4	4	4	4	4	4	2		4	4
	28	2628	1	1	1	2	1	1	1	2	2	2	1	1	1	2	4	2	1	1	1	3	1	1	1	3	2	1	1	3	2	1	3	3	3	1	4	2	1	1	1	3	3	1	1	1	1	4	2
	28	2629	3	3	4	4	4	4	4	3	3	4	4	3	3	3	4	4	3	3	4	4	3	3	3	3	3	3	3	3	2	3	4	3	3	3	4	3	4	4	3	3	3	4	3	1	1	3	2
	28	2630	2	2	3	3	2	2	2	1	2	2	2	2	2	2	3	3	2	2	3		1	2	3	3	3	3	3	3	3	1	4	3	2	2	3	2	2	2	1	2	2	2	2	1	3	3	2
	28	2631	1	1	1	1	1	1	1	1	1	1	2	1	1	1	3	2	1	1	1	4	1	2	1	4	1	1	1	4	1	1	4	1	2	1	3	1	1	1	1	3	3	3	1	1	1	3	1
	28	2632	3	4	4	4	4	3	4	3	4	4	4	4	4	4	4	1	4	4	3	1	4	3	4	3	1	3	3	4	2	4	3	3	3	2	4	2	3	2	1	1	3	3	3	2	1	2	1
	28	2633	2	1	1	2	3	2	1	2	1	2	2	1	1	2	2	1	1	1	3	1	1	1	1	1	2	1	1	1	1	1	4	1	2	1	3	2	2	2	2	3	3	2	2			3	2
	28	2634	1	1	2	1	1	1	1	1	2	3	2	2	1	1	4	4	1	1	4	4	1	3	3	1	1	1	1	3	1	1	4	4	2	2	4	3		3	2	3	3	3	2	1	1	3	1
	28	2635	3	3	2	2	2	2	2	2	2	2	1	1	1	1	2	3	2	2	2	3	1	2	2	3	2	2	2	3	3	1	4	2	3	2	3	2	3	3	3	2	1	2	1	1	2	2	1
	28	2636	2	2	2	3	3	4	2	3	4	3	1	3	3	3	3	1	2		3	2	3	2	3	3	3	2	2	2	2	2	3	3	3	1	3	3	3	3	1	2	1	2	2	1	1	3	1
	28	2637	2	1	3	3	2	1	2	1	2	3	2	1	2	2	3	2	2	2	3	2	1	3	2	2	3	3	1	3	3	2	3	2	3	2	3	2	3	1	2	2	2	3	2	1	1	3	3
	28	2638	3	1	1	3	1	1	2	1	2	3	1	1	1	1	3	2	2	1	3	2	1	2	1	1	2	1	3	3	3	1	3	1	3	2	4	1	3	2	2	2	2	3	1	1		2	2
	11	1005	3	3	2	4	2	2	3	2	2		3	2	2	2	3	3	2	2	3	3	3	3	3	3	4	3	4	3	4		3	2	2	2	2	2	2	2	1	4			3	2		4	3
	11	1007	3	2	1	3	4	3	3	3	3	2	4	1	2	1	4	4	3	4	4	3	2	3	3	4	1	3	4	4	1	1	1	1	4	3	1	4	3	4	4	4	4	4	4			4	4
	11	1009	3	2	2	1	4	4	3	4	4	4	3	4	3	4	1	1	3	2	1	1	2	2	4	1	2	2	4	3	3	2	2	2	3	2	4	2	2	3	3	2	1	1	1	1	1	3	2
	11	1010	3	3	3	3	3	3	3	2	2	3	3	2	2	2	3	3	3	3	3	3	3	3	3	3	3	3	3	3	3	3	3	3	3	3	3	3	3	3	2	2		3	3	2		3	3
	11	1012	2	2	2	2	4	4	2	2	2	4	2	2	2	2	1	1	3	1	2	2		1	2	2	2	3	1	3	1	2	2	3	2	2	2	1	2	3	3	3	1	1	1	1	1	2	2
	11	1013	3	3	3	3	3	3	2	2	1	3	2	2	3	2	3	2	2	2	3	2	2	3	2	3	2	2	4	2	1	2	1	1	2	2	2	2	3	3	3	2	2	2	3	1	1	3	2
	11	1014	1	3	2	3	1	1	4	1	1	1	1	1	4	2	4	4	4	2	4	4	4	1	1	2	1	4	4	3	2	3	4	2	3	2	2	2	4	4	1	3	3			1	1	3	3
	11	1016	1	2	1	3	1	1	2	1	1	2	1	1	1	1	1	4	2	1	2	4	1	2	2	3	1	2	1	1	1	2	1	1	2	1	3	3	3	2	2	3	1	1	2	1	2	3	2
	11	1017	3	2	2	1	3	3	3	3	2	4	3	2	3	2	3	3	3	1	4	2	3	4	3	3	3	3	4	3	2	2	3	1	3	2	4	3	3	3	3	3	1	3	3	2		2	2
	11	1018	1	3	2	4	4	4	4	2	1	2	2	1	2	2	3	2	2	1	2	4	2	2	2	2	1	3	2	2	1	3	3	1	2	1	2	1	2	3	1	2	2	1	1	1	1		2
	11	1019	1	3	3	2	3	1	3	3	1	1	1	1	3	1	3	3	3	1	3	4	3	3	1	2	1	3	1	3	1	3	1	1	1	1	4	1	2	2	2	2	2	2	2	1	1	1	2
	11	1020	1	3	2	4	2	2	2	1	1	2	1	1	2	3	4	2	2	3	3	3	2	4	3	3	3	3	2	3	2	2	2	2	1	1	2	2	3	2	1	3	3	3	1	1	2	3	2
	11	1023
	11	1025				4	3		3	2	2	3	3	1	3	1	4	3	3	2	3	4	3	3	3	4	4	3	4	3	4	3	4	3	3	3	3	3	3	3	3	3	3	3	3	2		3	3
	11	1026	1	4	4	4	3	4	4	3	1	4	4	3	4	3	3	4	3	3	3	3	4	4	3	3	3	4	3	3	3	4	1	3	3	3	3		3	3	3	3	3	3	4	2		2	3
	11	1027	1	3	2	1	2	1	2	1	3	3	1	1	2	2	3	1	2	1	2	4	2	3	1	2	1	2	2	2	3	2	3	2	2	2	3	1	2	1	1	1	3	3	3	1	1	1	2
	11	1028	2	2	3	4	4	2	2	3	1	3	3	1	2	1	4	3	2	3	4	4	2	3	3	4	3	3	2	2	3	1	4	2	2	2	3	3	3	4	1	3	1	2	3	1	2	3	2
	11	1030	1	3	4	1	1	2	3	2	1	4	3	1	2	1	3	3	2	1	4	4	1	4	1	4	4	3	1	3	4	1	4	4	2	2	4	1	2	1	1	1	1	2	4	1	1	1	2
	11	1031	3	3	2	3	1	1	2	2	1	2	2	1	1	1	1	2	3	1	3	3	3	4	2	1	1	3	3	2	1	3	3	3	3	1	1	1	3	3	2	3	1	4	3	1	2	3	2
	11	1032	4	3	3	3	2	2	3	1	1	3	3	1	3	1	3	3	3	1	3	4	3	2	2	4	2	3	2	3	2	3		1	2	1	3	2	3	2	1	3	1	3	1	1	1	3	2
	11	1033	2	3	2	2	3	1	2	3	1	3	2	2	2	1	3	2	2	1	2	4	2	3	1	2	2	3	1	3	3	2	2	2	2	2	3	3	3	2	1	3	3	2	3	1	3	2	2
	11	1034	2	2	2	2	2	1	2	2	1	3	1	2	1	1	3	4	2	1	2	4	2	4	2	2	2	2	1	2	2	2	3	2	2	2	3	2	2	1	1	3	1	2	3	1	3	4	2
	11	1035	4	3	2	3	3	2	3	2	2	2	3	2	3	2	3	2	2	2		1		1	3		2	2	4		3	4	4	3	3	2	2		3	2	3	2	3	2		2	2	2
	11	1036	1	1	1	1	3	1	1	2	1	1	1	1	1	1	2	1	1	1	2	4	1	1	1	3	1	1	1	2	1	1	1	1	2	1	2	3	3	1	3	3	1	3	3	2		3	3
	11	1039
	11	1040	1	2	2	2	2	1	1	2	2	4	3	1	2	2	3	3	3	2	4	4	2	4	3	4	4	3	2	2	2	2	1	3	3	3	4	3	3	3	1	3	1	3	2	2		2	3
	11	1042	2	2	1	3	2	2	2	2	1	3	4	1	1	1	4	4	1	1	2	4	2	4	4	3	3	3	3	3	3	1	2	4	2	1	2	1	2	1	1	3	2	2	1	1		2	1
	11	1043	1	3	1	4	1	1	2	1	1	1	2	1	1	1	3	3	1
	11	1044	1	3	2	3	2	3	3	3	1	3	1	1	1	1	1	1	1	1	2	3	1	3	1	1	2	1	1	3	2	1	1	1	2	1	2	2	1	1	1	2	1	1	1	1	3	1	1
	11	1045	2	3	3	3	3	1	2	1	1	4	2	1	2	1	3	4	2	1	2	4	3	4	2	2	1	3	3	3	1	2	3	2	3	1	3	2		1	1	3	3	3	2	1	3		2
	11	1046	1	2	1	3	4	2	3	3	2	3	2	2	2	3	3	2	2	1	2	2	2	1	1			2	1	2	2	1	2	2	3	1	1	1	1	1	1	2	2	2	3	1	3	2	2
	11	1047	1	2	2	3	2	1	2	2	1	3	3	2	3	2	2	3	2	2	2	4	2	4	3	4	3	3	1	2	3	1	2	3	3	3	4	3	3	3	1	3	1	3	1	2		1	3
	11	1048	1	1	2	2	1	2	1	2	1	3	2	1	1	3	4	1	1	1	3	3	1	3	1	3	2	1	4	3	3	1	3	3	2	1	3	2	2	1	1	2	1	2	2	1	1	3	2
	11	1061	3	3	4	4	4	4	4	4	4	4	4	4	3	2	3	4	4	4	4	4	3	4	4	4	4	4	4	4	4	3	4	3	4	3	4	4	4	4	2	4	4	4	4	2		3	3
	11	1062	4	4	4	3	2	2	3	3	3	4	4	3	3	3	4	4	3	2	3	3	3	4	4	4	2	3	4	3	3	3	3	3	3	3	4	2	3	3	2	2	3	3	4	2		3	3
	11	1063	2	3	2	2	2	2	3	3	3	4	3	3	2	2	4	4	2	2	4	2	2	3	2	3	2	3	2	2	1	2	1	1	3	2	4	2	3	2	2	4	3	3	3	1	1	4	2
	11	1064	2	3	3	4	3	3	2	1	2	4		3	2	3	3	4	2	2	4	4	2	4	3	2	3	3	3	3	3	2	4	3	3	3	4	2	3	3	2	3	1	2	4	2		3	3
	11	1065	3	4	4	4	4	3	3	3	4	4	3	4	4	4	4	4	4	4	4	4	3	4	3	4	4	3	4	4	3	3	2	1	4	4	4	3	4	4	3	4	4	3	4	2		4	3
	11	1066	2	3	4	3	3	2	3	3	2	4	4	3	4	4	3	4	3	3	3	4	4	4	3	3	1	3	4	3	3	3	2	2	3	2	3	3	3	3	2	2	3	4	3	1	3	3	3
	11	1067	2	2	3	2	2	1	2	1	1	4	2	1	2	1	2	2	3	2	2	4	2	3	1	2	1	2	1	2	2	1	3	2	2	2	4	3	3	3	2		4		3	1	1	2	2
	11	1068	2	3	3	3	3	2	2	1	1	4	3	2	2	3	1	4	2	3	4	4	3	2	3	3	2	3	4	1	2	3	3	3	4	3	4	3	4	4	4	4	4	4	4	1	1	4	4
	11	1069	4	3	4	4	4	3	3	3	3	4	4	3	3	3	3	4	3	3	3	3	3	4	3	3	1	3	1	3	3	3	1	3	3	3										2		4	3
	11	1070	3	2	2	4	3	3	2	1	1	4	4	3	3	1	4	4	3	1	2	4	1	2	3	4	3	3	3	3	3	3	2	1	3	2	3	2	3	3	3	3	3	3	1	2		3	4
	11	1071	3	3	3	3	3	3	3	3	2	4	3	3	3	3	3	3	3	3	4	4	4	3	3	3	3	3	2	2	3	3	3	3	3	3	3	3	3	3	2	3	1	2	2	1	3	3	3
	11	1072	1	3	2	4	3	2	3	3	3	4	4	1	1	3	3	4	3	3	3	3	1	3	3	3	1	3	1	2	1	1	4	1	3	3	4	3	3	3	1	2	1	4	4	2		4	3
	11	1073	3		3	2	2	2	2	2	1	4	2		1	1	1	1	1	1	1	1	1	3	2	1	1	1	2	2	2	2	2	2	2	2	2	2	1	2	2	2	2	2	2	1	2	2	2
	11	1074	1	3	2	1	1	2	1	2	1	1	2	1	2	3	4	2	1	3	1	3	2	3	3	2	1	3	2	4	4	4	1	3	4	3	4	1	2	4	2	3	1	2	4	2		3	3
	11	1075	3	4	4	4	3	3	3	2	3	4	4	3	3	2	4	3	2	2	3	4	2	3	2	3	2	4	2	3	2	3	3	1	3	3	4	3	2	3	1	3	1	3	4	1	2		3
	11	1076	2	3	3	3	3	3	3	3	2	4	3	3	2	2	4	3	3	2	3	3	2	3	2	3	1	3	2	2	2	2	3	2	3	3	4	2	3	3	3	3	1	2	3	2		3	3
	11	1077	1	3	4	4	4	3	3	2	3	4	1	3	3	2	3	2	2	1	3	3	2	2	2	1	1	3	2	1	1	2	2	1	4	4	4	2	3	3	1	3	3	3	3	2		3	3
	11	1078	3	4	3	4	3	2	3	3	3	4	4	3	2	2		2	1	2	3	4	2	3	2	3	1	3	3	3	3	2	3	1	3	2	4	3	2	3	1		1	3	4	1	2		3
	11	1079	4	3	2	3	3	4	3	3	1	4	4	2	3	1	4	2	1	3	3	4	2	2	2	4	4	3	1	3	2	1	3	1	3	2	4	3	2	3	1	3	1	3	4	2		2	2
	11	1080	3	3	3	2	3	4	3	3	4	1	2	4	3	4	1	2	3	3	2	1	4	3	3	2	4	3	3	2	4	4	2	1	3	2	4	3	3	3	1	2	3	3	3	1	2	2	2
	11	1081	4	4	3	3	2	2	3	3	4	4	4	4	3	2	3	3	3	4	3	3	3	4	3	3	2	3	2	3	2	3	3	3	2	2	2	1	3	3	2	2	2	2	2	1	1	2	2
	11	1083	2	2		4	4	1	1	3	2	4			1	1	4	4	2	4	4	4	1	2	1	4	2	2	2	3	3	1	2	4	2	2	1	3	1	2	1	4	3	4	4	1	3	2	3
	11	1084	2	1	1	2	1	1	1	2	4	2	3	3	1	1	3	2	1	1	4	4	1	1	1	4	2	1	3	1	3	1	1	1	3	2	3	1	3	3	3	3	3	4	3	2		4	4
	11	1085	3	2	1	2	1	1	1	2	3	1	2	2	1	1	3	2	2	1	3	4	1	2	1	2	3	2	1	1	2	2	4	2	3	3	3	1	3	3	3	2	1	2	3	2		4	3
	11	1086	4	2	1	1	1	2	2	3	1	1	2	1	1	2	4	4	2	3	4	4	2	2	2	4	3	2	2	3	2	1	4	1	3	2	3	3	3	2	3	2	3	3	2	2		2	3
	11	1087	2	1	2	2	4	2	1	1	1	1	1	1	1	2	1	1	1	2	2	2	1	1	1	1	1	1	2	2	2	1	2	1	3	1	3	3	3	3	1	3	3	3	3	1	3	2	1
	11	1088	3	2	3	4	4	4	3	3	3	4	3	3	3	3	4	3	3	3	4	4	3	3	3	3	3	3	4	3	3	3	4	3	3	3	2	3	3	3	1	3	3	3	3	2		4	3
	11	1089	2	2	2	1	1	1	2	2	1	2	1	1	2	2	1	1	2	2	1	1	2	2	2	2	2	1	2	1	1	2	1	1	3	2	2	2	2	2	1	3	1	1	1	1	2	2	3
	11	1090	2	2	2	3	3	1	3	3	1	1	1	1	2	2	4	4	1	3	4	4	2	2	2	3		3	2	2	3	1	3	2	3	3	3	3	3	3	1	3			1	2		2	3
	11	1091	4	4	4	4	3	1	1	1	1	4	3	1	1	1	4	3	2	1	3	4	1	3	2	4	1	2	1	3	3	2	3	3	4	3	4	3	3	4	3	3	1	1	4	2		4	4
	11	1092	3	1		3	3	1	1	1	4	1	3	1	1	1	4	4	1	1	1	3	3	1	1	4	1	1	1	2	1	1	4	2	3	2	3	2	2	2	2	2	2	2	2	2		1	3
	11	1093	4	4	4	4	3	1	1	1	1	4	3	1	1	1	4	3	1	1	3	4	1	3	2	3	1	1	1	3	1	1	2	3	3	3	4	3	3	4	3	2	1	1	3	2		3	3
	11	1096	1	2	3	3	3	3	2	1	1	4	4	1	2	1		4	3	3	3	4	2	4	1	3	3	2	1	3	4	2	4	2	3	1	2	4	3	3	1	3	3	4	4	1	1	1	2
	11	1097	1	2	2	3	3	2	2	3	3	4	3	2	2	2	3	3	2	2	3	4	2	2	2	3	2	3	3	3	3	3	2	3	3	3	3	3	3	3	3	3	3	3	2	1	2	3	3
	11	1098	1	2	1	1	1	1	3	1	1	2	3	1	2	1	3	3	1	1	4	4	2	3	3	4	1	2	1	4	1	2	3	3	3	3	2	1	3	2		1	1	1	3	2		2	3
	11	1099	3	4	3	3	3	3	3	4	3	1	4	3	4	3	3	4	1	3	3	4	3	1	2	3	3	3	1	4	3	3	4	3	4	3	4	4	4	4	4	3	4	4	4	2		3	4
	11	1100	3	3	3	4	4	2	2	3	3	4	4	3	3	1	4	4	3	4	3	3	2	4	3	4	4	3	2	3	4	3	4	3	3	3	3	4	3	3	1	3	4	3	2	2		3	3
	11	1101	4	2	2	3	3	1	3	3	1	3	3	1	3	3	3	3	4	3	3	3	3	3	3		2	3	4	3	3	2	3	3	3	2	4	3	3	3	2	3	3	3	3	2		2	3
	11	1102	3	3	3	4	4	3	4	4	4	3	3	4	4	2	3	4	2	2	2	2	2	3	2	4	1	3	4	4	1	2	4	1	3	2	1	1	2	3	3	2	1	2	2	2		2	2
	11	1103	3	1	2	3	2	4	4	1	1	3	2	1	1	1	3	3	3	2	3		1	2	2	3	1	2	1	2	2	1	3	3	2	2	1	2	2	1	1	2	2	3	1	2		2	3
	11	1104	1	3	3	2	3	2	3	2	1	2	3	1	2	2	4	2	1	2	3	2	3	3	1	1	2	2	1	2	3	1	1	2	3	2	3	3	2	3	3	2	1	1	1	1	1	1	2
	11	1105	2	3	2	3	3	2	3	2	1	2	3	1	3	1	2	2	1	2	3	2	3	3	1	1	2	2	1	3	2	3	1	2	3	2	3	3	2	3	3	2	1	1	1	1	1		2
	11	1106	3	4	3	2	3	3	2	1	2	4	2	2	2	4	3	2	3	3	4	4	2	4	1	4	2	3	4	3	2	3	2	1	3	2	3	3	3	3	2	3	3	3	3	2		3	3
	11	1107	3	3	4	3	3	4	2	3	3	4	2	3	2	4	4	3	2	1	2	4	2	1	3	4	3	4	1	1	2	4	2	3	3	2	2	3	2	1	3	1	2	1	1	1	1	2	2
	11	1108	4	3	4	2	2	2	3	1	1	4	3	1	2	2	3	3	2	2	3	3	2	3	2	2	2	2	4	2	3	2	1	2	3	3	4	3	3	3	3	2	3	3	1	2		2	3
	11	1109	3	3	4	3	3	3	4	3	2	4	3	1	4	3	4	3	2	3	3	3	3	3	3	3	3	3	3	3	3	3	3	3	3	3	3	3	4	4	1	4	3	3	3	1	2	4	3
	11	1110	2	4	4	4	4	2	4	1	1	4	4	2	3	3	4	3	2	2	4	4	3	4	2	4	1	4	4	4	2	2	3	4	3	2	4	2	4	4	2	4			4	2		4	4
	11	1112	3	3	3	3	3	1	3	1	1	3	3	1	3	3	4	3	3	4	3	3	2	2	1	3	2	3	3	3	1	3	2	3	3	2	2	2	3	3	1	2	3	3	1	2		2	2
	11	1113	3	3	4	4	4	3	3	2	1	4	4	1	3	2	4	3	3	1	4	4	3	4	3	4	1	3	4		1	3	4	3	4	2	4	3	3		1	3	1		4	2		2	4
	11	1115	3	3	3	3	3	3	3	3	3	3	3	3	3	3	3	3	3	3	3	3	3	3	3	3	3	3	3	3	3	2	3	4	4	3	3	3	3	3	3	3	3	3	3			3	3
	11	1116	3	4	3	3	2	2	3	3	4	3	3	4	4	3	4	3	2	2	3	3	3	3	2	3	3	3	3	3	3	3	4	2	3	2	3	2	3	2	3	2	1	3	2	1	1	2	3
	11	1117	1	2	3	4	3	1	2	3	1	3	3	1	2	1	3	3	3	1	1	3	1	4	3	2	3	3	3	3	3	2	3	1	3	1	3	2	2	3	1	2	2	3	3	1	2	2	2
	11	1118	4	4	4	3	4	3	3	3	4	4	3	3	2	3	4	3	4	3	4	4	3	4	4	4	4	3	4	4	4	3	4	4	4	3	3	3	4	4	2	4	3	4	3	2		2	3
	11	1119	1	2	1	1	1	1	2	1	1	1	1	2	3	1	1	1	2	1	1	1	3	1	1	1	2	2	3	3	1	3	1	1	3	3		2	2	3	1	3	3	3	2	2		3	3
	11	1120	2	3	3	1	1	2	3	3	1	3	2	1	3	2	4	3	3	1	3	3	3	3	2	2	2	3	3	2	2	3	2	3	3	2	4	1	2	2	1	2	2	3	3	2		3	2
	11	1124	3	3	3	4	3	3	3	3	3	4	4	3	2	2	3	4	2	3	4	3	3	4	3	3	3	3	2	2	2	3	2	3	3	3	3	3	3	3	2	3	3	3	2	2		3	3
	11	1125	3	3	3	4	3	3	2	2	3	3	3	2	1	2	3	3	2	3	3	3	2	3	2	3	3	3	3	3	3	2	3	3	3	3	4	3	3	2	3	4	3	3	3	1	3	2	3
	11	1126	3	3	1	3	3	3	3	3	3	1	2	2	2	3	3	3	2	2	3	3	3	2	3	3	3	3	2	3	3	2	3	3	3	3	4	3	3	3	3	3	3	3	3	2		4	3
	11	1128	3	4	4	3	3		3	2	2	4	4	3	3		3		2		4	4						3	3			3	3	1	3	2	3	3	3	3	2	3	3		2	1	1	3	3
	11	1131	3	3	4	3	3	2	3	2	1	4	3	1	3	3	4	4	2	3	3	4	3	4	3	3	3	3	4	3	3	3	2	2	4	3	3	3	4	4	4	3	3	3	3	2		4	4
	11	1132	3	3	2	2	3	2	3	4	1	4	4	1	3	3	4	4	3	3	4	4	4	3	2	4	3	3	4	4	3	3	4	3	3	3	3	3	4	3	1	3	2	3	4	2		3	3
	11	1135	4	4	3	3	3	3	3	3	2	4	3	2	2	2	3	2	2	3	4	4	2	4	2	2	2	2	2	2	2	2	4	2	3	2	3	1	3	3	3	3	3	3	3	1	1	4	1
	11	1138	1	2	2	2	2	2	2	3	1	4	4	1	2	2	3	3	3	2	3	3	2	3	3	3	2	3	4	3	2	2	3	1	2	1	2	3	3	1	1	2	2	2	3	2			2
	11	1139	3	3	3	3	3	3	3	3	3	3	3	3	3	3	3	3	3	3	3	2	2	2	3	2	2	3	2	3	3	2	3	3	3	3	2	3	3	2	2		3	2	3	2		3	3
	11	1140	2	1	1	1	2	1	1	1	1	2	2	1	1	1	2	1	2	1	2	1	1	3	1	2	2	1	3	2	2	1	3	1	3	1	1	1	3	1	1	2	2	2	1	1	3	4	2
	11	1141	2		4	4		2	2	1	1	4	4	2	3	2	4	4	2	2	4	4	2	4	4	4	2	3	2	4	3	2	4	4	3	2	3	3	3	3	1	3	3	4	4	2		4	3
	11	1142	1	3	1	2	2	1	2	3	1	3	2	1	1	1	4	2	2	2	2	2	2	3	1	1	3	2	2	2	1	2	2	2	3	2	2	1	1	1	1	2	1	2	1	1	3	4	1
	11	1143	2	1	3	3	1	3	3	3	1	4	4	2	2	1	4	3	3	1	3	4	1	4	3	4	3	3	4	1	2	1	2	1	4	2	3	2		3	1	4	1	3	2	1	1	4	3
	11	1144	2	2	2	2	3	2	3	3	2	2	3	2		2	3	3	1	3	3		2	2	2	3		3	2	3	2	2	2	2	2	2	3	3	3	2	1	3	3	3	2	2		1	3
	11	1145	2	2	2	2	2	3	3	3	2	1	4	2	2	2	2	3	1	1	3	2	3	2	3	2	1	1	1	2	1	3	1	1	3	2	4	1	2	2	1	3		4	3	2		4	4
	11	1146	3	3	3	3	3	3	3	3	3	3	3	2	3	2	4	4	2	3	2	2	1	3	3	2	2	3	1	2	3	1	3	1	2	1	3	2	2	1	2	2	2	2	1	1	3	2	2
	11	1147	3	3	3	3	3	3	3	3	2	3	3	2	3	2	3	4	2	3	2	2	1	3	3	3	2	3	1	2	2	2	3	1	2	2	2	3	2	1	2	3	2	2	1	2		4	3
	11	1148	2	2	2	2	2	2	2	2	2	2	2	2	2	2	2	2	2	3	2	2	1	3	3	1	2	3	1	2	3	2	3	1	3	1	3	2	2	2	1	1	2	2	1	2		3	2
	11	1149	3	3	4	3	4	4	3	2	2	4	3	3	3	3	4	4	2	4	4	4	3	4	3	4	2	3	2	3	2	3	4	3	3	3	3	3	3	4	1	3	3	3	2	1	2	4	3
	11	1150	1	1	2	2	2	1	1	1	3	2	4	1	1	1	3	3	1	2	2	4	1	3	1	1	1	1	1	1	1	1	3	2	2	1	2	1	2	1	1	2	1	2	3	2		2	2
	11	1151	3	3	4	3	3	3	2	3	3	4	3	3	3	2	3	4	3	3	3	4	3	3	2	3	3	3	3	3	3	2	3	3	4	3	4	3	3	3	1	3	4	3	1	2		4	4
	11	1152	3	3	3	3	3	3	3	3	3	3	3	3	3	3	4	4	3	3	3		3	3	3	3	3	3	2	3	3	3	3	3	3	3	4	3	3	3	1	4	1	3	3	2		4	3
	11	1153	3	3	3	2	3	3	1	2	3	3	3	2	1	2	4	3	2	2	3	3	1	3	3	3	3	2	3	3	2	1	3	2	3	2	4	3	3	3	2	3	3	3	3	2		3	3
	11	1154	2	1		3	3	2	1	1	1	2	3	1	1	1	1	1	3	3	2	3	2	3	2	2	1	2	2	2	2	1	2	2	3	1	1	2	2	2	1	2	1	2	2	2		3	3
	11	1155	3	3	3	1	3	3	1	1	3	3	4	3	2	1	4	3	2	3		4	3	2	2	3	3	2	3	4		2	1	3	3	2	3	3	2	2	3	3	3	2	2	2		3	3
	11	1156	1	4	3	3	3	2	3	1	2	4	4	1	2	1	4	2	2	2	2	3	2	4	3	2	1	3	4	2	3	2	1	2	3	1	3	3	3	2	1	2	1	1	1	1	3	2	2
	11	1159	4	4	4	4	4	4	4	3	2	4	4	2	4	4	4	4	4	4	4	4	4	4	4	4	4	4	4	3	4	4	4	4	4	4	4	4	4	4	2	4	3	4	4	2		4	4
	11	1160	3	4	4	4	3	3	2		2	4	4	2	2	2	4	4	3	3	4	4	2	3	3	3	4	3	3	3	4	3	3	3	3	3	3	3	3	4	3	4	4	3	4	2		3	3
	11	1161	3	4	2	1	1	1	2	3	1	2	4	1	2	1	4	4	1	1	2	4	2	3	3	1	1	3	1	3	3	1	4	3	3	2	3	1	2	1	1	2	1	1	1	1	2	3	2
	11	1162	3	4	4	3	3	3	4	1	1	4	4	1	3	3	3	3	2	4	2	4	2	4	3	2	3	3	4	3	4	2	4	1	4	4	4	4	4	4	4	4	1	3	1	2		4	4
	11	1163	4	4	4	4	4	4	4	3	3	4	4	3	4	4	4	4	4	3	4	4	4	4	3	4	4	4	4	3	4	3	4	3	4	3	4	3	3	4	4	4	3	4	4	2		3	4
	11	1164	4	3	1	4	4	1	3	4	1	4	4	1	3	1	4	4	3	4	4	4	2	3	2	4	1	3	1	4	4	1	4	4	3	2	3	3	3	4	1	4	4	3	2	2		3	3
	11	1167	3	3	3	4	4	3	3	3	3	4	4	3	3	3	4	4	3	3	3	3	3	4	3	4	3	3	4	3	4	3	3	3	3	3	3	4	4	3	3	4	1	3	3	2		3	3
	11	1170	1	1	1	3	3	2	2	2	1	2	2	1	2	2	2	3	2	2	3		2	2	2		3	2	3	2	2	2	2	1	2	1	2	2	3	4	1	4	3	4	4	1	1	1	2
	11	1172	4	1	1	3	3	1	1	1	1	1	2	1	2	1	1	1	2	3	2	4	1	1	1	3	1	1	2	4	1	1	4	1	2	1	2	1	1	1	1	3	3	3	3	1	3	3	2
	12	1175	2		4	3	2	3	3	2	1	4	2	1	2	3	4	2	4	3	4	3	3	4	4	2	1	3	3	3	4	3	4	4	3	2	4	3	3	2	1	3	3	3	1	1	2	4	3
	12	1178	3	4	4	4	3	4	3	3	1	4	4	1	3	3	4	1	3	3	4	4	3	4	4	4	3	3	3	3	4	3	4	4	3	3	4	3	3	1	1	3	1	1	1	1	1	4	3
	12	1179
	12	1181	1	2	1	2	1	2	1	3	1	2	1	1	2	1	3	2	3	1	2		1	1	1	4	1	2	2	1	1	1	1	1	3	2	1	1	1	2	2	2	1	2	1	1	1	4	2
	12	1185	2	3	1	1	1	1	2	3	1	1	1	1	2	1	4	2	3	1	1	4	2	1	1	2	1	3	3	4	1	1	4	2	3	2	4	2	3	1	1	1	1	1	1	2		4	2
	12	1186
	12	1187	2	1	2	1	1	1	1	2	1	1	1	1	1	1	2	2	1	1	2	2	2	1	2	2	2	2	3	2	2	1	3	2	2	1	2	1	2	2	2	2	3	3	1	1	1	4	2
	12	1188	3	2	3	3	2	2	3	2	3	3	2	1	2	2	2	2	2	2	3	3	3	3	3	3	2	3	3	3	3	3	3	3	2	2	3	2	2	3	3	2	3	3	3	2		2	3
	12	1189	2	1	1	1	2	1	2	2	1	2	1	1	1	1	3	3	2	2	2	4	1	2	1	3	1	2	1	2	1	1	4	1	3	2	3	3	3		1	1	3	3	1	1	1	3	2
	12	1190	3	1	3	1	1	1	2	3	1	3	1	2	1	1	4	2	3	1	2	4	3	4	3	3	1	3	1	2	1	3	4	3	4	3	1	1	3	3	1	1	1	2	1	2		4	3
	12	1191	2	3	1	3	1	1	3	1	1	1	2	1	3	2	4	3	3	1	2	4	3	1	1	3	1	3	3	2	1	3	2	2	3	2	3	1	3	3	1	3	2	3	2	1	3	2	1
	12	1192	1	3	1	1	2	1	3	1	1	3	2	1	2	1	4	2	1	2	2	3	3	1	1	3	1	3	4	2	1	3	4	3	3	2	4	1	2	2	1	3	3	1	1	2		4	3
	12	1193	2	3	3	1	2	2	4	3	1	3	1	1	3	2	3	2	2	2	1	3	3	2	2	3	4	4	3	3	3	2	2	1	3	2	3	3	3	3	1	1	1	1	1		2	3	2
	12	1194	3	3	3	3	2	2	3	2	4	2	1	1	3	1	4	2	2	3	4	4	2	2	2	3	3	3	4	3	3	3	4	1	2	2	2		2	3	1	1	1	1	2	1	2	3	2
	12	1197	3	2	1	1	2	1	2	2	1	3	1	1	2	1	4	2	1	3	1	4	1	2	1	2	1	2	1	3	3	1	4	1	3	2	3	3	3	3	1	1	1	1	1	2		4	2
	12	1198	2	3	1	1	3	1	1	3	1	3	3	1	3	1	3	1	3	4	3	3	3	3	1	3	3	3	1	3	1	1	4	3	3	1	2	3	3	3	1	2	3	3	3	1	2	2	3
	12	1199	2	2	2	3	3	1	2	1	1	4	4	1	2	1	3	2	1	1	1	2	1	3	2	1	1	2	1	3	1	2	3	1	3	2	3	1	2	1	1	3	2	2	1	1	2	2	3
	12	1201	1	3	2	1	1	2	3	3	1	4	4	2	2			2	2	1	4		2	4	3	1	1	2	4	3	4	2	4	1	3	2	3	1	3	4	2	3	3	2	2	1	1	4	2
	12	1204	3	3	3	3	2	3	3	4	1	3	3	1	3	3	4	2	3	2	3	3	3	4	4	4	2	3	3	3	3	3	4	2	3	3	4	3	3	3	1	2	1	3	1	1	2	3	3
	12	1208	3	3	3	3	3	3	3	2	1	3	3	1	3	3	3	3	3	3	4	4	3	3	3	3	3	3	3	3	1	3	3	1	3	1	3	3	3	3	2	2	3	3	3	2		3	3
	12	1210	1	1	1	2	2	1	1	1	1	2	3	1	1	1	4	1	2	2	3	4	1	3	1	3	1	2	4	4	3	1	4	1	3	1	1	1	1	1	1	2	1		2	2		1	2
	12	1212	2	2	2	3	3	2	2	2	1	4	3	2	2	3	3	2	2	3	3	4	2	4	2		2	2	3	3	3	2	3	1	3	2	4	3	3	3	3	2	4	4	2	2		3	2
	12	1213	3	3	2	2	2	2	3	1	1	4	3	1	3	3	4	2	1	2	3	4	3	4	2	2	1	3	4	3	2	3	3	2	4	3	4	3	3	3	4	4	3	3	4	2		4	3
	12	1214	1	2	1	1	1	1	1	1	1	3	2	1	2	1	4	1	1	1	3	3	2	4	1	2	2	2	4	3	2	3	2	1	1	1	2	2	2	1	1	1	3	3	2	1	3	1	1
	12	1215	1	2	1	2	1	1	1	1	1	3	3	1	1	1	4	1	1	1	2	4	1	4	1	3	3	2	4	1	3	1	4	1	2	1	2	1	1	2	1	2	1	3	3	1	2	3	1
	12	1216	1	3	2	2	3	2	3	3	1	3	3	1	3	3	4	2	2	3	3	3	3	3	3	4	2	2	4	2	4	3	4	1	3	2	3	3	3	3	1	3	2	3	2	1	2	3	2
	12	1217	2	1	2	3	3	1	1	2	2	2	1	1	1	2	4	2	1	3	3	4	1	1	2	2	2	1	4	3	3	1	3	2	3	2	3	3	1	2	1	3	2	2	2	1	2	3	2
	12	1218	2	2	1	2	1	2	2	1	1	2	2	1	2	1	3	1	1	2	2	3	3	2	1	1	2	2	2	2	1	2	3	2	1	1	2	2	2	2	1	2	2	2	1	1	1	2	1
	12	1219	3	3	3	3	2	2	3	2	1	3	2	2	2	3	3	3	2	3	3	3	2	3	3	3	2	3	3	3	2	2	4	2	3	3	3	3	3	3	2	3	1	2	1	2		3	3
	12	1220	3	3	2	4	2	3	3	2	3	4	2	2	2	2	4	2	2	2	3	2	2	4	2	3	2	2	4	3	3	2	4	3	2	3	3	3	3	3	1	3	3	3	3	2		4	2
	12	1221	3	3	1	3	2	3	3	2	2	3	2	1	2	1	2	3	2	2		3	3	3	1	1	3	3	3	3	2	2	2	2	2	2	2	2		3	1	2	3	3	3	1	1	2	1
	12	1222	3	1	1	1	2	1	1	3	4	3	1	3	1	2	2	2	3	3	3	2	1	3	3	3	3	1	2	3	2	1	3	3	2	4	4	3	4	2	1	3	1	2	1	1	2	4	2
	12	1223	4	4		4		4	3	3	3	4	4	4	3	3	4	3	3	3	4	3	3	4	3	4	3	3	3	3	3	3	4	4	4	3	3	3	3	3	4	4	4	3	3	2		3	3
	12	1224	4	3	3	3	2	2	2	2	3	3	4	3	2	1	4	4	2	2	3	4	2	4	4	4	2	3	2	3	4	3	3	3	3	4	3	2	3		2	2	3	3	2	2		4	3
	12	1225	4	3	2	2	1	2	2	2	3	4	4	3	2	2	4	4	1	1	2	4	1	4	4	4	1	1	2	2	4	2	2	3	3	3	3	2	2	2	2	2	3	3	1	2		4	3
	12	1226	1	1	1	1	2	1	1	2	1	1	1	1	1	1	4	3	1	1	4	4	1	4	2	3	3	1	4	4	3	1	4	4	3	2	4	3	3	3	3	3	4	1	1	1	2	2	1
	12	1227	1	2	1	1	1	1	1	2	1	2	2	1	1	1	1	3	2	1	3	4	1	2	2	3	1	1	3	3	3	1	2	1	3	2	4	1	2	2	3	2	2	3	2	2		3	3
	12	1228	3	3	2	1	2	2	2	2	2	3	2	2	2	3	3	2	2	2	3	3	2	3	2	2	3	3	2	2	2	2	3	3	3	3	3	2	3	3	2	1	1	2	1	2		3	3
	12	1229	2	2	3	3	4	2	3	2	1	3	3	1	2	3	3	3	2	3	3	4	3	3	2	3	2	2	3	3	3	2	4	1	3	2	2	3	3	2		2	2	3		1	3	1	1
	12	1230	4	3	1	4	3	2	1	3	3	4	4	3	2	3	4	4	3	3	4	4	3	4	3	3	3	3	4	4	4	3	4	4	3	3	3	3	3	4	3	4	2	3	3	2		4	3
	12	1231	3	3	3	3	3	2	3	2	2	3	3	3	3	2	4	3	3	3	4	4	3	3	3	3	1	3	2	3	3	3	3	3	3	2	3	2	2	3	2	3	1	2	1	2		2	2
	12	1232	3	3	2	4	3	3	3	2	1	4	2	2	2	3		1	3	3	4	4	2	4	1	3	2	2	4	3	2	1	4	1	1	1	4	3	3	3	1	4	4	4	3	1	2	3	1
	12	1233	3	3	2	3	1	1	1	3	1	3	4	1	1	2	4	1	3	3	4	4	2	3	3	4	1	2	4	4	3	3	4	3	2	3	3	3	3	3	2	2	4	4	4	2		2	3
	12	1234	3	3	3	3	3	2	3	2	2	3	3	3	3	2	4	3	3	2	4	4	3	3	3	3	1	3	2	3	3	3	3	3	3	2	3	2	2	3	2	3	1	2	2	2		2	2
	12	1235	2	3	2	1	3	2	3	2	2	1	2	2	3	2	1	2	2	2	1	1	3	1	3	3	2	2	1	3	2	3	1	1	4	2	4	3	4	4	4	4	4	4	4	2		3	3
	12	1237	1	3	4	4	2	2	3	1	1	4	3	2	3	3	4	3	3	3	4	4	3	4	3	3	3	1	4	3	3	3	4	4	3	3	4	1	3	3	3	4	1	4	3	2		3	3
	12	1239	2	2	2	2	2	3	3	3	2	3	2	2	3	3	4	2	2	2	3	3	3	4	2	3	3	3	3	3	3	2	4	4	3	1	3	2	3	2	1	2	2	2	2			3	2
	12	1240	3	2	4	3	1	3	3	1	1	3	3	1	3	3	4	2	3	1	4	4	2	4	3	4	3	4	4	4	3	2	3	1	3	2	1	2	3	2	1	2	3	2	1	2		4	3
	12	1241	3	3	1	2	2	2	2	1	1	3	1	4	1	1	1	4	3	4	2	4	4	4	3	2	2	3	2	2	2	3	3	3	3	2	3	3	3	4	3	3	2	2	2	2		2	3
	12	1242	2	3	3	3	2	2	3	2	1	4	3	1	2	2	4	2	1	3	2	4	2	4	2	2	1	3	1	2	2	1	3	1	3	2	3	3	2	3	1	3	3	2	1	2		3	3
	12	1243	4	3	3	3	1	3	3	1	1	3	2	2	2	1	4	2	3	1	2	2	3	3	2	1	2	3	1	2	1	3		1	3	1	2	2	3	2	1	3	2		1	2		4	3
	12	1244	2	1	3	2	2	2	1	2	2	3	2	1	1	1	3	2	2	2	2	3	1	2	2	2	2	2	1	2	2	1	3	2	3	3	3	2	3	3	1	2	3	1	3	1	2	3	3
	12	1245	1	3	3	1	1	1	1	1	1	3	1	1	1	1	3	1	1	1	2	2	1	2	1	3	1	2	1	3	1	1	4	1	2	1	1	1	1	1	1	1	1	1	1	1	1	4	2
	12	1246	4	3	3		2	2	3	2	1	4	2	1	3	3	2	2	3	2	2	4	3	4	3	2	2	3	1	2	2	3	3	1	3	2	4	1	3	3	2	3	2	2	2	2		3	3
	12	1248	3	3	1	3	1	3	3	2	1	3	3	2	2	3	3	1	1	1	3	3	3	4	2	3	1	3	3	4	1	3	4	1	3	2	3	3	3	3	1	3	3	3	3	2		2	3
	12	1249	1	3	3	1	2	1	2	1	2	3	1	2	2	1	2	2	1	1	2	2	2	2	2	3	4	3	3	2	2	2	4	1	3	2	1	2	2	2	1	2	1	1	1	1	1	2	2
	12	1250	3	3	3	3	4	3	3	3	2	4	4	3	3	3	4	3	3	3	4	4	3	4	3	4	4	3	3	4	4	3	4	3	3	3	3	3	3	3	3	3	3	3	3	2		2	3
	12	1252	2	2	3	3	3	2	2	2	2	4	2	2	2	2	3	2	2	2	4	4	2	4	2	4	2	2	4	4	2	2	4	4	3	2	3	3	3	3	3	3	1	1	1	1	2	2	2
	12	1253	2	1	2	1	2	1	2	1	1	1	1	1	1	1	3	2	1	2	3	2	1	2	1	1	2	1	1	2	1	1	2	2	2	1	1	2	2	2	1	2	2	2	2	1	2	1	2
	12	1254		3	2	1	2	2	2	2	1	3		2	3	4	3	2	2	2		4	2	4	2	3	2	2	1	2	1	3	3	2	2	2	2	2	2	2	1	2	2	3		1		3	2
	12	1255	1	3	4	4	1	3	3	1	1	4	2	1	1	2	1	1	1	1	2	4	1	2	1	2	1	2	1	3	1	1	2	1	1	1	1	2	2	1	1	1	2	2	1	1	3	4	1
	12	1256	2	3	1	3	3	1	2	1	1	4	1	1	2	1	4	4	3	1	2	1	3	4	1	2	2	2	2	2	2	2	2	2	1	1	1	2	2	2	1	2	1	1	3	1		1	1
	12	1257	2	4	2	3	1	2	3	3	2	2	2	2	3	3	4	4	3	3	2	3	3	2	3	3	3	3	3	2	2	3	4	4	3	2	3	3	3	1	1	3	2	2		2		3	1
	12	1258	2	4	2	3	2	3	3	3	2	2	2	2	3	3	4	4	3	3	3	3	3	2	3	3	3	3	3	2	2	3	4	2	3	2	3	3	3	2	1	3	2	3		2		3	3
	12	1259	2	1	4	4	4	3	3	4	2	2	3	2	3	3	3	3	2	1	4	3	3	2	1	2	1	2	3	3	1	1	4	2	3	2	3	2	3	3	1	2	3	3	1	2		4	3
	12	1260	1	3	2	4	1	3	3	3	1	4	3	2	2	2	4		3	1	2	3	3	1	1	1	1	2	1		1	1	4	1	3	1	2	1	1	1	1	3	1	1	1	2		3	2
	12	1261	1	2	1	2	1	1	1	1	1	1	1	1	1	1	4	3	1	1	2	3	2	1	2	4	2	2	1	4	3	1	3	4	3	2	3	1	3	2		3	3	4	1	2		4	2
	12	1262	2	3	3	3	3	3	3	2	2	3	4	2	3	2	4	4	3	3	4	4	3	3	3	2	2	3	4	3	2	3	2	3	3	3	3	2	2	2	2	3	1	1	1	2		4	3
	12	1263	2	4	2	3	1	1	4	4	1	2	1	2	4	3	3		4	3	4	3	4	1	1	3	1	4	4		3	3	4	1	3	3	1	2	2	1	3		1		1	2		2	1
	12	1264	2	3	4	3	3	3	3	3	2	4	3	2	4	4	4	3	3	3	4	4		3	3	3	3	3	3	2	3	3	3	2	4	3	4	3	3	2	2	3	3	3	1	2		3	3
	12	1265	1	4	3	2	2	2	4	2	1	3	3	2	3	4	3	4	3	1	2	2	3	1	1	2	2	3	4	2	2	3	3	1	3	2	2	3	4	2	1	1	1	1	2	1	1	4	2
	12	1266	1	3	1	1	1	3	2	2	4	2	1	1	3	3	3	1	1	1	3	3	2	1	1	2	1	2	3	3	2	2	3	1	3	2	3	1	3	1	1	2	1	2	1	1	3	3	1
	13	1267	3	3	3	3	2	2	2	3	3	3	2	2	2	2	4	3	2	1	4	4	1	2	2	3	1	2	4	3	2	1	3	2	3	1	4	2	2	2	3	2	1	1	1	1	1	3	2
	13	1268	1	2	1	1	2	1	2	1	1	2	1	1	1	1	4	1	1			4	2	1	1	1	1	1	2	1	1	2	4	2	1	1	3	3	3	3	3	1	1		1	1	1	3	1
	13	1269	2	3	2	3	3	3	2	1	4	3	2	3	2	2	4	2	2	3	2	4	3	1	1	2	1	2	4	3	1	2	4	4	3	2	3	3	3		2	3	3	3	1	1	2	3	1
	13	1270	2	2	3	3	3	3	3	1	1	3	1	1	2	1	4	1	1	1	2	4	1	2	2	4	1	3	4	4	3	2	4	3	3	2	3	2	4	3	2	3	2	3	3	1	1	3	3
	13	1271	3	2	4	3	3	1	3	1	2	3	2	1	2	3	4	3	3	1	3	4	3	1	2	3	1	3	4	3	3	3	4	3	3	2	2	3	3	3	4	4	1	2	1	2	1	2	3
	13	1272	3	3	3	3	3	2	3	2	3	3	2	1	3	3	4	3	3	2	3	4	3	3	3	4	2	3	4	3	3	3	4	4	3	2	2	3	3	3	4	4	1	2	2	1	1	3	2
	13	1273		1	3	4	3	1	1	1	1	3	3	2	1	2	4	3	3	1	4	4	4	3	1	3	1	2	4	4	3	3	1	4	3	3	3	1	2	2		3	3	3	1	2		3	2
	13	1274	2	1	2	3	3	2	2	1	1	2	2	2	1	1	3	3	1	2	3	4	1	2	1	3	2	1	2	2	2	1	2	2	1	1	3	3	2	3	2	3	2	3	1			2	2
	13	1275	2	2	2	1	1	3	3	1	1	3	2	2	1	3	3	3	2	3	4	4	1	4	2	4	4	2	3	3	4	2	4	4	3	2	4	3	4	3	3	4	3	3	1	2		3	3
	13	1276	2	2	3	3	3	2	3	3	2	2	2	2	3	2	4	3	2	3	3	3	2	2	2	2	2	2	3	2	2	2	2	3	3	2	3	3	3	3	2	3	3	3	2	2		3	2
	13	1277	1	2	1	1	1	2	1	1	3	3	1	2	1	2	3	4	1	2	3	3	1	1	2	3	1	2	2	2	2	1	3	2	3	2	3	1	2	1	1	1	3	4	1	1	2		1
	13	1278	3	2	3	2	2	3	3	3	1	3	2	2	3	3	3	3	2	1	2	3	3	4	3	3	1	1	3	3	1	1	2	2	3	2	3	1	2	3	3	2	2	2	2	1	1	3	2
	13	1279
	13	1280
	13	1281
	13	1282	3	2	3	4	3	2	3	1	3	3	3	3	3	3	2	2	3	3	3	3	2	3	3	3	2	3	3	3	3	2	1	3	3	2	3	3	3	3	3	4	4	4	1	2		3	3
	13	1283	3	1	1	4	1	1	1	1	1	3	1	1	1	1	4	1	1	1	3	4	1	2	1	1	1	2	1	4	2	1	4	4	2	2	1	1	3	2	3	2	4	2	1	1	2	2	2
	13	1284	3	2	3	3	1	2	2	2	1	3	1	1	1	2	3	2	2	1	3	4	2	4	3	3	3	2	2	2	2	2	2	1	2	1	2	1	2	2	1	2	1	2	1	2		2	2
	13	1285	1	2	1	1	1		2	2	2	2	2	2	2	3	2	2	2	1	3	3	2	3	3	3	2	2	1	2	2	2	3	2	2	1	4	3	3	4	4	4	1	1	2	2		4	1
	13	1286	3	3	3	3	2	1	3	1	1	3	1	1	2	2	3	2		2	3	2	2	2	3	2	1	3	2	3	2	3	4	2	3	2	4	1	2	3	3	4	1	1	1	2		3	3
	13	1287	1	3	2	1	4	2	2	1	2	3	1	3	3	3	4	3	1	1	3	2	2	1	2	4	3	3	3	3	3	1	2	1	3	2		4	3	2	1	1	3	2	3	1	2		1
	13	1288	1	1	1	1	3	3	3	3	1	1	1	1	2	3	1	1	1	3	2	4	3	4	3	3	1	3	1	2	1	3	3	1	1	1	1	1	1	2	3	1	2	2	1	1	2	3	2
	13	1289	1	2	2	2	2	1	2	1	1	3	1	1	2	2	3	2	2	2	2	3	2	2	2	2	1	2	1	2	2	2	3	1	3	1	3	3	2	2	2	2	2	2	1	2		2	2
	13	1290	1	1	1	1	1	1	1	1	1	1	1	1	1	1	1	1	1	1	1	1	1	1	1	1	1	1	1	1	1	1	2	1	1	1	2	1	1	1	3	1	1	1	1	1	1	4	1
	13	1291	1	2	3	3	3	2	3	1	2	3	2	1	2	2	3	3	1	2	1	4	1	1	1	2	2	2	2	3	4	1	4	1	3	2	3	3	3	3	4	2	2	2	1	2		2	2
	13	1292	2	3	3	2	2	3	3	4	4	3	2	4	2	3	3	2	2	2	3	3	2	3	2	2	3	2	3	3	3	2	3	1	3	2	3	3	3	3	2	2	2	2	1	1	3	2	2
	13	1293	2	2	2	3	3	2	3	4	1	4	3	1	2	2	4	3	2	4	4	3	3	4	3	4	1	3	1	3	1	1	2	1	2	2	3		2	3	2	3	1	1	1	2	2	3	3
	13	1294	2	2	2	3	3	2	3	3	1	4	3	1	2	2	4	3	2	4	4	3	3	4	3	4	1	3	1	3	1	1	2	1		2	3	3	2	3	2	3	1	1	1	2	2	3	3
	13	1295	1	2	2	1	2	1	1	2	1	2	1	1	2	1	2	1	1	1	2	2	1	2	1	1	1	2	2	2	2	1	2	1	1	1	2	2	1	1	3	2	2	2	2	1	2	2	1
	13	1296	1	4		3	1	1	3	2	1	3	1	1	3	1	3	1	2	1	1	3	3	2	1	1	1	4	1	3	1	3	3	1	3	1	3	1	1	3	3	1	1	1	1	1	2	2	2
	13	1297	3	3		1	1	1	1	1	1	4	2	1	2	1	2	2	1	1	2	3	2	4	3	3	1	2	1	2	2	2	3	1	3	1	3		3	2	1	3	2	2	1	1	2	2	2
	13	1298	3	2	1	1	3	1	1	3	1	3	3	1	1	1	1	1	1	3	3	3	1	1	1	3	1	3	3	1	1	1	1	1	3	2	3	1	3	3	2	1	1	2	1	2		4	3
	13	1299	2	3	2	4	3	3	4	1	2	3	2	3	3	3	3	3	3	3	3	4	4	4	3	3	3	3	3	2	3	4	4	3	3	2	3		3	3	3	3	3	3	3	1	2	3	1
	13	1300	1	2	3	3	1	1	2	2	1	2	3	2	2	3	4	2	1	3	3	4	3	4	2	4	2	2	1	3	3	3	3	1	3	2	3	3	4	4	3	3	3	4	1	2		4	3
	13	1301	2	2	2	2	1	2	2	1	1	1	1	1	1	1	3	2	3	1	3	4	3	1	2	1	2	3	2	3	2	3	2	2	2	1	2	2	1	1	3	1	1	1	2	2		2	2
	13	1302	2	4	2	1	2	3	3	1	1	3	1	1	3	1	4	2	1	2	3	4	2	3	3	2	1	3	4	3	3	1	4	3	3	2	4	3	3	2	3	2	3	3	2	2		2	3
	13	1303	1	2	1	1	2	2	1	1	1	1	2	1	1	1	3	2	1	1		3	1	1	1	2	1	1	2	1	1	2	1	1	1	1	2	2	1	1	1	1	2	1	1	1	2	3	2
	13	1304
	13	1305
	13	1306	1	3	3	1	1	1	3	1	1	4	4	1	2	1	4	1	2	1	4	4	2	4	1	1	1	3	1	3	1	2	4	1	1	4	2	1	1	4	1	1	1	1	1	1	1	4	1
	13	1307	1	3	2	3	3	1	3	2	1	4	3		3	2	3	2	3	2	2	1	2	3	2	2	2	3	2	1	2	2	1	1	3	2	4	3	3	3	2	2	1	3	1	1	2		3
	13	1308	1	1	1	3	2	1	1	1	1	2	4	1	1	2	3	3	2	1	3	4	1	2	1	3	3	1	2	3	2	1	3	3	1	1	2	2	1	3	2	2	1	1	1	1	1	3	1
	13	1309	4	3	3	3	3	4	3	3	3	4	4	2	4	3	4	4	4	4	4	4	4	4	4	4	4	4	3	4	3	4	4	4	3	3	3	3	3	3	3	3	3	3	3	2		3	3
	13	1310	1	1	1	1	1	1	2	2	1	1	1	1	2	2	3	2	1	1	2	3	2	1	1	1	1	2	2	1	1	1	1	1	1	1	1	1	1	1	1	1	1	1	1	1	1	3	1
	13	1312	1	3	3	2	3	3	3	1	1	4	4	2	2	2	3	3	2	3	3	4	3	4	3	3	3	3	2	3	3	3	3	1	3	3	3	3	3	3	3	3	1	1	1	2		3	3
	13	1313	2	4	4	4	4	4	4	1	1	4	4	1	3	2	4	4	3	1	2	4	2	4	2	2	3	4	4	2	3	3	3	2	4	1	4	3	3	3	3	3	1	3	1	2		4	4
	13	1314	2	4	1	1	2	1	2	1	1	4	4	1	2	3	3	4	4	3	3	4	3	4	3	3	2	3	3	3	3	3	3	3	3	1	2	2	2	3	3	3	1	1	1	2		3	3
	13	1315	1	2	1	2	3	1	3	1	1	3	3	1	3	3	4	1	1	3	1	3	3	3	1	1	1	3	3	4	1	1	3	1	1	1	1	3	2	2	1	3	3	3	2	2	1	4	1
	13	1316	1	2	1	1	2	2	1	1	1	2	2	1	1	1	1	2	1	2	2	3	1	1	1	2	2	2	1	1	1	2	1	1	1	1	2	2	1	1	1	1	1	1	1	1	2	4	2
	13	1317	1	2	1	1	1	1	1	1	1	1	1	1	1	1	3	1	2	1	2	4	3	1	1	3	1	2	1	1	1	1	1	1	2	1	2	1	2	2	1	1	1	2	1	1	1	3	1
	13	1318	1	1	1	1	1	1	3	1	1	4	1	1	1	1	3	4	1	1	3	4	1	4	1	3	1	1	1	3	1	1	3	3	3	2	3	1	3	1	4		1	1	1	1	2	3	3
	13	1319		2	2	3	2	2	1	3	1	3	1	1	1	1	3	1	1	1	2	3	1	2	2	1	2	1	1	2	1	1	1	1	1	1	3	1	1	3	3	1	1	1	1	1	1	4	1
	13	1320	4	2	4	1	1	1	2	3	1	3	2	1	2	3	4	2	1	1	3	2	1	2	2	3	1	2	2	4	1	1	3	1	3	2	3	1	3	3	4	1	4	2	1	1	1	3	3
	13	1321	1	1	1	3	1	1	1	1	1	1	1	1	1	1	2	2	1	1	2	4	1	1	1	1	1	2	1	1	1	1	2	1	1	1	2	1	1	1	1	1	3	1	1	1	3	4	1
	13	1322	1	3	2	3	3	2	2	1	1	2	1	1	1	1	4	4	1	3	4	4	1	4	3	1	1	3	1	3	3	1	3	1	3	1	2	3	3	3	3	3	3	3	1	1	1	2	2
	13	1323	1	3	2	3	2	1	1	2	1	2	2	2	1	1	4	3	1	4	3	4	1	2	1	4	1	1	1	3	4	1	2	1	3	1	3	1	1	3	2	3	1	1	1	1	1	4	2
	13	1324	1	2	1	1	1	1	2	3	1	1	1	1	1	1	3	1	1	1	1	4	1	1	1	1	1	2	1	3	1	1	1	1	3	1	2	1		1	1	1	1	3	1	2		1	2
	13	1327	3	3	3	2	2	3	3	2	3	4	4	3	3	3	4	3	3	1	4	4	3	4	2	4	2	3	3	3	3	3	1	4	3	2	4	2	4	4	3	1	3	2	1	2		4	3
	13	1328	3	2	1		1	1	2	1	1	4	1	1	2	1	4	3	3	1	1	4	3	4	1	1	1	3	1	3	1	3	4	4	3	2	3	1		3	3	3	1	3	1	1	2	3	1
	13	1329	1	3	3	3	3	3	3	3	1	3	2	1	3	3	4	3	2	2	3	4	3	4	3	3	2	3	3	4	3	2	3	2	2	2	3	3	3	3	3	3	3	3	3	2		2	3
	13	1330	3	3	3	3	3	3	2	2	2	3	2	1	2	2	2	2	2	2	2	3	2	4	2	2	2	2	2	2	2	2	3	2	3	2	2	2	3	3	3	3	3	3	3	1	1	3	2
	13	1331	2	2	1	2	3	2	1	1	1	3	1	1	1	1	2	2	1	2	2	4	1	2	2	2	2	1	2	2	2	1	1	1	1	1	1	1	1	4	3	3	1	1	1	1	1	1	1
	13	1332	1	3	3	1	3	3	3	3	1	3	3	3	3	1	1	3	1	2		4	3	4	1	3	3	3	1	3	3	1	3	3	3	2	3	2	3		2	3	1	2	1	1		3	2
	13	1333	3	3	3	3	3	3	3	3	3	4	3	3	3	3	3	3	3	3	3	3	2	4	3	3	3	2	3	2	3	2	3	3	3	3	2	2	2	2	2	2	2	2	2	2		3	3
	13	1334	1	1	1	2	2	2	2	1	1	1	1	1	1	1	2	2	3	2	2	2	2	3	2	2	1	1	2	3	2	3	3	2	1	2	4	3	2	3	3	2	3	3	3	1	1	1	1
	13	1335	2	2	2	1	2	2	3	3	2	2	2	3	3	3	3	3	3	1	3	2	1	1	1	1	1	1	1	2	2	1	1	1	1	1	2	1	2	2	1	1	1	1	1	1	1	4	1
	13	1336	2	2	3	3	3	3	2	3	4	2	2	3	3	2	3	3	3	1	2	2	3	2	4	3	3	4	3	3	4	2	3	2	2	2	1	2	2	3	3	2	3	2	3	1	1	1	2
	13	1337	2	3	3	3	3	3	2	3	3	3	3	3	3	3	3	3	2	2	2	3	2	3	3	3	3	3	2	4	4	4	4	3	2	3	2	2	2	2	2	2	3	3	3	1	2	2	2
	13	1338	4	4	4	4	4	4	4	4	4	4	4	4	4	4	4	4	4	1	2	2	3	2	3	3	3	3	3	2	2	2	2	2	2	3	1	2	3	2	3	2	2	3	3	1	2	2	2
	13	1339	3	2	1	4	3	2	2	2	1	2	2	1	1	1	2	1	1	2	2	2	1	1	1	3	1	1	1	2	2	1	2	1	3	2	4	3	3	3	1	4	1	1	1	2		4	3
	13	1340	3	3	3	4	1	3	2	3	1	3	3	2	2	2	3	1	2	1	4	4	1	4	3	3	2	3	2	3	1	1	4	1	2	2	3	3	3	3	2		3	3	1	1	2	4	2
	13	1341	3	3	3	3	3	2	3	2	2	4	3	2	3	3	4	4	3	3	4	4	2	4	2	3	2	3	4	4	2	2	4	3	4	3	3	3	3	3	3	3	1	1	1	2		3	3
	13	1342	3	4	3	3	2	3	1	1	1	1	1	1	1	1	1	1	1	2	3	1	1	1	3	3	3	1	1	2	3	2	4	3	4	2	3	2	4	4	1	3	1	1	1	2		4	3
	13	1343	3	2	3	4	4	3	3	3	1	4	4	1	3	3	2	3	3	3	4		3	4	3	2	2	3	2	2	2	1	1	2	4	3	3	3	3	2	3	3	2	2	2	2		3	3
	13	1344	3	3	3	3	3	2	2	2	2	4	2	2	2	2	3	4	2	3	4	4	2	3	2	4	2	2	4	3	2	2	4	3	3	2	3	3	3		2	3	2	2	2	2		3	3
	13	1345	2	2	1	1	1	1	1	2	1	1	2	1	1	3	4	1	2	1	2	4	3	1	1	3	1	2	3	2	1	1	3	1	3	2	2	1	3	3	3	3	1	1	1	1	1	3	1
	13	1346	1	3	1	1	1	1	1	1	1	3	1	1	1	1	4	2	1	1	1	4	3	1	1	1	1	2	2	2	1	1	1	1	1	1	1	1	1	1	1	1	1	1	1	1	1	1	1
	13	1347	1	2	1	4	2	1	2	1	1	1	1	1	2	2	4	2	3	2	2	2	2	2	2	1	1	2	1	1	1	2	3	4	3	2	2	3	2	4	3	2		3	4	2		3	2
	13	1348	2	2	2	3	1	3	2	1	1	2	2	1	2	2	4	3	3	1	2	4	1	3	1	3	2	4	1	2	1	2	2	3	3	1	3	1	3	3	1	3	1	1	2			3	2
	13	1349	3	3	4	2	1	1	2	2	2	3	1	2	3	1	2	1	1	1	2	3	2	1	1	3	2	3	2	3	1	2	4	3	3	2	2	1	2	3	3	2	3	3	1	2		3	2
	13	1350	3	3	4	3	3	3	3	3	2	4	3	3	3	3	2	4	3	1	3	4	3	3	2	3	3	3	3	4	3	3	2	2	3	3		3	4	4	3	3	1	2	1	2		3	4
	13	1351	1	2	2	1	2	2	1	1	1	3	2	1	1	1	3	1	1	2	2	3	1	1	1	3	1	1	3	3	3	1	3	2	2	1	2	2	2	2	1	2	1	2	1	2		2	2
	13	1352	1	2	2	2	2	2	1	2	1	1	2	1	1	1	2	2	2	2	3	2	1	1	1	3	2	2	2	2	2	1	4	1	3	2	2	3	3	3	3	3	2	3	3	1	2	2	3
	13	1353	2	3	1	3	3	3	3	3	1	4	2	1	3	1	4	1	2	1	4	4	3	3	1	1	1	1	3	2	1	1	4	1	3	2	4	2	4	4	3	3	1	1	1	2		4	3
	13	1355	3	2	3	2	2	2	2	2	1	4	1	2	1	2	4	2	2	2	3	4	1	3	2	3	2	2	1	3	2	1	3	3	3	2	3	2	3	2	1	2	1	1	1	1	1	4	3
	13	1356	2	1	2	1	2	1	1	1	1	1	1	1	1	1	2	1	1	1	1		1	1	1	3	1	1	1	3	1	1	1	1	2	1	1	3	3	1	1	1	1	1	1	1	1	1	1
	24	2246
	24	2247
	24	2248
	24	2249
	24	2250
	24	2251	3	3	4	4	4	4	3	3	3	4	3	3	3	3	4	3	3	3	4	4	3	4	3	4	4	3	4	3	4	3	3	1	4	3	4	3	3	3	3	4	4	4	3	2		4	4
	24	2252	2	2	3	4	4	2	2	3	1	4	4	1	3	2	3	4	1	3	3	4	3	4	2	3	3	2	4	3	4	2	2	1	3	2	3	3	3	2	3	3	2	2	1	2		2	2
	24	2253	2	3	1	1	1	2	2	1	1	2	2	1	2	1	4	3	1	1	2	4	2	2	3	3	2	2	1	2	3	2	1	1	3	2	3	2	2	3	2	2	3	1	3	1	1	3	2
	24	2254	3	3	3	3	2	1	2	2	1	2	2	1	1	3	4	2	3	1	3	4	2	2	1	3		3				2	3	2	3	2	3		3	1	2	3			3	1	1		3
	24	2255	2	3	4	4	4	3	3	3	3	4	3	3	3	3	3	4	3	4	4	4	4	3	4	4	1	3	3	3	2	2	2	2	3	2	3	3	3	3	3	3	3	3	3	2		3	3
	24	2256	1	3	2	2	2	2	1	2	1	4	2	1	1	1	4	3	3	3	4	4	1	3	2	4	2	2	3	3	2	1	3	1	3	3	2	2	2	3	2	2	3			1	2		1
	24	2257	4	4	3	3	3	3	3	3	1	4	4	2	3		4	4	3	3	4		4	3	4	3	4	4	4	4	4	3	4	4	4	3	4	3	4	3	3	3				2		3	3
	24	2258	3	3	3	1	3	1	3	3	1	4	3	1	3	3	4	1	3	2	3	3	3	3	3	2	2	3	3	3	3	3	4	1	3	2	3	3	3	2	2	2	3	2	1	2		2	1
	24	2259
	24	2260	3	3	3	3	3	3	2	3	2	4	2	2	3	3	3	4	3	3	3	4	2	3	2	2	2	3	2	3	3	2	1	2	3	2	3	3	3	3	3	3		3		2		2	3
	24	2261	3	3	3	2	2	3	1	2	2	4	2	2	3	2	3	4	3	2	3		1	3	3	3	3	3	3	3	2	1	1	1	2	2	2	2	2	1	3	3	1	3	1	1	1	4	2
	24	2262	3	2	3	3	2	2	3	3	2	2	2	1	1	1	2	4	2	2	3	3	1	1	1	2	2	2	2	2	1	1	2	3	3	2	3	3	3	3	3	2	1	2	1	2		3	2
	24	2264	3	3	4	4	4	4	3	4		4	3		3	4	4	4	3	4	4	4	3	4	4	4	4	3	4	4	4	3	4	3	3	2	3	4	4	4	2	4	3	3				2	3
	24	2265	3	3	3	3	3	3	3	2	1	3	3	1	2	3	4	4	2	3	4	4	3	4	3	3	3	3	2			2	2	1	3	2	2	2	2	3	3	3		3	3	2		3	3
	24	2266	3	2	2	4	3	2	2	3	2	2	3	2	2	2	4		1	2	3	4	2	2	2	2	2	2	4	3	3	2	1	3	3	2	3	3	3	3	3	3	1	3		2		3	2
	24	2267	1	3	3	4	3	3	3	1	1	3	2	1	3	1	2	4	3	3	1	4	3	3	1	2	4	3	1	1	4	3	1	1	3	2	3	3	3	3	3	3	1	2	2	2		3	3
	24	2268	3	4	3	4	3	4	4	3	1	4	2	2	4	3	4	4	3	1	4	4	3	4	3	4	3	3	4	2	4		2	1	3	1	2	2	2	3	3	4	1	4	3	2		4	3
	24	2269	1	3	3	3	3	3	3	1	1	3	2	1	3	1	1	4	3	3	1	4	3	3	1	2	3	3	1	1	4	3	1	1	3	2	3	3	3	3	3	3	1	3	2	2		4	3
	24	2270	3	3	3	3	2	2	3	3	2	3	2	2	2	3	4	3	3	1	3	3	2	3	2	3	2	3	4	2	2	2	1	2	3	2	4	3	3	4	2	4	4	3	2	2			2
	24	2271	2	3	1	1	1	2	3	3	1	1	1	1	3	3	2	4	3	2	3	4	2	1	2	1	1	3	3	1	2	2	2	3	1	1	2		1	2	1	1	1	1	1	1	1	3	2
	24	2272	2	1	1	2	1	2	1	2	2	1	1	1	1	1	1	4	2	1	3	4	2	2	2	2	2	2	4	4	2	1	2	2	1	1	2	1	2	2	2	2	3	2	1	1	1	2	2
	24	2273	2	3	3	3	3	2	3	1	1	3	3	3	3	3	4	3	4	3	3	4	3	3	3	3	1	3	3	3	3	3	1	1	3	2	3	3	2	2	3	3	1	1	3	2		4	2
	24	2274	2	3	3	2	3	2	3	3	2	2	2	2	2	2	3	3	2	2	3		2	2	2	3	2	2	3	3	3	2	3	3	3	2	3	3	3	3	3	3	3	3	1	1	1	2	2
	24	2275	1	3	3	2	2	3	3	2	1	3	2	1	3	2	3	3	3	1	3	4	3	3	1	1	1	3	3	1	3	2	1	1	3	1	3	2	3	3	2	3	1	3	1			2	2
	24	2276	4	4	4	4	1	4	3	1	1	4	1	1	2	3	4	4	4	1	3	3	3	3	3	4	3	3	1	4	3	3	3	3	3	3	2		3		3	2	1	4	3				2
	24	2277	2	4	3	2	2	2	3	2	1	4	2	1	2	2	4	4	2	2	3	3	3	3	2	3	2		2	2	2	2	4	3	3	2	3	3	3	3	3	3	4	3	1	1	3	3	2
	24	2278	2	3	2	3	2	2	3	3	2	4	1	2	3	2	3	1	3	2	3	4	3	4	3	3	2	3	3	2	2	2	2	2	3	2	3	2	3	2	1	2	2	2	2	2	2	3	1
	24	2279	3	4	3	4	2	3	3	1	1	4	2	1	3	1	3	3	3	2	4	4	3	3	3	4	2	3	3	3	3	3	3	1	3	2	3	2	3	3	1	1	1	2	1	2		2	3
	24	2280	2	4	2	2	2	2	2	2	2	4	2	2	4	2	4	2	2	2	4	4	2	2	4	4	2	2	4	2	4	2	4	2	3	2		3	3	3	3	2		2	3	1	2	2	2
	24	2281	3	3	3	2	2	2	2	2	1	2	2	1	2	2	2	2	2	2	3	3	2	2	3	3	3	3	3	3	2	3	3	3	3	1	2	2	2	2	2	3	2	3	3	1	1	3	3
	24	2282	1	1	4	1	1	2	1	1	1	4	3	1	1	1	3	3	1	1	1	1	1	3	2	1	1	1	1	1	1	1	1	2	1	1	1	1	1	1	1	1	1	1	1	1	3	4	1
	24	2291	3	4	1	3	3	1	2	1	1	4	1	1	1	1	4	1	3	1	1	4	1	1	1	1	1	1	1	3	1	4	1	1	3	1	4	1	4	4	1	2	4	1	1			3	3
	24	2292	1	4	3		2	2	3	4	1	4	3	1	3	3	4	4	2	2	4	4	3	4	3	4	2	4	1	4	2	4	1	1	4	3	4	2	4	4	3	4	3	3	1	2		4	4
	24	2295	2	4	1	1	1	1	3	1	1	1	1	1	2	1	4	4	2	1	4	1	1	1	1	1	1	3	3	3	1	3	4	1	3	1	3	1	3	3	3	1	3	1	3	1	1	4	2
	24	2296	2	3	3	2	3	2	1	1	1	3	2	1	1	3	2	3	2	2	4	3	2	2	3	2	1	1	3	2	1	1	1	1	3	2	4	3	2	3	3	2	1	2	2	2		4	3
	24	2297	1	1	1	1	1	1	1	1	1	1	1	1	1	1	1	1	1	1	2	2	1	1	1	1	1	1	2	1	1	1	1	1	1	1	2		1		2	1	3	3	3	1	2	3	1
	24	2298	1	3	3	3	2	2	3	1	1	2	2	1	3	2	2	2	3	2	2		2	2	2	1	1	3	3	2	1	2	1	1	3	3	4	2	3	3	3	3			1	2
	24	2299	2	3	1	3	3	1	1	3	1	3	2	1	3	2	3	4	3	2	2	3	2	1	1	2	2	2	3	2	2	2	1	1	3	2	4	2	2	3	1	3	3	4	1	2		4	3
	24	2300	4	3	1	2	2	3	3	3	1	3	1	1	2	1	3	2	2	2	3		3	2	2	3	2	2	2	2	2	2	2	1	3	2	3	1	2	3	1	3	1	1	1	1		3	2
	24	2301	2	2	1	2	1	1	1		1	1	1	1	1	1	2	4	1	1	3	3	2	1	1	1	1	1	1	1	1	1	3	1	1	1	1	1	1	3	1	1	1	1	1	1	1	4	1
	24	2302	2	2	2	1		2	1	1		1	1	1		1	2	4	1	1	1	4	2	1		1	1	1	1	1	1	1	1	1	3	1	1		1		1	1	1	1	1	1	3	1	1
	24	2303	2	3		2	3	2	2	2	1	2	2	1	2	2	3	3	2	1	4	4	1	1	3	4	2	2	3	1	2	2	2	1	3	2	3	2	3	3	3	3	3	3	2	2		3	3
	24	2304	2	3	3	3	4	3	3	2	2	2	3	2	2	2	3	3	3	3	3	4	3	2	2	3	3	3	4	3	3	3	3	2	4	3	3	3	4	4	3	3	3	3	1	1	1	3	3
	24	2305	3	3	2	3	3	3	3	2	2	2	1	1	3	2	4	3	3	3	2	3	2	1	1	2	2	2	3	3	3	2	3	2	3	2	3	3	3	3	2	3	3	3	1	1	2	2	2
	24	2307	1	3	1	1	1	1	1	1	4	1	1	1	2	1	4	4	1	1	3	4	1	1	1	3	1	1	1	1	1	1	1	1	1	1	3	1	2	1	1	1	1	1	1	1	2	4	1
	24	2311	2	4	2	2	1	1	2	1	1	1	2	1	2	2	4	4	2	2	4	4	3	1	1	4	2	3	2	3	2	3	2	1	3	1		2	2		3	2	3		1			4	2
	24	2312	1	2	2	2	2	2	3	2	1	3	1	1	3	2	4	3	2	1	4	4	2	1	3	4	4	3	4	2	3	3	1	1	3	1	4	2	3	4	3	1	1	2	1	1	1	3	2
	24	2313	2	3		4	2	2	3	3	1		1	1	3	2	4	3	2	1	4	4	3	1	3	4	4	3	4	2	3	3	1	1	3	1	4	2	3	4	3	1	1	2	1	1	1	3	2
	24	2315	2	4	3	2	2	2	3	2	1	2	1	1	4	2	3	1	4	2	3	3	3	2	1	2	2	4	4	3	2	4	2	1	2	2	3	3	3	2	1	3	1	1	3	1	2	3	2
	24	2316	3	3	2	2	3	3	2	2	1	3	1	1	2	3	3	4	3	3	3		2	2	2	2	2	2	2	3	3	2	2	2	3	2	3	2	3	3	3	3	3	3	2	2		4	3
	24	2317	3	2	2	3	2	2	1	2	1	4	3	1	2	1	3	4	2	2	2	4	3	4	3	4	4	3	4	3	4	3	1	1	3	2	4	3	3	4	4	3	1	2	2	1	3	2	3
	24	2318	2	3	3	4	3	2	1	4	2	1	3	2	3	1	4	4	3	1	3	4	3	2	2	3	1	3	1	3	3	3	3	1	3	2	2	1	2	3	3	3	1	2	3	1	2	3	2
	24	2319	3	2	2	2	2	2	2	2	2	2	2	2	2	2	3	3	2	2	3	3	2	2	2	3	3	2	2	3	3	2	3	2	3	2	3	2	3	3	3	3	2	2	2	1	1	2	2
	24	2320	1	2	2	3	2	2	3	3	2	2	2	2	2	1	3	4	2	2	3	4	2	3	2	2	3	3	3	2	3	2	2	3	3	1	3	2	3	3	3	3	3	3	3	2		2	3
	24	2321	1	2	2	3	3	1	3	3	1	3	3	1	3	3	3	3	1	3	3	3	3	4	3		3	1	3	3	3	3	1	1	3	1	3	3	3	3	1	3	1	1	1	1	1	1	2
	24	2322	1	3	3	2	2	2	3	1	1	4	1	1	3	3	4	4	1	2	3	4	1	4	2	2	3	3	4	3	3	3	1	1	4	3	3	3	3	3	3	3	1	2	2	2		3	3
	24	2323	1	1	1	1	1	1	2	2	1	2	2	1	1	1	3	4	1	1	1	4	2	1	1	2	1	2	1	2	1	1	1	1	3	1	2	2	2	2	1	1	1	1	1	1	2	3	2
	24	2324	1	1	1	1	1	1	2	1	1	2	2	1	2	1	3	4	1	1	1	4	1	1	1	1	1	2	1	2	1	1	1	1	1	1	1	1	1	2	1	1	1	1	1	1	1	2	1
	24	2325	1	1	1	1	1	1	1	2	1	2	2	1	2	1	4	4	1	1	1	4	1	1	1	2	1	2	1	2	1	1	1	1	3	1		1	1	1	3	1	1		1	1	1	3	2
	24	2326	2	2	3	2	2	1	2	2	2	3	2	2	2	2	2	2	2	2	2	2	1	2	2	2	2	2	2	3	2	2	3	2	3	2	2	2	3	3	3	3	2	2	2	2		3	2
	24	2327	1	2	3	2	2	2	2	1	1	3	2	1	2	1	4	3	1	1	4	4	1	3	1	2	3	3	2	2	2	1	2	2	2	2	3	2	3	2	1	2	1	1	1	1	3	2	2
	24	2328	2	3	2	1	1	1	2	2	1	1	1	2	2	2	2	3	2	1	1	1	1	1	2	1	1	2	1	1	1	2	2	1	3	2	1	1	1	2	2	2	1	1	1	1	2	4	2
	24	2331	3	1	2	3	2	1	1	2	1	3	3	1	1	1	3	4	1	3	3	4	1	3	1	1	2	2	1	3	2	1	2	1	3	2	3	3	2	2	1	3	1	4	3	1	3	3	2
	24	2332	2	2	2	1	1	2	2	3	1	3	3	3	3	3	4	4	2	3	4	4	3	3	2	3	2	2	3	3	3	2	3	2	3	3	2	3	3	3	3	3	2	2	3	2		2	2
	24	2335	1	3	1	3	2	1	3	1	1	3	2	1	1	1	4	3	1	2	3	4	2	2	1	1	1	1	2	1	1	1	1	1	1	1	1	1	1	2	2	2	1	1	1	1	2	2	2
	24	2337	3	3	4	3	4	3	4	3	3	3	3	3	3	3	3	2	2	3	3	3	3	3	3	3	3	3	3	3	3	3	3	3	3	3	3	3	3	3	3	3	3	3	3	2		3	3
	24	2338	4	4	4	4	4	4	4	4	4	4	4	4	4	4	4	4	4	3	3	3	3	3	3	3	3	3	3	3	3	3	3	3	3	3	4	4	4	4	4	4	4	4	4	2	2	4	4
	24	2339	3	3	3	3	3	3	3	3	3	3	3	3	3	3	3	3	3	3	3	3	3	3	3	3	3	3	3	3	3	3	3	3	3	3	3	3	3	3	3	3	3	3	3	1	3	3	3
	24	2340
	24	2341
	24	2342
	24	2344
	24	2345	1	2	1	2	1	1	2	2	1	1	1	1	2	1	4	4	1	1	3	4	3	1	1	4	2	2	2	3	2	3	1	1	3	1	2	2	2	1	2	1	2	3	1	1		3	1
	24	2346	2	2	1	2	1	1	3	3	2	1	1	1	1	1	3	4	3	1	3	4	2	3	2	4	3	3	1	3	3	1	1	1	2	1	2	1	2	1	2	2	3	3	2	1	1	3	2
	24	2347	3	1	4	4	4	3	3	4	3	4	4	3	3	3	4	4	3	4	4	4	3	3	3	4	3	3	4	3	4	3	3	3	4	3	3	3	3	3	3	3	3	3	3	2		2	3
	24	2348	3	4	3	4	4	3	3	3	3	3	4	3	2	2	4	4	3	3	4	4	3	3	3	4	3	3	4	3	4	3	3	3	3	2	3	3	3	3	3	3	3	3	3	2		2	2
	24	2349	1	3	2	3	3	3	3	4	4	3	3	4	4	4	1	4	4	1	2	4	1	2	2	4	4	3	2	4	3	3	2	1	1	1	1	2	2	1	1	2	1	2	2	1	3	1	1
	24	2350	3	3	3	3	4	3	3	3	3	3	3	3	3	3	3	3	3	3	3	3	3	4	3	3	3	3	3	3	3	3	3	2	3	3	3	3	3	3	2	3	4	4	4	2		3	3
	24	2351	3	2	4	3	3	3	3	3	2	4	4	3	3	3	3	4	3	4	4	4	3	4	4	4	4	3	3	4	4	4	4	3	3	3	3	3	3	3	3	3	3	3	3	2		2	4
	24	2353	3	3	2	3	3	3	3	3	2	3	3	1	3	3	3	4	4	4	3	4	3	2	3	3	3	4	3	3	3	4	3	2	4	3	3	4	3	3	1	3	2	3	2	2		3	3
	24	2354	1	1	1	1	1	1	1	1	1	1	1	1	1	1	1	1	1	1	1	1	1	1	1	1	1	1	1	1	1	1	1	1	3	1	3	3	2	2	1	1	1	3	2	2		3	2
	24	2355	1	1	1	1	1	1	1	2	1	1	1	1	1	1	3	2	1	1	3	3	1	1	1	3	1	1	2	1	1	1	1	1	1	1	3	1	1	1	3	1	1	1	1	1	2	4	1
	24	2356	3	3	3	3	3	3	3	2	4	4	3	2	3	3	4	2	2	3	4	4	3	4	3	4	4	3	4	2	4	2	2	2	3	2	3	3	3	3	3	3	3	1	1			4	2
	24	2357	3	3	2	2	2	2	2	3	1	3	1	1	2	1	4	4	1	1	3	4	1	3	1	1	2	1	1	1	2	1	1	1	3	1	3	1	2		2	1	3	3		2		3	3
	24	2358	1	1	2	2	2	1	2	2	2	2	2	1	1	1	3	3	3	2	2	4	1	3	1	3	2	2	2	2	2	1	3	1	2	1	3	2	3	1	1	2	1	1	1	1	1	3	1
	24	2359	1	2	3	2	2	1	2	1	1	3	2	1	2	1	4	4	2	2	3	4	2	3	1	3	2	2	1	1		2	3	1	3	1	3	3	3	3	1	3	3	3	1	1	1	3	2
	24	2360	1	2	1	4	3	1	2	1	1	3	2	1	2	1	4	4	2	3	4	4	2	2	2	3	4	2	4	3	4	2	3	1	3	2	4	4	3	4	4	4			1	1	1	3	2
	24	2361	2	3	2	2	2	1	3	3	1	2	2	1	3	2	3	3	1	1	3	4	3	2	4	2	3	3	3	1	4	2	3	2	3	1	2	2	2	3	1	2	1	2	2	1	1	2	2
	24	2362	1	1	1	1	2	1	1	1	1	1	1	1	1	1	4	4	1	1	2	3	1	1	1	3	2	1	1	2	2	1	2	1	1	1	2	1	2	2	2	1	1	2	1	1	1	2	2
	24	2363		2	1	3	1	1	1	2	1	1	3	1	1	1	3	4	1	1		3	1	3	1	2	1	1	2	2	2	1	1	1	2	1	3	1	2	4	3	1	1	3	1	2		3	3
	24	2364	1	3	2	4	4	1	1	2	3	3	2	1	1	1	3	2	1	2	3	4	1	3	1	2	2	1	3	3	3	2	2	3	3	1	2	2	3	2		3	1	3	3	2		2	2
	24	2365	4	4	4	4	4	3	4	3	3	4	3	4	4	4	4	3	3	3		4	4	4	4	3	3	4	4	3	4	4	3	3	3	3	4	3	4	3	2	4	4	2	3	1	2	4	3
	24	2366	2	2		3	3	3	2	2	2	3	2	1	1	1	4	4	1	2	3	1	1	4	4	2	1	1	1	1	1	1	1	1	1	1	2	2	3	2	3	2	2	3	1	1	1	2	1
	24	2367	1	2	1	1	1	1	2	1	1	1	1	1	2	1	1	4	1	1	2	1	1	1	2	1	2	2	1	3	3	1	1	4	1	1	1	1	1	1	1	1	1	1	1	1	3	1	1
	24	2368	2	1	1	2	2	1	2	2	1	1	1	1	1	1	4	3	1	2	3	3		2	2	2	1	1	1	2	2	1	1	1	1	1	2	1	1	1	2	2	2	3	1	1	1	2	2
	38	3258	3	3	3	1	2	2	1	1	2	2	1	1	1	1	2	1	2	2	2	3	1	4		3	2	1	4	3	3	1	3	3	3	3	3	4	3	3	1	3	1	1	2	2		2	2
	38	3259	3	3	3	1	2	2	1	1	2	3	1	1	1	1	2	1	2	2	2	3	1	4	4	3	2	1	4	3	3	1	3	3	3	3	3	4	2	2	1	3	1	1	2	2		2	2
	38	3262	1	1	1	1	1	1	1	1	1	1	1	1	1	1	1	1	1	1	2	2	1	1	1	2	1	1	1	2	1	1	3	2	1	1	1	1	2	1	1	1	1	1	1	1	2	3	1
	38	3269	1	1	1	2	2	1	1	1	1	3	1	1	1	1	4	3	3	1	1	4	1	3	1	2	1	3	1	3	3	1	3	3	3	2	3	3	3	1	1	3	1	1	3			3	2
	38	3271	2	3	2	2	1	2	3	1	1	3	2	1	3	2	3	1	2	1	2	3	2	3	3	3	1	3	1	2	3	2	2	1	2		3	2	3	2	1	2	3	3	3	2		2	2
	38	3273	1	2	2	1	1	1	2	1	1	3	1	1	2	1	2	2	2	1	3		2	3	1	3	1	2	2	2	2	1	3	1	2	2	2	1	2		1	1	1	1	1	1	1	4	2
	38	3275	2	3	2	3	2	1	3	1	1		1	1	2	3	2	2	3	3	3	3	3	3	2	2	2	2	2	2	2	2	1	2	3	2	2	2	2	2	2	2	3	3	2	2			2
	38	3276	3	3	3	2	1	2	3	1	1	2	1	1	3	2	2	4	3	1	4	4	3	3	2	2	1	4	3	2	1	3	1	1	3	2	2	2	3	2	1	1	2	2	1	2		1	1
	38	3277	3	2	3	2	3	1	2	1	1	3	2	1	3	1	3	1	2	1	1	4	2	3	1	3	1	3	1	3	3	1	3	3	3	2	3	3	3	3	1	3	1	2	2			3	3
	38	3278	2	4	3	4	3	3	4	1	1	3	1	1	4	1	4	4	3	3	2	3	3	3	2	1	3	3	1	3	1	3	3	1	3	1	3	3	3	3	1	3	2	4	2	1	2	3	1
	38	3279	1	1	4	4	1	1	1	2	1	4	1	1	1	2	4	3	1	1	3	3	1	3	2	1	1	1		1	2	1	2	1	1	1	1	1	1	3	1	2	3	3	2	1	2	2	1
	38	3280	1	2	2	1	1	2	1	2	2	2	2	1	1	1	2	1	1	1	2	4	1	4	3	3	3	3	3	3	2	2	1	1	4	3	1	4	2	4	3	4	1	3	2	2		2	3
	38	3281	3	3	3	3	3	3	3	3	3	3	3	3	3	3	3	3	3	2	2	2	2	2	2	2	2	2	2	2	2	2	2	2	3	3	1	1	1	1	1	1	1	1	1	2		3	3
	38	3282	3	3	4	1	3	3	2	3	1	4	1	1	2	1	3	1	2	4	3	4	2	4	4	2	3	3	4	2	4	2	4	3	1	2	4	4	4	4	4	4	4	4	4	1	1	4	1
	38	3283	1	2	1	1	1	1	1	1	1	1	1	1	1	1	2	1	1	1	2	4	1	1	1	2	1	3	4	4	3	1	4	1	1	1	3	1	2	2	1	1	2	3	1	1	1	3	1
	38	3284	2	3	2	1	1	1	1	1	1	3	1	1	1	1	2	1	1	2	4	4	1	3	1	2	1	1	1	1	1	1	1	1	1	1	4	3	3	3	2	2	3	3	1	1	2	3	1
	38	3285	2	2	2	3	4	1	2	1	1	2	1	1	3	2	4	1	3	4	3	4	3	3	3	3	2	2	2	2	3	3	2	2	3	1	3	3	2	3	3	2	1	1	2	2		3	2
	38	3286	3	3	3	2	2	3	2	2	1	2	1	1	2	1	3	3	2	1	2	4	1	2	2	3	3	3	2	2	3		2	3	3	3	1	3	1	2	3	2	3	2	4	2	2	4	1
	38	3287	1	1	1	1	1	1	1	1	1	2	1	1	1	1	2	2	1	2	2	4	3	3	2	3	1	3	2	3	2	1	1	1	2	1	2	1	2		1	1	1	1	1	1	1	3	1
	38	3288	3	2	2	2	2	2	2	1	1	3	1	1		2	3	1	1	1	2	2	1	3	1	1	2	1	1	3	2	1	2	1	3	2	3	2	2	2	3	2	3	3	3	2		3	3
	38	3289	1	1	1	3	2	1	1	1	1	1	1	1	1	1	3	3	2	1	2	3	1	2	1	1	1	2	2	3	2	1	1	1	3	1	1	1	3	1	1	3	1	1	1	1	3	3	1
	38	3290	1	4	1	1	1	1	3	1	1	1	1	1	3	1	3	4	1	4	4	2	2	1	1	1	1	4	1		1	1	1	1	1	1	3	1	4		1	1	1	1	1	1		3	1
	38	3292	3	4	3	3	4	1	1	1	1	2				1	4	3	3	1		4	1	2	1	3	1	1	1	1	2	1	2	2	3	1	3	3	3	3	3	3	3	2	2	1	2	2	1
	38	3293	1	1	1	1	1	1	1	1	1	1	1	1	1	1	4	1	1	1	1	4	1	1	1	1	1	2	1	3	3	1	1	1	1	1	1	1	1	1	1	1	1	1	1	1	2	2	1
	38	3295	2	2	3	2	2	2	2	4	1	3	4	1	1	1	3	3	1	1	1	2	1	1	1	3	1	2	2	2	2	1	4	2	3	2	3	3	2	3	3	3	3	3	3	2	2	2	3
	38	3296	1	1	2	1	1	1	1	2	1	4	1	1	1	1	1	1	1	1	3	3	1	3	2	2	1	2	1	2	2	1	2	1	1	1	3	1	2	2	3	1	1	1	1	1	2	3	2
	38	3297	1	2	1	2	2	1	1	1	1	2	1	1	1	2	3	1	1	1	2	3	1	2	1	2	2	1	1	2	3	1	2	2	2	1	2	1	2	1	1	2	2	2	2	1	3	4	1
	38	3298	2	2	1	4	1	1	1	1	1	1	1	1	1	1	4	1	1	1	1	4	2	2	3	1	1	1	1		3	1	1	1	2	2	3	1		1	1	2	4	3	1	1	1	2	1
	38	3299	1	1	1	1	1	1	2	1	1	2	1	1	1	1	3	2	1	2	2	2	1	2	1	1	1	1	1	2	1	1	1	1	1	1	2	2	2	2	2	2	2	2	1	1	1	2	2
	38	3300	3	2	3	2	3	2	3	2	3	2	3	2	3	2	3	2	3	1	3	3	1	3	3	3	3	2	3	3	3	1	3	3	3	2	3	3	3	3	3	3	3	3	3	1	3	3	1
	38	3301	3	4	2	1	1	1	2	2	1	1	2		3	3	3	2	2	1	3	4	3	1	2	3	2	3	2	3	2	3	3	2	3	2	3	1	1	1	3	1	1	2	1	1	1	4	2
	38	3303	3	4	1	1	1	1	4	4	1	1	1	1	4	1	4	2	4	1	4	4	4	1	2	2	1	4	2	2	2	4	1	4	3	3		1	2	3	3	2	3	2	1			4	3
	38	3304	2	3	2	2	2	3	3	3	2	2	2	2	3	1	4	2	2	1	3	4	3	2	2	2	2	3	2	2	2	2	2	3	3	2	3	1	2	2	3	2	2	2	1	1	3	3	3
	38	3305	3	3	2	2	2	3	3	2	1	2	2	1	2	1	3	3	3	2	2	4	2			2	3	3	3	2		3	2	2	3	2	3	2	2	3	1	2	2	3	1	2		2	2
	38	3306	3	3	3	3	3	3	3	3	4	4	4	4	4	4	4	4	4	4	4	4	4	4	4	4	4	4	4	4	4	4	4	4	4	4	4	4	4	4	4	4	4	4	4				3
	38	3309	2	2	3	3	2	3	3	2	2	3	2	2	3	2	3	3	2	2		4	3	3	2	3	3	2	2	3	3	2	3	2	3	2	3	2	2	3	3	2	3	3	2	2		3	2
	38	3310	2	1	1	2	3	1	1	1	1	3	1	1	1	1	3	2	1	3	3	4	1	2	1	1	1	1	2	2	1	1	1	1	1	1	1	2		1	1	2	1	1	1	1	3	2	1
	38	3311	2	2	2	1	1	1	1	2	1	1	3	1	2	2	4	2	3	2	4	4	3		3	4	2	3	4	2	2	1	3	4	3	2	3	2	3	3	3	3	1	3	1				2
	38	3312	1	3	2	1	1	1	1	2	1	2	1	1	1	1	3	3	1	1	3	3	1	2	1	3	2	3	1	3	2	1	4	3	3	1	3	1	3		1	3	3	3	1	1	2	3	1
	38	3313	2	3	3	4	3	3	3	2	2	4	4	3	3	3	3	3	4	3	4	4	3	4	3	4	3	3	4	3	3	3	4	4	3	3	3	3	4	3	2	3	1	3	1	2		3	3
	38	3315	2	4	3	2	2	2	3	1	2	3	2	2	3	3	4	3	3	2	4	4	4	3	3	3	3	4	3	3	3	3	4	3	3	2	3	2	3	3	2	2	1	2	1	2		3	3
	38	3317	3	2	3	2	3	2	2	3	2	3				2			3	1	3	1	3	3	3	2	3	2	3	2	3	2	3	2	3	2	3	3	3	3	3	3	3	3	3	1	3	3	1
	38	3319	2	1	1	1	1	2	1	1	1	2	1	2	1	1	3	1	1	2	2	3	1		1	3	2	1	3	3	1	1	1	1	3	2	2		3	2	2	3	1	1	1	1	1	3	2
	38	3322	3	3	4	3	4	3	3	3	4	4	3	3	3	3	4	4	4	3	4	4	4	4	4	4	3	3	4	4	4	3	4	4	3	3	4	4	4		3	4	3	4	3	2		3	3
	38	3323	2	2	1	2	1	1	2	1	1	1	2	1	2	1	2	1	1	1	2	3	2	1	1	1	1	2	2	2	2	2	3	1	3	1	1	1	1	3	1	1	2	2	1	1	2	2	2
	38	3324	1	2	1	3	1	1	1	3	1	1	1	1	1	1	4	1	1	1	1	3	1	1	1	1	1	1	1	3	1	1	1	1	3	1	1	1	1	1	1	1	1	1	1	1	2	1	1
	38	3325	1	1	1	2	1	2	1	1	1	1	2	1	1	1	4	2	1	1	4	3	1	2	1	1	2	1	2	1	1	1	4	1	3	2	3	1	3	3	3	3	3	3	3	2		2	3
	38	3326	2	3	3	3	3	2	2	2	1	3	2	2	2	3	4	3	3	3	4		2	4	3	1	1	4	1	3	1	3	4	3	3	2	3	3	3	3	3	3	2	2	2	2		3	3
	38	3327	3	3	3	3	3	2	1	2	1		1	1	1	1	4		1	1	1	2	1	1			1	1	1		1	1	2	1	3	1	3	2	2	2	1	2		1	1	1	1	2	1
	38	3328	2	2	2	1	1	1	4	2	1		3	1	2	2	4	2	3	2	4	4	3	3	3	4	2	3	4	2		1	3	4	3	2	3	2	3	3	3	3	1	3	1			3	2
	38	3329	1	1	1	1	1	1	1	1	1	2	2	1	1	1	4	3	1	1	2	3	1	1	1	1	1	1	1	3	1	1	3	1	1	1	1	1	1	1	1	1	1	1	1	1	2	4	1
	38	3344
	38	3345	3	1	3	1	1	1	1	1	1	4	4	1	1	2	4	3	1	1	4	4	1	4		4	1	1	4	4	1	1	4	4	3	3	4	1	2	2	2	2	1		1	2	3	4	3
	38	3346	1	3	3	2	2	2	2	1	1	3	1	4	3	3	3		1	3	2	4		2	2	3	3	2	2	2	3	2	2	1	2	2	4	3	3	3	2	2	1	1	3			3	2
	38	3347	2	3	2	4	3	3	3	3	1	4	4	1	3	2	2	1	1	3	3	3	3	4	2	3	3	3	3	2	3	3	2	1	3	2	3	3	2	3	1	3	3	2	3			4	2
	38	3348	1	3	3	4	3	3	3	2	4	4	3	1	3	4	3	4	3	3	4	3	3	4	3	3	2	3	2	3	3	3	3	3	3	2	2	3	3	2	1	2	4	2	3	2		3	3
	38	3349	2		3	1	4	4	1			3	3	1	1	3	4	4	3	4	3	4		1	1		1	3	1	3	1	1	1	3	3	2	3	1	3	3	1	1	1	3	2	2		3	2
	38	3350	4	4	3	4	4	4	4	4	4	4	4	4	4	4	4	4	4	4		4		3		4	4	4	4	4	4	4	4	4	1	1	1		1	1	1	1	1	1	1	1	3	1	1
	38	3351	3	2	4	1	2	1	1	4	1	4	1	1	1	1	4	4	1	3	3	4	1	3	1	4	2	1	3	3	1	1	3	4	1	1	1	2	3	3	1	2	1	1	1	1	3	4	1
	38	3352	1	1	2	3	2	2	1	1	1	3	2	1	1	1	3	4	1	2	2	2	1	2	2	2	1	1	2	2	3	1	2	1	2	1	3	2	1	1	1	2	1	1	1	1	2	1	2
	38	3353	3	1	3	3	2	1	3	1	1	1	1	1	2	1	4	4	1	1	3	2	1	2	1	3	1	1	1	1	2	1	1	3	3	1	3	3	2	2	3	3	2	3	3	2		2	3
	38	3354	2	1	1	1	1	1	2	1	1	3	1	1	2	1	1	1	1	1	2	2	1	2	1	1	2	1	4	2	2	1	1	1	1	1	1	1	1	1	1	1	1	1	1	1	3	1	1
	38	3355	3	1	1	2	1	1	1	2	1	2	1	1	1	2	4	3	1	1	3	2	1	4	1	4	1	1	1	3	1	1	1	1	2	1	1	1	1	3	1	1	1	1	1	1	1	4	1
	38	3356	3	1	3	2	1	1	1	1	1	1	1	1	1	1	4	3	1	1	3	3	1	1	1	4	3	1	2	1	3	1	4	1	1	1	3	1	3	1	1	1	1	1	1	1	2	2	1
	38	3358	2	1	3	2	3	1	4	1	2	4	3	4	3	4	3	2	2	1	3	3	4	4	3	2	1	1	2	2	2	1	2	2	3	2	3	3	2	2	1	3	1	1	2	2	3	4	1
	38	3359	1	3	2	2	1	2	1	1	1	1	2	1	2	1	4	4	4	2	3	3	2	1	1	4	3	1	3	4	3	1	2	1	3	1	3	3	1	2	1	3	3	3	3	2		2	1
[truncated: 18 more rows]
[truncated: 145 more columns]
